# Supplementary material for: SND1 binds SARS-CoV-2 negative-sense RNA and promotes viral RNA synthesis through NSP9
Source: Cell. 2023 Oct 26;186(22):4834–4850.e23. doi: 10.1016/j.cell.2023.09.002 (PMC10617981; doi:10.1016/j.cell.2023.09.002)
Supplement: Table S1. Quantitative mass spectrometry data for subgenome-resolved SARS-CoV-2 RNA interactomes, related to Figure 1 [file mmc1.xlsx]

## Sheet: Huh-7 one-sample mod T
id	adj.P.Val.All	adj.P.Val.gRNA	adj.P.Val.sgm	Log.P.Value.All	Log.P.Value.gRNA	Log.P.Value.sgm	logFC.All	logFC.gRNA	logFC.sgm	P.Value.All	P.Value.gRNA	P.Value.sgm	SCoV2_RAPMS_HUH7_frxns..128N.127N..all.1.RMRP.1	SCoV2_RAPMS_HUH7_frxns..128C.127C..all.2.RMRP.2	SCoV2_RAPMS_HUH7_frxns..126.127C..gRNA.2.RMRP.2	SCoV2_RAPMS_HUH7_frxns..130N.127N..gRNA.1.RMRP.1	SCoV2_RAPMS_HUH7_frxns..129N.127N..sgm.1.RMRP.1	SCoV2_RAPMS_HUH7_frxns..129C.127C..sgm.2.RMRP.2	id.query	id.mapped	id.concat	accession_number	geneSymbol	numSpectraProteinObserved	numPepsUnique	numPepsUniqueSubgroupSpecificCI	accession_numbers	species	percentCoverage	groupNum	subgroupNum	scoreUnique	scoreUniqueSubgroupSpecificCI	entry_name	SCoV2_RAPMS_HUH7_frxns.totalIntensity
NP_001139653.1	0.042289	0.20062	0.000744246	23.3092	13.8542	42.5693	4.7975	3.0185	5.361	0.00466751	0.0411698	5.53435e-05	3.904	5.691	4.407	1.63	4.836	5.886	NP_001139653	HNRNPCL3	NP_001139653.1_HNRNPCL3	NP_001139653.1	HNRNPCL3	2	9	1	NP_001139653.1	HOMO SAPIENS	22.5	47	47.2	157.33	5.73	heterogeneous nuclear ribonucleoprotein C-like 3 GN=HNRNPCL3	7400000
NP_004550.2	0.00861481	0.0615406	5.20055e-05	34.1149	22.9816	74.529	4.1535	2.8465	4.781	0.000387713	0.0050332	3.52451e-08	3.796	4.511	3.423	2.27	4.814	4.748	NP_004550	YBX1	NP_004550.2_YBX1	NP_004550.2	YBX1	273	28	22	NP_004550.2|NP_057066.2	HOMO SAPIENS	77.1	23	23.1	643.97	540.47	nuclease-sensitive element-binding protein 1 GN=YBX1	160000000000
NP_003642.3	0.00762779	0.031601	5.20055e-05	38.4494	29.5011	71.002	3.9295	3.053	4.254	0.000142908	0.00112172	7.93968e-08	3.692	4.167	3.395	2.711	4.24	4.268	NP_003642	YBX3	NP_003642.3_YBX3	NP_003642.3	YBX3	12	15	2	NP_003642.3	HOMO SAPIENS	52.1	23	23.2	310.63	48.73	Y-box-binding protein 3 isoform a GN=YBX3	2010000000
NP_001006639.1	0.00762779	0.0233509	5.20055e-05	43.024	45.4414	68.7198	4.665	5.278	4.238	4.98428e-05	2.85666e-05	1.34281e-07	4.846	4.484	5.395	5.161	4.045	4.431	NP_001006639	RAB37	NP_001006639.1_RAB37	NP_001006639.1	RAB37	7	2	1	NP_001006639.1|NP_001157461.1|NP_001157462.1|NP_001317400.1|NP_783865.1	HOMO SAPIENS	12.5	158	158.13	28.34	5.68	ras-related protein Rab-37 isoform 2 GN=RAB37	317000000
NP_055491.1	0.00762779	0.0314234	5.20055e-05	41.4724	29.6521	68.0504	2.9735	1.708	3.908	7.12463e-05	0.00108341	1.5666e-07	2.91	3.037	1.857	1.559	3.985	3.831	NP_055491	PUM1	NP_055491.1_PUM1	NP_055491.1	PUM1	58	19	1	NP_055491.1	HOMO SAPIENS	16.8	113	113.1	324.94	22.16	pumilio homolog 1 isoform 2 GN=PUM1	9340000000
NP_055138.2	0.00822208	0.0233509	5.20055e-05	35.8446	46.0047	67.5087	4.096	4.518	3.866	0.000260337	2.5092e-05	1.77473e-07	4.404	3.788	4.531	4.505	3.963	3.769	NP_055138	PATZ1	NP_055138.2_PATZ1	NP_055138.2	PATZ1	6	4	4	NP_055138.2|NP_114439.1|NP_114440.1|NP_114441.1	HOMO SAPIENS	11.9	1335	1335.1	28.14	28.14	POZ-, AT hook-, and zinc finger-containing protein 1 long C isoform GN=PATZ1	784000000
NP_001408.2	0.00762779	0.0390018	5.20055e-05	44.4509	27.6995	66.7631	3.4735	2.755	3.808	3.58846e-05	0.00169843	2.10714e-07	3.456	3.491	3.115	2.395	3.689	3.927	NP_001408	EIF4B	NP_001408.2_EIF4B	NP_001408.2	EIF4B	296	59	59	NP_001408.2|NP_001287750.1|NP_001317583.1	HOMO SAPIENS	65.6	8	8.1	950.25	950.25	eukaryotic translation initiation factor 4B isoform 2 GN=EIF4B	109000000000
NP_620310.1	0.00762779	0.0312	5.20055e-05	41.6574	31.662	67.2039	2.937	2.335	3.8	6.82755e-05	0.000682026	1.90374e-07	2.887	2.987	2.536	2.134	3.724	3.876	NP_620310	A1CF	NP_620310.1_A1CF	NP_620310.1	A1CF	180	28	27	NP_620310.1|NP_001185747.1|NP_001185748.1|NP_001185749.1|NP_001264100.1|NP_001264102.1|NP_659416.1	HOMO SAPIENS	40.5	34	34.1	561.57	538.87	APOBEC1 complementation factor isoform 2 GN=A1CF	104000000000
NP_006537.3	0.00762779	0.0438043	0.00299197	42.3863	26.7574	35.4935	3.0675	2.286	3.752	5.77254e-05	0.00210988	0.000282262	3.111	3.024	2.606	1.966	3.219	4.285	NP_006537	IGF2BP1	NP_006537.3_IGF2BP1	NP_006537.3	IGF2BP1	229	34	30	NP_006537.3|NP_001153895.1	HOMO SAPIENS	53	28	28.1	614.71	556.04	insulin-like growth factor 2 mRNA-binding protein 1 isoform 1 GN=IGF2BP1	120000000000
NP_006538.2	0.00762779	0.0390018	6.53302e-05	42.8312	27.8408	61.7174	3.07	2.152	3.6885	5.21048e-05	0.00164406	6.73385e-07	3.082	3.058	2.43	1.874	3.383	3.994	NP_006538	IGF2BP3	NP_006538.2_IGF2BP3	NP_006538.2	IGF2BP3	87	23	19	NP_006538.2	HOMO SAPIENS	44.7	28	28.2	445.38	386.71	insulin-like growth factor 2 mRNA-binding protein 3 GN=IGF2BP3	16700000000
NP_006363.4	0.00762779	0.025934	5.20055e-05	39.9091	36.2917	65.8952	3.0285	2.4885	3.66	0.000102114	0.00023487	2.57323e-07	3.144	2.913	2.589	2.388	3.568	3.752	NP_006363	SYNCRIP	NP_006363.4_SYNCRIP	NP_006363.4	SYNCRIP	115	21	1	NP_006363.4|NP_001153147.1	HOMO SAPIENS	41.8	54	54.1	452.56	20.19	heterogeneous nuclear ribonucleoprotein Q isoform 1 GN=SYNCRIP	66000000000
NP_001193929.1	0.00762779	0.0386527	5.26843e-05	39.5696	27.9375	64.3152	3.5035	3.5665	3.6375	0.000110419	0.00160785	3.70235e-07	3.332	3.675	4.041	3.092	3.457	3.818	NP_001193929	HNRNPDL	NP_001193929.1_HNRNPDL	NP_001193929.1	HNRNPDL	20	6	5	NP_001193929.1|NP_112740.1	HOMO SAPIENS	15.4	246	246.2	130.58	111.46	heterogeneous nuclear ribonucleoprotein D-like isoform b GN=HNRNPDL	5940000000
NP_001309179.1	0.00762779	0.0921088	5.20055e-05	38.9212	20.1754	65.0232	2.8725	1.943	3.614	0.000128199	0.00960424	3.14541e-07	2.75	2.995	2.433	1.453	3.485	3.743	NP_001309179	MSI2	NP_001309179.1_MSI2	NP_001309179.1	MSI2	36	8	6	NP_001309179.1|NP_001309180.1|NP_620412.1|NP_733839.1	HOMO SAPIENS	25.9	381	381.1	147.39	110.9	RNA-binding protein Musashi homolog 2 isoform c GN=MSI2	5650000000
NP_071496.1	0.00762779	0.0477559	6.09258e-05	36.7704	24.8151	62.6683	3.001	2.5925	3.6085	0.00021036	0.00329986	5.40961e-07	2.812	3.19	3.033	2.152	3.365	3.852	NP_071496	EIF4H	NP_071496.1_EIF4H	NP_071496.1	EIF4H	65	12	12	NP_071496.1|NP_114381.1	HOMO SAPIENS	31.8	303	303.1	173.4	173.4	eukaryotic translation initiation factor 4H isoform 1 GN=EIF4H	31900000000
NP_001004317.1	0.00762779	0.0312	5.20055e-05	44.2323	30.5131	65.7511	3.516	3.1655	3.604	3.77375e-05	0.000888565	2.66006e-07	3.559	3.473	3.49	2.841	3.548	3.66	NP_001004317	LIN28B	NP_001004317.1_LIN28B	NP_001004317.1	LIN28B	109	15	15	NP_001004317.1|NP_078950.1	HOMO SAPIENS	62.8	130	130.1	301.32	301.32	protein lin-28 homolog B GN=LIN28B	49000000000
NP_001120665.1	0.00762779	0.0233509	5.26843e-05	44.4451	42.0892	64.2013	3.4795	3.592	3.5725	3.59324e-05	6.18135e-05	3.80075e-07	3.5	3.459	3.659	3.525	3.415	3.73	NP_001120665	CNBP	NP_001120665.1_CNBP	NP_001120665.1	CNBP	52	9	1	NP_001120665.1|NP_001120667.1|NP_001120664.1|NP_001120666.1	HOMO SAPIENS	53.9	351	351.1	157.42	27.21	cellular nucleic acid-binding protein isoform 2 GN=CNBP	12600000000
NP_002888.1	0.0344129	0.025934	6.99408e-05	24.5281	36.0914	59.7966	3.2315	2.947	3.564	0.00352523	0.000245957	1.04795e-06	3.761	2.702	2.783	3.111	3.892	3.236	NP_002888	RBMS1	NP_002888.1_RBMS1	NP_002888.1	RBMS1	16	5	4	NP_002888.1|NP_058520.1|NP_001003792.1|NP_001003793.1|NP_001171182.1|NP_001171183.1|NP_001317625.1|NP_055298.2	HOMO SAPIENS	15.3	647	647.1	84.16	73.22	RNA-binding motif, single-stranded-interacting protein 1 isoform c GN=RBMS1	3380000000
NP_060851.2	0.00762779	0.0306014	5.20055e-05	40.8847	33.9004	64.9831	2.887	1.9895	3.507	8.15697e-05	0.00040734	3.17458e-07	2.817	2.957	2.075	1.904	3.461	3.553	NP_060851	C19orf66	NP_060851.2_C19orf66	NP_060851.2	C19orf66	14	7	7	NP_060851.2|NP_001295206.1	HOMO SAPIENS	26.4	524	524.1	103.2	103.2	repressor of yield of DENV protein isoform 1 GN=C19orf66	1510000000
NP_001153148.1	0.0533845	0.191073	0.227988	21.8814	14.2213	13.3914	3.161	2.1765	3.356	0.00648431	0.0378332	0.0457999	2.503	3.819	3.137	1.216	2.463	4.249	NP_001153148	SYNCRIP	NP_001153148.1_SYNCRIP	NP_001153148.1	SYNCRIP	5	21	1	NP_001153148.1|NP_001153149.1|NP_001153146.1|NP_001153145.1|NP_001240700.1	HOMO SAPIENS	45.4	54	54.2	447.87	15.5	heterogeneous nuclear ribonucleoprotein Q isoform 5 GN=SYNCRIP	6430000000
NP_001164274.1	0.00906077	0.0467095	6.59836e-05	33.1656	25.335	60.5611	2.6785	1.4155	3.354	0.000482437	0.00292754	8.78805e-07	2.92	2.437	1.615	1.216	3.593	3.115	NP_001164274	LARP4	NP_001164274.1_LARP4	NP_001164274.1	LARP4	25	10	10	NP_001164274.1|NP_001164279.1|NP_001317344.1|NP_001339234.1|NP_001339237.1|NP_001339238.1|NP_001339244.1|NP_001339245.1|NP_001339247.1|NP_001339248.1|NP_443111.4|NP_954658.2|NP_954660.1|NP_001339235.1|NP_001339236.1|NP_001339249.1|NP_001339250.1|NP_001339251.1|NP_001339252.1|NP_001164275.1|NP_001339233.1|NP_001339254.1|NP_001339255.1	HOMO SAPIENS	17.1	345	345.1	158.8	158.8	la-related protein 4 isoform d GN=LARP4	4310000000
NP_001018077.1	0.00762779	0.0312	5.42031e-05	38.4597	31.9824	63.6343	3.4615	2.195	3.3405	0.00014257	0.000633523	4.33078e-07	3.267	3.656	2.367	2.023	3.344	3.337	NP_001018077	SERBP1	NP_001018077.1_SERBP1	NP_001018077.1	SERBP1	52	14	14	NP_001018077.1|NP_001018078.1|NP_001018079.1|NP_056455.3	HOMO SAPIENS	29.4	171	171.1	258.35	258.35	plasminogen activator inhibitor 1 RNA-binding protein isoform 1 GN=SERBP1	9690000000
NP_057951.1	0.00762779	0.0462168	5.42031e-05	40.5185	25.5257	63.4564	2.5895	2.5285	3.3295	8.87456e-05	0.00280173	4.51191e-07	2.574	2.605	2.929	2.128	3.294	3.365	NP_057951	RALY	NP_057951.1_RALY	NP_057951.1	RALY	58	14	14	NP_057951.1|NP_031393.2	HOMO SAPIENS	40.5	181	181.1	248.98	248.98	RNA-binding protein Raly isoform 1 GN=RALY	86200000000
NP_705838.3	0.0390498	0.025934	0.000107894	23.7657	36.6811	56.3016	3.7175	4.168	3.322	0.0042017	0.000214728	2.34339e-06	4.376	3.059	4.436	3.9	2.982	3.662	NP_705838	CMYA5	NP_705838.3_CMYA5	NP_705838.3	CMYA5	3	2	2	NP_705838.3	HOMO SAPIENS	0.8	1710	1710.1	16.72	16.72	cardiomyopathy-associated protein 5 GN=CMYA5	312000000
NP_001338437.1	0.00850691	0.0477559	0.00128731	35.2959	24.8132	39.847	3.1865	2.9105	3.3125	0.0002954	0.00330127	0.000103585	2.94	3.433	3.412	2.409	2.843	3.782	NP_001338437	TIA1	NP_001338437.1_TIA1	NP_001338437.1	TIA1	29	6	4	NP_001338437.1|NP_001338445.1|NP_071505.2|NP_001338440.1|NP_001338447.1|NP_001338438.1|NP_001338439.1|NP_071320.2|NP_001338448.1|NP_001338449.1|NP_001338451.1|NP_001338441.1|NP_001338442.1|NP_001338450.1|NP_001338443.1|NP_001338444.1|NP_001338446.1|NP_001338453.1	HOMO SAPIENS	18.7	282	282.2	98.02	61.05	nucleolysin TIA-1 isoform p40 isoform 3 GN=TIA1	1420000000
NP_001410.2	0.00803432	0.0465972	6.53302e-05	36.0286	25.3842	60.7907	2.762	2.691	3.221	0.000249541	0.00289456	8.33547e-07	2.582	2.942	3.127	2.255	3.049	3.393	NP_001410	ELAVL1	NP_001410.2_ELAVL1	NP_001410.2	ELAVL1	87	9	9	NP_001410.2|NP_001138246.1|NP_001138247.2|NP_001138248.1|NP_001138249.1|NP_001164666.1|NP_001281277.1|NP_001311137.1|NP_001311138.1|NP_001311141.1|NP_001311142.1|NP_001311144.1|NP_001311145.1|NP_001311146.1|NP_001338384.1|NP_001338385.1|NP_001338389.1|NP_001338391.1|NP_001338393.1|NP_001338395.1|NP_001338396.1|NP_001338401.1|NP_068771.2	HOMO SAPIENS	30.3	238	238.1	199.5	199.5	ELAV-like protein 1 GN=ELAVL1	43300000000
NP_001030087.2	0.00762779	0.025934	6.31274e-05	40.3908	35.917	62.2509	2.923	2.89	3.1925	9.13935e-05	0.000256038	5.95542e-07	2.833	3.013	3.052	2.728	3.204	3.181	NP_001030087	ESRP1	NP_001030087.2_ESRP1	NP_001030087.2	ESRP1	4	2	2	NP_001030087.2|NP_001116297.1|NP_001116298.1|NP_001116299.1|NP_060167.2	HOMO SAPIENS	4.2	1536	1536.1	21.03	21.03	epithelial splicing regulatory protein 1 isoform 2 GN=ESRP1	4890000000
NP_116126.3	0.0503742	0.025934	0.0373595	22.2542	35.5743	22.9954	3.2145	2.485	3.176	0.00595088	0.000277058	0.0050172	3.862	2.567	2.605	2.365	2.532	3.82	NP_116126	LMNB2	NP_116126.3_LMNB2	NP_116126.3	LMNB2	1	5	1	NP_116126.3	HOMO SAPIENS	6.7	69	69.2	61.46	4.99	lamin-B2 GN=LMNB2	5950000
NP_001164172.1	0.00762779	0.0448322	6.53302e-05	36.9819	26.0653	60.8266	2.512	1.98	3.167	0.000200361	0.0024744	8.26676e-07	2.386	2.638	2.272	1.688	3.026	3.308	NP_001164172	MBNL3	NP_001164172.1_MBNL3	NP_001164172.1	MBNL3	9	2	2	NP_001164172.1|NP_001164173.1|NP_060858.2|NP_597846.1|NP_001164174.1	HOMO SAPIENS	5.2	1394	1394.1	26.14	26.14	muscleblind-like protein 3 isoform 3 GN=MBNL3	585000000
NP_149080.2	0.0116921	0.19453	8.63516e-05	31.2894	14.083	58.1707	2.2605	0.837	3.1615	0.000743128	0.039057	1.5238e-06	2.029	2.492	1.18	0.494	2.898	3.425	NP_149080	ZCCHC3	NP_149080.2_ZCCHC3	NP_149080.2	ZCCHC3	58	18	18	NP_149080.2	HOMO SAPIENS	39.9	106	106.1	332.66	332.66	zinc finger CCHC domain-containing protein 3 GN=ZCCHC3	7860000000
NP_001070911.1	0.0076612	0.0496138	8.63516e-05	36.557	24.5318	58.1433	3.0495	3.017	3.152	0.000220955	0.00352222	1.53344e-06	2.85	3.249	3.552	2.482	2.891	3.413	NP_001070911	HNRNPC	NP_001070911.1_HNRNPC	NP_001070911.1	HNRNPC	153	27	19	NP_001070911.1|NP_001070910.1|NP_001013653.1|NP_001130033.3	HOMO SAPIENS	63.1	47	47.1	485.63	334.03	heterogeneous nuclear ribonucleoproteins C1/C2 isoform b GN=HNRNPC	146000000000
NP_003925.1	0.00762779	0.0314216	7.60307e-05	39.9645	29.9534	59.1237	2.702	2.399	3.1385	0.000100821	0.00101079	1.22358e-06	2.631	2.773	2.656	2.142	2.924	3.353	NP_003925	FUBP3	NP_003925.1_FUBP3	NP_003925.1	FUBP3	144	30	26	NP_003925.1	HOMO SAPIENS	59.2	19	19.2	561.23	501.61	far upstream element-binding protein 3 GN=FUBP3	44900000000
NP_003810.1	0.0419577	0.0448322	0.00152598	23.4093	26.2076	38.9611	2.41	1.1815	3.1305	0.00456113	0.00239462	0.000127024	2.836	1.984	1.297	1.066	3.597	2.664	NP_003810	PABPC4	NP_003810.1_PABPC4	NP_003810.1	PABPC4	48	19	12	NP_003810.1|NP_001129125.1|NP_001129126.1|NP_001108206.3	HOMO SAPIENS	30.5	55	55.2	332.95	196.69	polyadenylate-binding protein 4 isoform 2 GN=PABPC4	13000000000
NP_987100.1	0.00762779	0.0390018	0.000256268	42.7736	27.7719	49.4943	3.049	3.3075	3.1215	5.28005e-05	0.00167037	1.12349e-05	3.046	3.052	3.75	2.865	2.736	3.507	NP_987100	G3BP2	NP_987100.1_G3BP2	NP_987100.1	G3BP2	35	10	10	NP_987100.1|NP_036429.2	HOMO SAPIENS	26.5	295	295.1	178.33	178.33	ras GTPase-activating protein-binding protein 2 isoform b GN=G3BP2	6830000000
NP_056130.2	0.00762779	0.0839891	0.00043112	37.4548	20.9347	46.1683	2.3395	1.134	3.1105	0.000179687	0.00806363	2.41638e-05	2.428	2.251	1.379	0.889	3.516	2.705	NP_056130	LARP1	NP_056130.2_LARP1	NP_056130.2	LARP1	52	21	21	NP_056130.2	HOMO SAPIENS	20.3	100	100.1	342.34	342.34	la-related protein 1 GN=LARP1	4540000000
NP_001007226.1	0.00762779	0.0312	6.99408e-05	39.6379	30.08	59.9336	2.4225	1.842	3.0875	0.000108695	0.000981744	1.01541e-06	2.409	2.436	2.005	1.679	2.939	3.236	NP_001007226	IGF2BP2	NP_001007226.1_IGF2BP2	NP_001007226.1	IGF2BP2	60	19	18	NP_001007226.1|NP_001278798.1|NP_006539.3|NP_001278801.1|NP_001278802.1|NP_001278803.1|NP_001278804.1	HOMO SAPIENS	36.5	28	28.3	344.24	322.11	insulin-like growth factor 2 mRNA-binding protein 2 isoform b GN=IGF2BP2	9070000000
NP_004490.2	0.00954003	0.0438043	6.53302e-05	32.8081	26.6148	61.0267	2.9625	2.7205	3.078	0.000523829	0.00218031	7.89458e-07	2.675	3.25	3.114	2.327	3.033	3.123	NP_004490	HNRNPAB	NP_004490.2_HNRNPAB	NP_004490.2	HNRNPAB	12	3	2	NP_004490.2|NP_112556.2	HOMO SAPIENS	12.9	246	246.3	68.11	48.99	heterogeneous nuclear ribonucleoprotein A/B isoform b GN=HNRNPAB	5450000000
NP_001350799.1	0.00803432	0.0943268	0.000107894	36.0892	20.0261	56.6149	2.521	2.0125	3.0595	0.000246084	0.00994015	2.18029e-06	2.372	2.67	2.529	1.496	2.774	3.345	NP_001350799	MBNL1	NP_001350799.1_MBNL1	NP_001350799.1	MBNL1	17	5	5	NP_001350799.1|NP_066368.2|NP_997175.1|NP_997176.1|NP_997179.1|NP_997180.1|NP_997177.1|NP_997178.1|NP_001292999.1|NP_659002.1|NP_997187.1	HOMO SAPIENS	13.5	702	702.1	77.06	77.06	muscleblind-like protein 1 isoform i GN=MBNL1	1420000000
NP_001092104.1	0.00762779	0.102531	6.53302e-05	37.0864	19.5511	60.863	2.206	1.3245	3.051	0.000195596	0.011089	8.19791e-07	2.13	2.282	1.658	0.991	3.07	3.032	NP_001092104	RBM47	NP_001092104.1_RBM47	NP_001092104.1	RBM47	66	18	16	NP_001092104.1|NP_061900.2	HOMO SAPIENS	29.1	34	34.2	346.39	309.15	RNA-binding protein 47 isoform a GN=RBM47	10600000000
NP_001120668.1	0.0326385	0.0448322	0.000509338	24.8941	26.0391	44.7687	2.574	2.741	3.0505	0.00324032	0.00248937	3.33529e-05	2.984	2.164	2.322	3.16	3.461	2.64	NP_001120668	CNBP	NP_001120668.1_CNBP	NP_001120668.1	CNBP	13	9	1	NP_001120668.1|NP_003409.1	HOMO SAPIENS	55.8	351	351.2	155.84	25.63	cellular nucleic acid-binding protein isoform 6 GN=CNBP	1080000000
NP_001180345.1	0.00762779	0.025934	6.53302e-05	40.2709	35.1991	60.7891	2.6015	2.0585	3.0415	9.39522e-05	0.00030206	8.33848e-07	2.563	2.64	2.113	2.004	3.047	3.036	NP_001180345	DDX3X	NP_001180345.1_DDX3X	NP_001180345.1	DDX3X	123	27	26	NP_001180345.1|NP_001180346.1|NP_001347.3|NP_001350748.1|NP_001116137.1|NP_001289481.1|NP_001311124.1|NP_001136021.1|NP_001160005.1|NP_001160006.1|NP_077726.1	HOMO SAPIENS	33.5	49	49.1	466.27	446.87	ATP-dependent RNA helicase DDX3X isoform 2 GN=DDX3X	26900000000
NP_001138898.1	0.00762779	0.0356439	6.99408e-05	40.3312	28.5891	59.8266	2.661	2.045	3.025	9.26581e-05	0.00138385	1.04074e-06	2.611	2.711	2.283	1.807	3.14	2.91	NP_001138898	YBX3	NP_001138898.1_YBX3	NP_001138898.1	YBX3	6	14	1	NP_001138898.1	HOMO SAPIENS	55.7	23	23.3	280.01	18.11	Y-box-binding protein 3 isoform b GN=YBX3	593000000
NP_001022.1	0.00861481	0.289943	0.000107894	34.3175	10.5032	56.0089	2.3025	1.235	2.931	0.000370038	0.0890604	2.50674e-06	2.14	2.465	2.016	0.454	2.672	3.19	NP_001022	RPS28	NP_001022.1_RPS28	NP_001022.1	RPS28	10	2	2	NP_001022.1	HOMO SAPIENS	30.4	1150	1150.1	37.47	37.47	40S ribosomal protein S28 GN=RPS28	648000000
NP_150093.1	0.00936495	0.0397811	0.000100885	32.9772	27.5323	57.3342	2.2495	1.909	2.9015	0.000503827	0.00176511	1.8475e-06	2.062	2.437	2.152	1.666	2.714	3.089	NP_150093	PURB	NP_150093.1_PURB	NP_150093.1	PURB	9	3	3	NP_150093.1	HOMO SAPIENS	8	1086	1086.1	42.26	42.26	transcriptional activator protein Pur-beta GN=PURB	809000000
NP_112533.1	0.0102128	0.0448322	0.000121206	32.2212	26.1953	54.9099	2.6545	2.6525	2.9005	0.000599626	0.00240142	3.22857e-06	2.391	2.918	3.05	2.255	2.611	3.19	NP_112533	HNRNPA2B1	NP_112533.1_HNRNPA2B1	NP_112533.1	HNRNPA2B1	169	21	18	NP_112533.1|NP_002128.1	HOMO SAPIENS	57.2	74	74.2	396.67	333.06	heterogeneous nuclear ribonucleoproteins A2/B1 isoform B1 GN=HNRNPA2B1	127000000000
NP_001007554.1	0.00861481	0.0233509	7.60307e-05	34.2236	41.7614	59.2115	3.365	3.667	2.889	0.000378129	6.66597e-05	1.19908e-06	3.658	3.072	3.58	3.754	2.869	2.909	NP_001007554	CSDE1	NP_001007554.1_CSDE1	NP_001007554.1	CSDE1	252	40	40	NP_001007554.1|NP_001229820.1|NP_001229822.1|NP_001123995.1	HOMO SAPIENS	50.2	13	13.1	765.97	765.97	cold shock domain-containing protein E1 isoform 1 GN=CSDE1	150000000000
NP_001009.1	0.00762779	0.0465972	0.000121438	39.9078	25.4226	54.6383	2.5095	1.453	2.843	0.000102146	0.00286906	3.43692e-06	2.541	2.478	1.659	1.247	2.566	3.12	NP_001009	RPS15	NP_001009.1_RPS15	NP_001009.1	RPS15	28	3	3	NP_001009.1|NP_001295155.1	HOMO SAPIENS	25.5	915	915.1	53.94	53.94	40S ribosomal protein S15 isoform 2 GN=RPS15	7900000000
NP_001005.1	0.00861481	0.242925	0.000348268	34.466	12.2509	47.596	2.233	1.5375	2.799	0.000357602	0.0595535	1.73941e-05	2.084	2.382	2.352	0.723	2.421	3.177	NP_001005	RPS10	NP_001005.1_RPS10	NP_001005.1	RPS10	20	7	7	NP_001005.1|NP_001189399.1	HOMO SAPIENS	30.3	649	649.1	83.82	83.82	40S ribosomal protein S10 GN=RPS10	990000000
NP_003760.1	0.0117987	0.045204	0.000149784	31.0778	25.6839	53.3993	2.688	2.531	2.7525	0.000780218	0.00270155	4.57164e-06	2.391	2.985	2.926	2.136	2.465	3.04	NP_003760	SRSF9	NP_003760.1_SRSF9	NP_003760.1	SRSF9	41	11	11	NP_003760.1	HOMO SAPIENS	44.7	287	287.1	180.72	180.72	serine/arginine-rich splicing factor 9 GN=SRSF9	2870000000
NP_002127.1	0.00762779	0.0438043	0.000121438	38.6284	26.5069	54.6851	2.725	2.782	2.7405	0.00013714	0.00223516	3.40006e-06	2.613	2.837	3.19	2.374	2.51	2.971	NP_002127	HNRNPA1	NP_002127.1_HNRNPA1	NP_002127.1	HNRNPA1	149	21	18	NP_002127.1|NP_112420.1|NP_001011724.1	HOMO SAPIENS	59	74	74.1	407.67	344.06	heterogeneous nuclear ribonucleoprotein A1 isoform a GN=HNRNPA1	102000000000
NP_001123551.1	0.00861481	0.025934	0.000107894	34.8355	35.606	56.1025	2.7635	2.484	2.74	0.000328433	0.000275041	2.45328e-06	2.973	2.554	2.365	2.603	2.902	2.578	NP_001123551	MOV10	NP_001123551.1_MOV10	NP_001123551.1	MOV10	141	34	34	NP_001123551.1|NP_001273001.1	HOMO SAPIENS	32.2	31	31.1	586.76	586.76	putative helicase MOV-10 isoform 1 GN=MOV10	27300000000
NP_001029097.1	0.00762779	0.0312	0.000109772	39.9772	31.337	55.7181	2.527	2.331	2.715	0.000100527	0.000735029	2.68034e-06	2.56	2.494	2.54	2.122	2.547	2.883	NP_001029097	TIAL1	NP_001029097.1_TIAL1	NP_001029097.1	TIAL1	67	10	8	NP_001029097.1|NP_001310897.1|NP_001310899.1|NP_003243.1|NP_001310898.1|NP_001310893.1|NP_001338452.1	HOMO SAPIENS	26	282	282.1	182.88	145.91	nucleolysin TIAR isoform 2 GN=TIAL1	9450000000
NP_002433.1	0.00822208	0.0312	0.000121206	35.7294	31.3896	54.9641	2.1545	1.477	2.6865	0.000267339	0.000726174	3.18849e-06	2.26	2.049	1.506	1.448	2.877	2.496	NP_002433	MSI1	NP_002433.1_MSI1	NP_002433.1	MSI1	15	7	5	NP_002433.1	HOMO SAPIENS	20.9	381	381.2	116.77	80.28	RNA-binding protein Musashi homolog 1 GN=MSI1	821000000
NP_002559.2	0.0142484	0.0868572	0.000105401	29.9164	20.6637	56.8884	2.1585	1.3115	2.686	0.00101944	0.00858281	2.04718e-06	2.41	1.907	1.611	1.012	2.736	2.636	NP_002559	PABPC1	NP_002559.2_PABPC1	NP_002559.2	PABPC1	140	25	17	NP_002559.2|NP_112241.2|NP_001118228.1|NP_543022.1	HOMO SAPIENS	33.8	55	55.1	451.4	305.17	polyadenylate-binding protein 1 GN=PABPC1	43600000000
NP_001027565.1	0.00762779	0.025934	0.000105401	38.221	36.0329	56.9627	2.255	2.1035	2.68	0.000150625	0.000249294	2.01249e-06	2.3	2.21	2.125	2.082	2.694	2.666	NP_001027565	HNRNPH2	NP_001027565.1_HNRNPH2	NP_001027565.1	HNRNPH2	24	18	6	NP_001027565.1	HOMO SAPIENS	37.6	72	72.2	275.19	99.06	heterogeneous nuclear ribonucleoprotein H2 GN=HNRNPH2	2190000000
NP_001317178.1	0.00861481	0.0477559	0.000139102	34.3846	24.8006	53.8669	2.636	2.561	2.6685	0.000364367	0.00331086	4.10495e-06	2.431	2.841	2.996	2.126	2.437	2.9	NP_001317178	HNRNPA3	NP_001317178.1_HNRNPA3	NP_001317178.1	HNRNPA3	82	17	6	NP_001317178.1|NP_001317179.1	HOMO SAPIENS	30.1	123	123.1	307.59	116.66	heterogeneous nuclear ribonucleoprotein A3 isoform a GN=HNRNPA3	20700000000
NP_065823.1	0.00762779	0.0312	0.000107894	37.5329	30.9454	55.9662	2.3115	1.8585	2.6545	0.000176487	0.000804384	2.53153e-06	2.393	2.23	2.002	1.715	2.764	2.545	NP_065823	NUFIP2	NP_065823.1_NUFIP2	NP_065823.1	NUFIP2	11	7	7	NP_065823.1	HOMO SAPIENS	11.7	517	517.1	104.26	104.26	nuclear fragile X mental retardation-interacting protein 2 GN=NUFIP2	175000000
NP_001307524.1	0.0148912	0.0312	0.000107894	29.6579	31.6563	56.3913	2.277	1.979	2.6285	0.00108195	0.000682923	2.29545e-06	1.999	2.555	2.125	1.833	2.625	2.632	NP_001307524	DDX5	NP_001307524.1_DDX5	NP_001307524.1	DDX5	45	24	17	NP_001307524.1|NP_001307526.1	HOMO SAPIENS	35.8	49	49.2	398.38	273.35	probable ATP-dependent RNA helicase DDX5 isoform a GN=DDX5	4380000000
NP_005889.3	0.00762779	0.0462168	0.000107894	37.3189	25.498	55.8929	2.18	1.672	2.625	0.000185401	0.00281966	2.57461e-06	2.117	2.243	1.925	1.419	2.538	2.712	NP_005889	CAPRIN1	NP_005889.3_CAPRIN1	NP_005889.3	CAPRIN1	32	13	13	NP_005889.3|NP_976240.1	HOMO SAPIENS	15	326	326.1	167.76	167.76	caprin-1 isoform 1 GN=CAPRIN1	1930000000
NP_001826.3	0.00762779	0.0312	0.0107198	38.6568	32.2514	29.2672	3.248	3.525	2.617	0.000136246	0.000595467	0.00118381	3.417	3.079	3.843	3.207	2.084	3.15	NP_001826	CLTCL1	NP_001826.3_CLTCL1	NP_001826.3	CLTCL1	2	12	1	NP_001826.3|NP_009029.3	HOMO SAPIENS	7.6	10	10.2	173.77	4.97	clathrin heavy chain 2 isoform 2 GN=CLTCL1	11700000000
NP_001120792.1	0.0102128	0.026424	0.000107894	32.2333	34.9157	56.155	2.395	1.9565	2.614	0.000597951	0.000322422	2.42379e-06	2.622	2.168	1.921	1.992	2.58	2.648	NP_001120792	UBAP2L	NP_001120792.1_UBAP2L	NP_001120792.1	UBAP2L	12	5	5	NP_001120792.1|NP_001274744.1|NP_001274745.1|NP_001317659.1|NP_055662.3	HOMO SAPIENS	6.2	566	566.1	95.93	95.93	ubiquitin-associated protein 2-like isoform b GN=UBAP2L	514000000
NP_003793.2	0.112234	0.0908715	0.000225916	17.3033	20.375	50.3578	2.381	2.5515	2.6	0.0186068	0.00917283	9.20923e-06	1.636	3.126	3.198	1.905	2.27	2.93	NP_003793	MYH13	NP_003793.2_MYH13	NP_003793.2	MYH13	5	3	3	NP_003793.2|NP_002461.2|NP_002463.2|NP_005954.3|NP_060003.2	HOMO SAPIENS	2.6	3	3.5	26.15	20.25	myosin-13 GN=MYH13	375000000
NP_001271.1	0.0843385	0.0626223	0.0466992	19.0323	22.8318	21.7315	2.4575	2.517	2.5815	0.0124959	0.00520984	0.00671203	1.802	3.113	3.028	2.006	1.957	3.206	NP_001271	CIRBP	NP_001271.1_CIRBP	NP_001271.1	CIRBP	9	4	4	NP_001271.1|NP_001287744.1|NP_001287758.1	HOMO SAPIENS	21.5	796	796.1	65.93	65.93	cold-inducible RNA-binding protein isoform 1 GN=CIRBP	783000000
NP_001269727.1	0.00850691	0.0314234	0.00041621	35.2197	29.8602	46.4522	2.8355	2.189	2.5805	0.000300631	0.00103272	2.26352e-05	2.627	3.044	2.416	1.962	2.212	2.949	NP_001269727	R3HDM1	NP_001269727.1_R3HDM1	NP_001269727.1	R3HDM1	15	6	6	NP_001269727.1|NP_001269728.1|NP_001341128.1|NP_001269729.1|NP_001338133.1|NP_001338136.1|NP_001338137.1|NP_001338138.1|NP_001338140.1|NP_001338145.1|NP_057384.2	HOMO SAPIENS	3.3	631	631.1	86.4	86.4	R3H domain-containing protein 1 isoform a GN=R3HDM1	265000000
NP_002129.2	0.00762779	0.0312	0.000117842	38.3539	31.3115	55.217	2.37	2.3435	2.571	0.000146087	0.000739349	3.00817e-06	2.304	2.436	2.555	2.132	2.479	2.663	NP_002129	HNRNPD	NP_002129.2_HNRNPD	NP_002129.2	HNRNPD	61	11	10	NP_002129.2|NP_112738.1|NP_001003810.1|NP_112737.1	HOMO SAPIENS	39.8	246	246.1	196.91	177.79	heterogeneous nuclear ribonucleoprotein D0 isoform c GN=HNRNPD	27400000000
NP_008855.1	0.0843353	0.108919	0.000163689	19.0674	19.2004	52.6358	2.349	2.215	2.5705	0.0123954	0.0120216	5.45024e-06	1.726	2.972	2.833	1.597	2.334	2.807	NP_008855	SRSF1	NP_008855.1_SRSF1	NP_008855.1	SRSF1	58	13	13	NP_008855.1|NP_001071634.1	HOMO SAPIENS	45.9	236	236.1	199.75	199.75	serine/arginine-rich splicing factor 1 isoform 1 GN=SRSF1	10800000000
NP_001107565.1	0.00762779	0.0288828	0.000121438	36.7125	34.3363	54.6609	2.1085	1.865	2.544	0.000213182	0.000368444	3.41907e-06	2.177	2.04	1.898	1.832	2.656	2.432	NP_001107565	LSM14A	NP_001107565.1_LSM14A	NP_001107565.1	LSM14A	33	12	12	NP_001107565.1|NP_056393.2|NP_653304.2	HOMO SAPIENS	22.8	260	260.1	191.79	191.79	protein LSM14 homolog A isoform a GN=LSM14A	2280000000
NP_001164105.1	0.00762779	0.0312	0.000117383	39.0895	30.1541	55.3294	2.509	2.4135	2.5435	0.000123324	0.000965134	2.93131e-06	2.442	2.576	2.667	2.16	2.508	2.579	NP_001164105	FUS	NP_001164105.1_FUS	NP_001164105.1	FUS	25	6	6	NP_001164105.1|NP_001164408.1|NP_004951.1|NP_003478.1|NP_631961.1	HOMO SAPIENS	13.1	465	465.1	120.08	120.08	RNA-binding protein FUS isoform 2 GN=FUS	2510000000
NP_003741.1	0.00803432	0.059838	0.000128984	36.1104	23.3308	54.2922	1.992	1.037	2.5425	0.000244884	0.00464431	3.72207e-06	2.055	1.929	1.186	0.888	2.679	2.406	NP_003741	EIF3A	NP_003741.1_EIF3A	NP_003741.1	EIF3A	229	83	83	NP_003741.1	HOMO SAPIENS	40.4	6	6.1	1139.75	1139.75	eukaryotic translation initiation factor 3 subunit A GN=EIF3A	13300000000
NP_001309363.1	0.00903015	0.0417505	0.000139102	33.7088	27.2152	53.8003	2.3545	2.2925	2.537	0.000425714	0.0018988	4.16842e-06	2.17	2.539	2.599	1.986	2.375	2.699	NP_001309363	HNRNPH3	NP_001309363.1_HNRNPH3	NP_001309363.1	HNRNPH3	86	11	11	NP_001309363.1|NP_001309367.1|NP_001309371.1|NP_001309373.1|NP_001309374.1|NP_001309379.1|NP_001309380.1	HOMO SAPIENS	35.2	209	209.1	219.86	219.86	heterogeneous nuclear ribonucleoprotein H3 isoform a GN=HNRNPH3	18100000000
NP_001297050.1	0.0342984	0.130675	0.000355294	24.6065	17.5064	47.3668	1.5605	0.6515	2.4995	0.00346218	0.0177567	1.83365e-05	1.841	1.28	0.805	0.498	2.851	2.148	NP_001297050	ATXN2	NP_001297050.1_ATXN2	NP_001297050.1	ATXN2	2	2	2	NP_001297050.1|NP_002964.3|NP_001297052.1	HOMO SAPIENS	2.2	1153	1153.1	37.37	37.37	ataxin-2 isoform 2 GN=ATXN2	28500000
NP_002887.2	0.0106056	0.118188	0.000163689	31.9386	18.41	52.7052	2.0745	1.79	2.4805	0.00063994	0.0144212	5.36389e-06	1.888	2.261	2.318	1.262	2.296	2.665	NP_002887	RBM4	NP_002887.2_RBM4	NP_002887.2	RBM4	42	13	9	NP_002887.2|NP_113680.1|NP_001185773.1|NP_001185772.1|NP_001273064.1	HOMO SAPIENS	35.1	221	221.1	207	139.92	RNA-binding protein 4 isoform 1 GN=RBM4	3520000000
NP_002697.1	0.086926	0.201787	0.000154657	18.8228	13.7939	53.0296	1.66	0.8215	2.4475	0.0131136	0.0417452	4.97787e-06	2.098	1.222	0.475	1.168	2.303	2.592	NP_002697	PPM1B	NP_002697.1_PPM1B	NP_002697.1	PPM1B	3	2	2	NP_002697.1|NP_808908.1|NP_001028729.1|NP_066283.1|NP_808820.1|NP_808907.1	HOMO SAPIENS	2.9	1703	1703.1	16.92	16.92	protein phosphatase 1B isoform 1 GN=PPM1B	219000000
NP_001157260.1	0.00861481	0.0371272	0.000154657	34.7854	28.2897	53.1356	2.0485	1.1425	2.4445	0.000332243	0.00148262	4.85775e-06	2.161	1.936	1.147	1.138	2.58	2.309	NP_001157260	PTBP3	NP_001157260.1_PTBP3	NP_001157260.1	PTBP3	19	7	5	NP_001157260.1|NP_001157262.1|NP_001231825.1|NP_001231826.1|NP_001231827.1|NP_005147.3	HOMO SAPIENS	12.9	126	126.2	100.78	75.5	polypyrimidine tract-binding protein 3 isoform 2 GN=PTBP3	1080000000
NP_003746.2	0.0090336	0.0312	0.000154657	33.4589	31.9526	53.0991	2.002	1.5605	2.4415	0.000450929	0.000637883	4.89881e-06	2.14	1.864	1.599	1.522	2.577	2.306	NP_003746	EIF3G	NP_003746.2_EIF3G	NP_003746.2	EIF3G	64	14	14	NP_003746.2	HOMO SAPIENS	43.1	185	185.1	245.26	245.26	eukaryotic translation initiation factor 3 subunit G GN=EIF3G	9360000000
NP_006187.2	0.0308568	0.0312	0.000167072	25.2113	30.5081	52.4752	2.0225	1.6055	2.44	0.00301209	0.000889595	5.65561e-06	2.368	1.677	1.501	1.71	2.611	2.269	NP_006187	PCBP1	NP_006187.2_PCBP1	NP_006187.2	PCBP1	33	13	8	NP_006187.2	HOMO SAPIENS	49.4	167	167.2	251.41	153.37	poly(rC)-binding protein 1 GN=PCBP1	28700000000
NP_060548.2	0.0282577	0.163965	0.00195138	25.6733	15.5632	37.6129	2	1.2855	2.4275	0.00270814	0.0277766	0.000173263	1.667	2.333	1.768	0.803	1.998	2.857	NP_060548	LARP1B	NP_060548.2_LARP1B	NP_060548.2	LARP1B	7	3	3	NP_060548.2|NP_001265533.1|NP_115615.2|NP_835144.1	HOMO SAPIENS	2.6	1162	1162.1	36.64	36.64	la-related protein 1B isoform 1 GN=LARP1B	142000000
NP_001244222.1	0.00850691	0.0477559	0.00021297	35.3544	24.8234	50.7213	2.1375	2.072	2.405	0.000291449	0.00329354	8.46966e-06	2.025	2.25	2.41	1.734	2.171	2.639	NP_001244222	HNRNPH1	NP_001244222.1_HNRNPH1	NP_001244222.1	HNRNPH1	154	22	9	NP_001244222.1|NP_001350501.1|NP_001351154.1|NP_001351159.1|NP_001351160.1|NP_001351173.1|NP_001351175.1|NP_001351169.1|NP_001351170.1|NP_001351177.1|NP_001351179.1|NP_001351180.1|NP_001351183.1	HOMO SAPIENS	52.3	72	72.1	415.14	211.85	heterogeneous nuclear ribonucleoprotein H isoform a GN=HNRNPH1	73200000000
NP_003676.2	0.0116921	0.110243	0.000451959	31.1992	19.083	45.9165	2.301	2.2445	2.401	0.000758719	0.0123511	2.56066e-05	2.061	2.541	2.878	1.611	2.043	2.759	NP_003676	KHSRP	NP_003676.2_KHSRP	NP_003676.2	KHSRP	190	35	30	NP_003676.2	HOMO SAPIENS	51.3	19	19.1	693.67	626.87	far upstream element-binding protein 2 GN=KHSRP	64600000000
NP_001008709.1	0.00762779	0.0233509	0.000171043	38.5234	41.0954	52.0974	2.7315	3.1155	2.3995	0.000140494	7.77069e-05	6.1697e-06	2.847	2.616	3.139	3.092	2.235	2.564	NP_001008709	PPP1CA	NP_001008709.1_PPP1CA	NP_001008709.1	PPP1CA	30	9	2	NP_001008709.1|NP_002699.1|NP_996756.1	HOMO SAPIENS	29.9	318	318.1	168.92	39.58	serine/threonine-protein phosphatase PP1-alpha catalytic subunit isoform 3 GN=PPP1CA	3780000000
NP_149062.1	0.00762779	0.0961804	0.002581	37.8798	19.8511	36.2386	2.4805	2.55	2.394	0.000162939	0.0103489	0.000237762	2.382	2.579	3.227	1.873	1.954	2.834	NP_149062	SYNE1	NP_149062.1_SYNE1	NP_149062.1	SYNE1	12	5	5	NP_149062.1|NP_892006.3	HOMO SAPIENS	0.7	1129	1129.1	38.68	38.68	nesprin-1 isoform 2 GN=SYNE1	1930000000
NP_001342201.1	0.00968216	0.0356439	0.000304768	32.6952	28.5944	48.3227	2.6005	1.977	2.394	0.000537626	0.00138217	1.47141e-05	2.844	2.357	1.751	2.203	2.717	2.071	NP_001342201	LRRC9	NP_001342201.1_LRRC9	NP_001342201.1	LRRC9	4	2	2	NP_001342201.1	HOMO SAPIENS	1	1495	1495.1	22.79	22.79	leucine-rich repeat-containing protein 9 GN=LRRC9	394000000
NP_001185774.1	0.00969026	0.0795452	0.00021297	32.6106	21.3267	50.701	1.9165	1.554	2.394	0.000548201	0.00736775	8.50936e-06	1.772	2.061	1.892	1.216	2.165	2.623	NP_001185774	RBM14-RBM4	NP_001185774.1_RBM14-RBM4	NP_001185774.1	RBM14-RBM4	14	9	5	NP_001185774.1	HOMO SAPIENS	29.2	221	221.2	151.25	84.17	RBM14-RBM4 protein isoform 1 GN=RBM14-RBM4	1410000000
NP_001007.2	0.0145916	0.110969	0.000169407	29.7795	18.9851	52.2748	1.595	1.04	2.3265	0.00105208	0.0126324	5.92268e-06	1.749	1.441	1.312	0.768	2.415	2.238	NP_001007	RPS12	NP_001007.2_RPS12	NP_001007.2	RPS12	6	3	3	NP_001007.2	HOMO SAPIENS	25	854	854.1	58.49	58.49	40S ribosomal protein S12 GN=RPS12	741000000
NP_001338206.1	0.0090336	0.243785	0.000171043	33.5416	12.1836	52.1525	1.5535	0.663	2.3085	0.000442427	0.0604836	6.09188e-06	1.581	1.526	0.986	0.34	2.386	2.231	NP_001338206	LARP4B	NP_001338206.1_LARP4B	NP_001338206.1	LARP4B	15	5	5	NP_001338206.1|NP_055970.1	HOMO SAPIENS	6.5	682	682.1	79.1	79.1	la-related protein 4B isoform 2 GN=LARP4B	2810000000
NP_001305116.1	0.00762779	0.0351923	0.000168088	36.7555	28.8018	52.3783	2.035	1.879	2.299	0.000211083	0.0013177	5.78328e-06	1.986	2.084	2.082	1.676	2.284	2.314	NP_001305116	HNRNPK	NP_001305116.1_HNRNPK	NP_001305116.1	HNRNPK	140	23	23	NP_001305116.1|NP_001305115.1|NP_002131.2|NP_001305117.1	HOMO SAPIENS	47.5	68	68.1	418.74	418.74	heterogeneous nuclear ribonucleoprotein K isoform d GN=HNRNPK	38500000000
NP_001012995.1	0.109513	0.0312	0.000304556	17.4966	32.2753	48.636	1.82	1.595	2.2855	0.0177966	0.000592207	1.36898e-05	2.371	1.269	1.631	1.559	2.027	2.544	NP_001012995	PABPC1L2A	NP_001012995.1_PABPC1L2A	NP_001012995.1	PABPC1L2A	3	3	3	NP_001012995.1	HOMO SAPIENS	23	1576	1576.1	19.92	19.92	polyadenylate-binding protein 1-like 2 GN=PABPC1L2A	49900000
NP_005745.1	0.0154757	0.025934	0.000225916	29.3924	35.3913	50.244	1.828	2.0065	2.282	0.00115016	0.00028898	9.45359e-06	2.036	1.62	1.982	2.031	2.098	2.466	NP_005745	G3BP1	NP_005745.1_G3BP1	NP_005745.1	G3BP1	35	9	9	NP_005745.1	HOMO SAPIENS	26.6	270	270.1	186.73	186.73	ras GTPase-activating protein-binding protein 1 GN=G3BP1	3800000000
NP_001524.2	0.0107111	0.025934	0.000304768	31.8477	35.5687	48.4242	2.121	2.109	2.2805	0.000653476	0.000277417	1.43742e-05	2.317	1.925	2.161	2.057	2.545	2.016	NP_001524	HNRNPL	NP_001524.2_HNRNPL	NP_001524.2	HNRNPL	116	19	19	NP_001524.2|NP_001005335.1	HOMO SAPIENS	42.2	80	80.1	395.1	395.1	heterogeneous nuclear ribonucleoprotein L isoform a GN=HNRNPL	35000000000
NP_005959.2	0.00948402	0.060354	0.000254782	32.8778	23.2607	49.5749	2.1255	2.0655	2.28	0.000515493	0.00471986	1.10283e-05	1.954	2.297	2.458	1.673	2.065	2.495	NP_005959	HNRNPM	NP_005959.2_HNRNPM	NP_005959.2	HNRNPM	298	44	44	NP_005959.2|NP_112480.2|NP_001284347.1	HOMO SAPIENS	55.3	15	15.1	745.1	745.1	heterogeneous nuclear ribonucleoprotein M isoform a GN=HNRNPM	105000000000
NP_001181883.1	0.00861481	0.0312	0.000190652	34.0694	30.2945	51.3666	1.979	1.834	2.2665	0.000391799	0.000934447	7.30021e-06	1.86	2.098	1.99	1.678	2.367	2.166	NP_001181883	MATR3	NP_001181883.1_MATR3	NP_001181883.1	MATR3	56	16	16	NP_001181883.1|NP_001181885.1|NP_001269207.1	HOMO SAPIENS	17.8	145	145.1	281.86	281.86	matrin-3 isoform a GN=MATR3	6220000000
NP_001020767.1	0.00762779	0.0868572	0.0659899	38.2477	20.6434	20.0171	2.2805	2.099	2.26	0.000149703	0.0086231	0.00996073	2.331	2.23	2.61	1.588	1.635	2.885	NP_001020767	CELF1	NP_001020767.1_CELF1	NP_001020767.1	CELF1	41	13	1	NP_001020767.1|NP_006551.1|NP_941989.1|NP_001166111.1	HOMO SAPIENS	27.3	266	266.1	189.45	23.79	CUGBP Elav-like family member 1 isoform 3 GN=CELF1	3610000000
NP_001136402.1	0.0219754	0.045204	0.000182652	27.0218	25.674	51.6806	1.63	1.074	2.26	0.00198526	0.00270773	6.79117e-06	1.4	1.86	1.17	0.978	2.318	2.202	NP_001136402	API5	NP_001136402.1_API5	NP_001136402.1	API5	4	2	2	NP_001136402.1|NP_006586.1|NP_001230676.1|NP_001136403.1	HOMO SAPIENS	4.7	1142	1142.1	38.09	38.09	apoptosis inhibitor 5 isoform a GN=API5	151000000
NP_006319.1	0.00906077	0.0312	0.000179569	33.2101	31.2725	51.8198	1.9265	1.8895	2.259	0.000477521	0.000746024	6.5769e-06	1.795	2.058	2.03	1.749	2.288	2.23	NP_006319	RBM14	NP_006319.1_RBM14	NP_006319.1	RBM14	43	17	17	NP_006319.1|NP_001185765.1|NP_001185766.1|NP_001185775.1	HOMO SAPIENS	22.5	163	163.1	264.72	264.72	RNA-binding protein 14 isoform 1 GN=RBM14	3780000000
YP_009724397.2	0.00762779	0.0312	0.00306426	39.9846	32.5102	35.3643	2.5955	2.9075	2.2445	0.000100356	0.000561018	0.000290781	2.545	2.646	3.162	2.653	1.809	2.68	YP_009724397	NotFound	YP_009724397.2_NotFound	YP_009724397.2	N	3280	48	48	YP_009724397.2	SARSCOV2_NC_045512.2	75.1	7	7.1	950.41	950.41	CDS:nucleocapsid_phosphoprotein:N:GN=N	43300000000000
NP_001156757.1	0.00762779	0.0312	0.000190652	37.751	30.9115	51.4115	2.1395	1.9215	2.2255	0.000167841	0.000810674	7.2252e-06	2.107	2.172	2.077	1.766	2.242	2.209	NP_001156757	EWSR1	NP_001156757.1_EWSR1	NP_001156757.1	EWSR1	8	2	2	NP_001156757.1|NP_001156758.1|NP_005234.1|NP_053733.2	HOMO SAPIENS	3.5	1137	1137.1	38.41	38.41	RNA-binding protein EWS isoform 3 GN=EWSR1	353000000
NP_001091674.1	0.00762779	0.0477559	0.000304768	37.1081	24.8434	48.3336	2.025	1.935	2.2185	0.00019462	0.00327838	1.4677e-05	1.999	2.051	2.25	1.62	1.984	2.453	NP_001091674	HNRNPF	NP_001091674.1_HNRNPF	NP_001091674.1	HNRNPF	73	15	13	NP_001091674.1	HOMO SAPIENS	36.3	72	72.3	278.66	229.73	heterogeneous nuclear ribonucleoprotein F GN=HNRNPF	19300000000
NP_002943.2	0.0200155	0.092073	0.00021297	27.643	20.2702	50.775	1.6865	0.61	2.209	0.00172069	0.00939683	8.36559e-06	1.912	1.461	0.583	0.637	2.294	2.124	NP_002943	RPS2	NP_002943.2_RPS2	NP_002943.2	RPS2	43	11	11	NP_002943.2	HOMO SAPIENS	36.1	256	256.1	192.94	192.94	40S ribosomal protein S2 GN=RPS2	24000000000
NP_005817.1	0.00762779	0.0371272	0.000225916	37.1491	28.3264	50.2099	2.1205	1.7705	2.2	0.000192791	0.00147014	9.5281e-06	2.176	2.065	1.966	1.575	2.078	2.322	NP_005817	HNRNPR	NP_005817.1_HNRNPR	NP_005817.1	HNRNPR	56	20	16	NP_005817.1|NP_001284549.1|NP_001095868.1|NP_001095867.1|NP_001284551.1|NP_001095869.1|NP_001284550.1	HOMO SAPIENS	35.5	54	54.3	368.28	292.79	heterogeneous nuclear ribonucleoprotein R isoform 2 GN=HNRNPR	9520000000
NP_001167571.1	0.00850691	0.0489996	0.000254306	35.2004	24.6543	49.6391	1.7345	0.988	2.1925	0.000301965	0.00342427	1.08666e-05	1.739	1.73	1.083	0.893	2.345	2.04	NP_001167571	PCBP4	NP_001167571.1_PCBP4	NP_001167571.1	PCBP4	4	2	2	NP_001167571.1|NP_001350814.1|NP_065151.2	HOMO SAPIENS	4.7	1463	1463.1	23.79	23.79	poly(rC)-binding protein 4 isoform c GN=PCBP4	9190000000
NP_689929.2	0.017891	0.159801	0.00559029	28.3017	15.8555	32.3416	1.3475	0.415	2.191	0.00147852	0.0259688	0.000583227	1.483	1.212	0.409	0.421	2.649	1.733	NP_689929	PATL1	NP_689929.2_PATL1	NP_689929.2	PATL1	8	5	5	NP_689929.2	HOMO SAPIENS	6.1	760	760.1	69.91	69.91	protein PAT1 homolog 1 GN=PATL1	738000000
NP_001347480.1	0.0090336	0.0312	0.000615931	33.6139	31.5152	43.5228	1.749	1.532	2.1765	0.000435116	0.000705475	4.44345e-05	1.836	1.662	1.483	1.581	2.527	1.826	NP_001347480	PABPN1	NP_001347480.1_PABPN1	NP_001347480.1	PABPN1	11	3	3	NP_001347480.1|NP_004634.1	HOMO SAPIENS	10.4	969	969.1	50.14	50.14	polyadenylate-binding protein 2 isoform 2 GN=PABPN1	1460000000
NP_001242936.1	0.00822208	0.0536744	0.00792416	35.7016	23.9792	30.6677	2.3425	2.0675	2.17	0.000269053	0.00400021	0.000857498	2.477	2.208	1.701	2.434	2.646	1.694	NP_001242936	PNPLA8	NP_001242936.1_PNPLA8	NP_001242936.1	PNPLA8	4	2	2	NP_001242936.1|NP_001242938.1|NP_001242939.1	HOMO SAPIENS	2.8	1595	1595.1	19.52	19.52	calcium-independent phospholipase A2-gamma isoform 1 GN=PNPLA8	609000000
NP_001307894.1	0.0210093	0.0657579	0.000460096	27.3768	22.5094	45.7172	1.704	0.731	2.1525	0.00182943	0.00561128	2.68091e-05	1.94	1.468	0.705	0.757	2.457	1.848	NP_001307894	HDLBP	NP_001307894.1_HDLBP	NP_001307894.1	HDLBP	142	43	43	NP_001307894.1|NP_001307896.1|NP_001230829.1	HOMO SAPIENS	35.4	14	14.1	759.11	759.11	vigilin isoform a GN=HDLBP	19500000000
NP_001138436.1	0.111627	0.105641	0.000499561	17.384	19.3991	44.9647	2.8005	2.795	2.1445	0.018264	0.011484	3.1881e-05	3.675	1.926	2.019	3.571	2.47	1.819	NP_001138436	NEDD4L	NP_001138436.1_NEDD4L	NP_001138436.1	NEDD4L	7	3	1	NP_001138436.1|NP_001138439.1|NP_001138440.1|NP_001138441.1|NP_001138442.1|NP_001230889.1|NP_056092.2|NP_001271267.1|NP_001271268.1|NP_001271269.1|NP_001316141.1|NP_940682.2	HOMO SAPIENS	2.9	1319	1319.1	28.9	9.37	E3 ubiquitin-protein ligase NEDD4-like isoform 2 GN=NEDD4L	4890000000
NP_068834.2	0.00906077	0.0312	0.000225916	33.2325	32.7043	50.2238	1.921	1.6195	2.139	0.000475057	0.000536506	9.49764e-06	2.051	1.791	1.603	1.636	2.116	2.162	NP_068834	ZNF277	NP_068834.2_ZNF277	NP_068834.2	ZNF277	3	2	2	NP_068834.2	HOMO SAPIENS	4.4	1302	1302.1	29.55	29.55	zinc finger protein 277 GN=ZNF277	36700000
NP_006734.1	0.0613598	0.124505	0.180623	20.9202	17.953	14.7137	2.328	2.4015	2.134	0.00809063	0.0160213	0.0337779	1.809	2.847	3.155	1.648	1.397	2.871	NP_006734	RBM3	NP_006734.1_RBM3	NP_006734.1	RBM3	84	6	6	NP_006734.1	HOMO SAPIENS	26.7	670	670.1	81.12	81.12	RNA-binding protein 3 GN=RBM3	26800000000
NP_006392.1	0.00762779	0.0314234	0.00220225	37.1523	29.635	37.007	2.233	2.3885	2.117	0.000192649	0.00108767	0.000199205	2.154	2.312	2.653	2.124	1.714	2.52	NP_006392	ANP32B	NP_006392.1_ANP32B	NP_006392.1	ANP32B	4	2	2	NP_006392.1|NP_036535.1|NP_006296.1|NP_036536.2	HOMO SAPIENS	9.5	1801	1801.1	14.88	14.88	acidic leucine-rich nuclear phosphoprotein 32 family member B GN=ANP32B	711000000
NP_001035879.1	0.00861481	0.0419702	0.00042022	34.0914	27.0878	46.3228	2.0895	1.906	2.1115	0.000389812	0.00195535	2.33196e-05	1.953	2.226	2.161	1.651	1.853	2.37	NP_001035879	PSPC1	NP_001035879.1_PSPC1	NP_001035879.1	PSPC1	32	15	15	NP_001035879.1|NP_001341837.1|NP_001350589.1	HOMO SAPIENS	23.9	277	277.1	184.28	184.28	paraspeckle component 1 isoform 1 GN=PSPC1	3830000000
NP_004629.3	0.0112582	0.123512	0.000304954	31.5145	18.0445	48.2704	1.7925	1.054	2.1025	0.000705591	0.0156873	1.48923e-05	1.643	1.942	1.354	0.754	1.942	2.263	NP_004629	PRRC2A	NP_004629.3_PRRC2A	NP_004629.3	PRRC2A	8	6	6	NP_004629.3	HOMO SAPIENS	3.2	676	676.1	80.22	80.22	protein PRRC2A GN=PRRC2A	308000000
NP_003893.2	0.00851312	0.0312	0.000259364	35.1299	32.9595	49.3876	2.001	1.9975	2.08	0.000306907	0.00050588	1.15145e-05	1.906	2.096	2.112	1.883	2.107	2.053	NP_003893	FUBP1	NP_003893.2_FUBP1	NP_003893.2	FUBP1	34	21	14	NP_003893.2|NP_001290362.1	HOMO SAPIENS	28.7	19	19.3	315.66	220.43	far upstream element-binding protein 1 isoform 2 GN=FUBP1	2620000000
NP_054872.2	0.0482961	0.045204	0.000800373	22.4986	25.7685	42.1892	1.68	0.9365	2.073	0.00562516	0.0026494	6.04055e-05	2.038	1.322	0.937	0.936	2.423	1.723	NP_054872	ZC3H7A	NP_054872.2_ZC3H7A	NP_054872.2	ZC3H7A	36	17	17	NP_054872.2	HOMO SAPIENS	17.4	188	188.1	243.63	243.63	zinc finger CCCH domain-containing protein 7A GN=ZC3H7A	3950000000
NP_000964.1	0.0259269	0.564633	0.00328818	26.1436	4.63052	35.0075	1.1435	-0.1685	2.0715	0.00243019	0.344308	0.00031568	1.279	1.008	0.016	-0.353	2.49	1.653	NP_000964	RPL8	NP_000964.1_RPL8	NP_000964.1	RPL8	17	5	5	NP_000964.1	HOMO SAPIENS	19	753	753.1	70.83	70.83	60S ribosomal protein L8 GN=RPL8	6190000000
NP_001273651.1	0.0106056	0.0689785	0.000482736	31.9319	22.1863	45.3403	1.46	0.894	2.0655	0.000640928	0.0060447	2.92396e-05	1.524	1.396	1.024	0.764	2.338	1.793	NP_001273651	FAM120A	NP_001273651.1_FAM120A	NP_001273651.1	FAM120A	57	22	22	NP_001273651.1|NP_055427.2|NP_001273652.1|NP_001273653.1	HOMO SAPIENS	23.9	86	86.1	372.16	372.16	constitutive coactivator of PPAR-gamma-like protein 1 isoform b GN=FAM120A	2310000000
NP_001091947.1	0.00861481	0.025934	0.000304768	34.2638	35.5858	48.4104	2.008	2.062	2.0355	0.000374649	0.000276326	1.442e-05	2.127	1.889	2.098	2.026	2.116	1.955	NP_001091947	GRSF1	NP_001091947.1_GRSF1	NP_001091947.1	GRSF1	19	8	8	NP_001091947.1|NP_002083.3	HOMO SAPIENS	20.7	480	480.1	116.75	116.75	G-rich sequence factor 1 isoform 2 GN=GRSF1	2190000000
NP_005057.1	0.00861481	0.0312	0.000304768	34.5571	31.5586	48.5145	1.9355	1.6545	2.026	0.000350182	0.000698458	1.40783e-05	1.837	2.034	1.739	1.57	2.075	1.977	NP_005057	SFPQ	NP_005057.1_SFPQ	NP_005057.1	SFPQ	57	16	16	NP_005057.1	HOMO SAPIENS	16.9	193	193.1	241.04	241.04	splicing factor, proline- and glutamine-rich GN=SFPQ	9380000000
NP_001293135.1	0.0243634	0.129437	0.000605307	26.4654	17.6012	43.6319	1.749	1.7085	2.0245	0.00225662	0.0173731	4.33322e-05	1.479	2.019	2.25	1.167	1.708	2.341	NP_001293135	CSTF2	NP_001293135.1_CSTF2	NP_001293135.1	CSTF2	18	7	5	NP_001293135.1|NP_001293138.1|NP_001316.1	HOMO SAPIENS	13.2	477	477.1	117.36	84.54	cleavage stimulation factor subunit 2 isoform 1 GN=CSTF2	609000000
P0DTD2	0.106943	0.0312	0.000542705	17.6146	33.3893	44.2082	2.102	2.4375	2.0175	0.0173196	0.000458212	3.79472e-05	2.737	1.467	2.267	2.608	2.308	1.727	P0DTD2	NotFound	P0DTD2_NotFound	P0DTD2	ORF9b	3	2	2	P0DTD2|ORFN.iORF1|ORFN.iORF2	SARS2	21.6	1478	1478.1	23.34	23.34	ORF9b protein	239000000
NP_006266.2	0.0117166	0.0658729	0.000304768	31.1531	22.4696	48.5112	1.7125	1.3735	2.016	0.000766813	0.00566295	1.40891e-05	1.569	1.856	1.643	1.104	2.022	2.01	NP_006266	SRSF6	NP_006266.2_SRSF6	NP_006266.2	SRSF6	39	12	7	NP_006266.2	HOMO SAPIENS	24.7	262	262.1	191.22	103.95	serine/arginine-rich splicing factor 6 GN=SRSF6	8560000000
NP_006796.1	0.00859997	0.0438043	0.000355294	34.9542	26.5216	47.4126	2.0275	2.0875	2.0015	0.000319577	0.00222762	1.81443e-05	2.132	1.923	2.383	1.792	1.878	2.125	NP_006796	HNRNPA0	NP_006796.1_HNRNPA0	NP_006796.1	HNRNPA0	26	7	7	NP_006796.1	HOMO SAPIENS	24.5	518	518.1	104.2	104.2	heterogeneous nuclear ribonucleoprotein A0 GN=HNRNPA0	3740000000
NP_573566.2	0.00762779	0.0417505	0.00110045	36.6603	27.2409	40.6806	2.0565	1.8215	1.974	0.000215761	0.0018876	8.54956e-05	2.115	1.998	1.587	2.056	2.329	1.619	NP_573566	LRPPRC	NP_573566.2_LRPPRC	NP_573566.2	LRPPRC	129	49	49	NP_573566.2	HOMO SAPIENS	35.3	11	11.1	855.27	855.27	leucine-rich PPR motif-containing protein, mitochondrial precursor GN=LRPPRC	18300000000
NP_001091974.1	0.00906077	0.0314234	0.00034678	33.2985	29.7757	47.6631	1.857	1.5995	1.9725	0.000467901	0.001053	1.71273e-05	1.74	1.974	1.723	1.476	1.913	2.032	NP_001091974	DDX17	NP_001091974.1_DDX17	NP_001091974.1	DDX17	26	20	13	NP_001091974.1|NP_006377.2	HOMO SAPIENS	29	49	49.3	330.46	205.43	probable ATP-dependent RNA helicase DDX17 isoform 3 GN=DDX17	2250000000
NP_031401.1	0.0116921	0.0779278	0.000368728	31.2354	21.4458	47.1592	1.758	1.7085	1.9725	0.000752414	0.00716835	1.92344e-05	1.608	1.908	2.083	1.334	1.862	2.083	NP_031401	TARDBP	NP_031401.1_TARDBP	NP_031401.1	TARDBP	51	9	9	NP_031401.1	HOMO SAPIENS	15.9	337	337.1	162.99	162.99	TAR DNA-binding protein 43 GN=TARDBP	9730000000
NP_001030168.1	0.184118	0.344677	0.000675462	13.5042	8.81626	43.045	1.272	0.2095	1.9495	0.0446253	0.131333	4.96022e-05	1.831	0.713	0.186	0.233	2.247	1.652	NP_001030168	RPL14	NP_001030168.1_RPL14	NP_001030168.1	RPL14	8	3	3	NP_001030168.1	HOMO SAPIENS	13.4	952	952.1	51.39	51.39	60S ribosomal protein L14 GN=RPL14	657000000
NP_001032405.1	0.0149154	0.106991	0.000494091	29.6169	19.2998	45.0815	1.1485	0.723	1.9275	0.00109223	0.0117494	3.10348e-05	1.168	1.129	0.861	0.585	1.732	2.123	NP_001032405	STAU1	NP_001032405.1_STAU1	NP_001032405.1	STAU1	6	4	4	NP_001032405.1|NP_001306064.1|NP_001309857.1|NP_001309860.1|NP_001309861.1|NP_004593.2	HOMO SAPIENS	8.5	913	913.1	54.02	54.02	double-stranded RNA-binding protein Staufen homolog 1 isoform c GN=STAU1	73200000
NP_001188474.1	0.0106056	0.0885608	0.000373641	31.9304	20.5348	47.0558	1.628	1.0625	1.9265	0.000641157	0.00884135	1.96981e-05	1.521	1.735	1.296	0.829	1.88	1.973	NP_001188474	RBM15	NP_001188474.1_RBM15	NP_001188474.1	RBM15	8	4	4	NP_001188474.1|NP_073605.4	HOMO SAPIENS	4.5	767	767.1	68.85	68.85	putative RNA-binding protein 15 isoform 2 GN=RBM15	174000000
NP_064504.2	0.00762779	0.025934	0.000482736	39.3447	38.4896	45.3065	2.623	2.907	1.9205	0.000116287	0.000141591	2.94678e-05	2.701	2.545	3.002	2.812	1.742	2.099	NP_064504	ZC3HAV1	NP_064504.2_ZC3HAV1	NP_064504.2	ZC3HAV1	129	33	33	NP_064504.2|NP_078901.3	HOMO SAPIENS	41.6	22	22.1	643.98	643.98	zinc finger CCCH-type antiviral protein 1 isoform 1 GN=ZC3HAV1	26000000000
NP_892021.1	0.00859997	0.0312	0.000534423	34.9549	30.7154	44.3445	1.7025	1.612	1.914	0.000319527	0.000848135	3.6775e-05	1.705	1.7	1.712	1.512	2.135	1.693	NP_892021	ZNF326	NP_892021.1_ZNF326	NP_892021.1	ZNF326	7	4	4	NP_892021.1	HOMO SAPIENS	6.3	1006	1006.1	47.61	47.61	DBIRD complex subunit ZNF326 isoform 1 GN=ZNF326	330000000
NP_009176.2	0.0183004	0.0657579	0.000494091	28.1598	22.5053	45.0504	1.46	0.8675	1.913	0.00152763	0.00561659	3.12577e-05	1.625	1.295	0.978	0.757	2.099	1.727	NP_009176	ATXN2L	NP_009176.2_ATXN2L	NP_009176.2	ATXN2L	19	13	13	NP_009176.2|NP_001295159.1|NP_059867.3|NP_663760.1|NP_680780.1|NP_680781.1|NP_680782.1	HOMO SAPIENS	13.8	307	307.1	171.68	171.68	ataxin-2-like protein isoform A GN=ATXN2L	735000000
NP_001265541.1	0.0219754	0.0815128	0.0304999	27.0347	21.1946	24.0052	1.7745	0.927	1.912	0.00197937	0.0075952	0.00397634	2.034	1.515	1.096	0.758	2.446	1.378	NP_001265541	EIF1AY	NP_001265541.1_EIF1AY	NP_001265541.1	EIF1AY	6	2	2	NP_001265541.1|NP_001403.1|NP_004672.2	HOMO SAPIENS	16.5	1102	1102.1	40.91	40.91	eukaryotic translation initiation factor 1A, Y-chromosomal isoform 2 GN=EIF1AY	685000000
NP_001182356.1	0.0431661	0.12193	0.000493386	23.091	18.1197	45.1725	1.7305	1.3805	1.9055	0.00490796	0.0154181	3.03917e-05	1.38	2.081	1.786	0.975	1.732	2.079	NP_001182356	SRSF2	NP_001182356.1_SRSF2	NP_001182356.1	SRSF2	32	6	6	NP_001182356.1	HOMO SAPIENS	25.3	553	553.1	98.59	98.59	serine/arginine-rich splicing factor 2 GN=SRSF2	4010000000
NP_001269581.1	0.0130086	0.0450113	0.0227843	30.4834	25.8902	25.557	2.275	2.4765	1.902	0.000894654	0.00257621	0.00278166	2.02	2.53	2.854	2.099	1.394	2.41	NP_001269581	STIP1	NP_001269581.1_STIP1	NP_001269581.1	STIP1	4	2	2	NP_001269581.1|NP_001269582.1|NP_006810.1	HOMO SAPIENS	2.8	1657	1657.1	18.08	18.08	stress-induced-phosphoprotein 1 isoform a GN=STIP1	54000000
NP_002700.1	0.00762779	0.025934	0.000512078	37.8869	36.1448	44.6363	2.1375	2.299	1.9	0.000162671	0.000242951	3.43848e-05	2.159	2.116	2.372	2.226	1.703	2.097	NP_002700	PPP1CB	NP_002700.1_PPP1CB	NP_002700.1	PPP1CB	6	8	2	NP_002700.1	HOMO SAPIENS	28.1	318	318.3	151.28	32.34	serine/threonine-protein phosphatase PP1-beta catalytic subunit isoform 1 GN=PPP1CB	182000000
NP_001338962.1	0.00983222	0.0477559	0.000482736	32.5051	25.045	45.4392	1.7785	1.7055	1.892	0.000561686	0.00312967	2.85814e-05	1.656	1.901	1.979	1.432	1.746	2.038	NP_001338962	DAZAP1	NP_001338962.1_DAZAP1	NP_001338962.1	DAZAP1	17	5	5	NP_001338962.1|NP_001338963.1|NP_061832.2|NP_733829.1	HOMO SAPIENS	16.7	577	577.1	94.45	94.45	DAZ-associated protein 1 isoform c GN=DAZAP1	2020000000
NP_001026854.1	0.0210093	0.0642432	0.00050267	27.389	22.6919	44.8717	1.647	1.3055	1.89	0.00182434	0.00538033	3.25709e-05	1.423	1.871	1.55	1.061	2.067	1.713	NP_001026854	SRSF7	NP_001026854.1_SRSF7	NP_001026854.1	SRSF7	16	6	5	NP_001026854.1|NP_001182375.1|NP_001350731.1	HOMO SAPIENS	19.7	494	494.2	95.09	78.31	serine/arginine-rich splicing factor 7 isoform 1 GN=SRSF7	1110000000
NP_060060.3	0.0187308	0.0448322	0.000494091	28.0159	26.2678	45.0936	1.5765	0.987	1.888	0.00157908	0.00236166	3.09482e-05	1.77	1.383	0.96	1.014	2.051	1.725	NP_060060	ZC3H7B	NP_060060.3_ZC3H7B	NP_060060.3	ZC3H7B	23	12	12	NP_060060.3	HOMO SAPIENS	11.4	352	352.1	157.27	157.27	zinc finger CCCH domain-containing protein 7B GN=ZC3H7B	1090000000
NP_036552.1	0.0353317	0.149181	0.000406901	24.3832	16.4986	46.5949	1.301	0.5375	1.888	0.00364487	0.0223946	2.19031e-05	1.079	1.523	0.655	0.42	1.883	1.893	NP_036552	IFIT5	NP_036552.1_IFIT5	NP_036552.1	IFIT5	4	3	3	NP_036552.1	HOMO SAPIENS	5.6	1151	1151.1	37.47	37.47	interferon-induced protein with tetratricopeptide repeats 5 GN=IFIT5	102000000
NP_005773.3	0.00861481	0.125123	0.000482736	34.3929	17.8759	45.3797	2.0245	1.6255	1.88	0.000363674	0.0163083	2.89753e-05	1.906	2.143	2.125	1.126	1.742	2.018	NP_005773	ALYREF	NP_005773.3_ALYREF	NP_005773.3	ALYREF	10	4	4	NP_005773.3	HOMO SAPIENS	17.4	852	852.1	59.04	59.04	THO complex subunit 4 GN=ALYREF	586000000
NP_002889.1	0.0159397	0.0419702	0.00042022	29.043	27.099	46.3415	1.64	1.4215	1.88	0.00124654	0.00195029	2.32194e-05	1.821	1.459	1.576	1.267	1.927	1.833	NP_002889	RBMS2	NP_002889.1_RBMS2	NP_002889.1	RBMS2	6	5	4	NP_002889.1	HOMO SAPIENS	15.7	647	647.2	77.67	66.73	RNA-binding motif, single-stranded-interacting protein 2 GN=RBMS2	518000000
NP_001308400.1	0.0183004	0.0448322	0.000451959	28.1456	26.0008	45.8782	1.7675	1.2765	1.8645	0.00153264	0.0025114	2.58334e-05	1.539	1.996	1.424	1.129	1.942	1.787	NP_001308400	THRAP3	NP_001308400.1_THRAP3	NP_001308400.1	THRAP3	17	7	7	NP_001308400.1|NP_001308402.1	HOMO SAPIENS	7.3	558	558.1	97.44	97.44	thyroid hormone receptor-associated protein 3 isoform 1 GN=THRAP3	357000000
NP_001012496.1	0.00861481	0.0390018	0.000832789	34.2207	27.6728	41.985	1.681	1.454	1.8585	0.000378382	0.0017089	6.33141e-05	1.633	1.729	1.601	1.307	1.573	2.144	NP_001012496	U2AF2	NP_001012496.1_U2AF2	NP_001012496.1	U2AF2	22	8	8	NP_001012496.1|NP_009210.1	HOMO SAPIENS	23.7	348	348.1	157.7	157.7	splicing factor U2AF 65 kDa subunit isoform b GN=U2AF2	1270000000
YP_009742608.1	0.13823	0.52336	0.0428969	15.6639	5.26676	22.3063	1.3495	0.5865	1.854	0.02714	0.297388	0.00587988	0.872	1.827	1.322	-0.149	1.298	2.41	YP_009742608	NotFound	YP_009742608.1_NotFound	YP_009742608.1	nsp1	3	1	1	YP_009742608.1	SARSCOV2_NC_045512.2	5.5	1745	1745.1	15.84	15.84	mat_peptide:leader_protein:ORF1a_polyprotein:ORF1ab:GN=nsp1	52600000
NP_005617.2	0.147064	0.221383	0.000455097	15.334	13.0126	45.8062	1.633	1.297	1.85	0.0292822	0.0499738	2.62653e-05	1.027	2.239	1.927	0.667	1.792	1.908	NP_005617	SRSF4	NP_005617.2_SRSF4	NP_005617.2	SRSF4	1	6	1	NP_005617.2	HOMO SAPIENS	11.7	262	262.2	109.16	21.89	serine/arginine-rich splicing factor 4 GN=SRSF4	958000
NP_001339847.1	0.0290364	0.179632	0.000542239	25.525	14.7657	44.2465	1.298	0.803	1.829	0.00280218	0.0333758	3.76137e-05	1.106	1.49	1.107	0.499	1.67	1.988	NP_001339847	PUM2	NP_001339847.1_PUM2	NP_001339847.1	PUM2	29	15	10	NP_001339847.1|NP_001269681.1|NP_001339846.1|NP_001269719.1|NP_001269720.1|NP_001339849.1|NP_001339859.1	HOMO SAPIENS	13.1	113	113.3	220.78	136.72	pumilio homolog 2 isoform 1 GN=PUM2	8680000000
NP_001122384.1	0.0387272	0.0386527	0.000512028	23.8242	28.0549	44.7091	1.428	1.136	1.814	0.00414551	0.00156499	3.38132e-05	1.698	1.158	1.109	1.163	1.926	1.702	NP_001122384	PCBP2	NP_001122384.1_PCBP2	NP_001122384.1	PCBP2	82	14	9	NP_001122384.1|NP_114366.1|NP_001092090.1|NP_001122386.1|NP_001122383.1|NP_005007.2|NP_001122385.1|NP_001335167.1|NP_001335168.1|NP_001335169.1|NP_001335171.1|NP_001335172.1|NP_001335173.1|NP_001335174.1|NP_065389.2|NP_001123613.1|NP_001335170.1	HOMO SAPIENS	46.8	167	167.1	263.06	165.02	poly(rC)-binding protein 2 isoform e GN=PCBP2	37600000000
NP_000974.1	0.179154	0.777322	0.000482736	13.7031	2.00995	45.3084	0.766	0.0555	1.8095	0.0426273	0.629514	2.94551e-05	1.106	0.426	0.097	0.014	1.84	1.779	NP_000974	RPL22	NP_000974.1_RPL22	NP_000974.1	RPL22	19	4	4	NP_000974.1	HOMO SAPIENS	35.1	736	736.1	72.7	72.7	60S ribosomal protein L22 GN=RPL22	6380000000
NP_001181875.1	0.138049	0.144447	0.0466992	15.6819	16.8208	21.7761	1.1625	0.4585	1.8015	0.0270279	0.0207931	0.0066434	1.574	0.751	0.428	0.489	2.36	1.243	NP_001181875	EIF4G1	NP_001181875.1_EIF4G1	NP_001181875.1	EIF4G1	44	20	17	NP_001181875.1|NP_001278086.1|NP_886553.3|NP_937884.1|NP_937885.1|NP_937887.1|NP_004944.3	HOMO SAPIENS	13.8	124	124.1	305.46	265.05	eukaryotic translation initiation factor 4 gamma 1 isoform 6 GN=EIF4G1	2460000000
NP_057149.1	0.0090336	0.0859923	0.00050267	33.4971	20.7602	44.8629	1.752	0.8165	1.7965	0.000446987	0.00839415	3.26373e-05	1.843	1.661	0.955	0.678	1.867	1.726	NP_057149	MRPS16	NP_057149.1_MRPS16	NP_057149.1	MRPS16	3	2	2	NP_057149.1	HOMO SAPIENS	27	1737	1737.1	16.11	16.11	28S ribosomal protein S16, mitochondrial GN=MRPS16	141000000
NP_001231903.1	0.0090336	0.025934	0.00053329	33.58	36.8883	44.3889	2.0865	2.256	1.7905	0.000438526	0.000204726	3.6401e-05	2.235	1.938	2.23	2.282	1.683	1.898	NP_001231903	PPP1CC	NP_001231903.1_PPP1CC	NP_001231903.1	PPP1CC	6	9	3	NP_001231903.1|NP_002701.1	HOMO SAPIENS	30.2	318	318.2	159.33	51.97	serine/threonine-protein phosphatase PP1-gamma catalytic subunit isoform 2 GN=PPP1CC	307000000
NP_005849.1	0.0116921	0.0615406	0.000512078	31.2665	22.9702	44.6564	1.448	1.2905	1.7765	0.000747052	0.00504638	3.42264e-05	1.366	1.53	1.523	1.058	1.831	1.722	NP_005849	AKAP8	NP_005849.1_AKAP8	NP_005849.1	AKAP8	4	3	3	NP_005849.1	HOMO SAPIENS	3.7	1236	1236.1	32.35	32.35	A-kinase anchor protein 8 GN=AKAP8	27200000
NP_001317176.1	0.0117987	0.082796	0.00170163	31.0498	21.0838	38.3738	1.85	1.742	1.7685	0.000785269	0.0077915	0.000145418	1.679	2.021	2.139	1.345	1.427	2.11	NP_001317176	HNRNPA3	NP_001317176.1_HNRNPA3	NP_001317176.1	HNRNPA3	21	14	4	NP_001317176.1	HOMO SAPIENS	26.6	123	123.2	246.82	74.39	heterogeneous nuclear ribonucleoprotein A3 isoform b GN=HNRNPA3	1770000000
NP_001000.2	0.239353	0.609244	0.047742	11.0093	3.91399	21.6145	1.257	0.6305	1.768	0.0792632	0.40607	0.00689524	0.536	1.978	1.676	-0.415	1.214	2.322	NP_001000	RPS5	NP_001000.2_RPS5	NP_001000.2	RPS5	6	4	4	NP_001000.2	HOMO SAPIENS	24	780	780.1	67.44	67.44	40S ribosomal protein S5 GN=RPS5	99000000
NP_001020241.1	0.0219754	0.163965	0.000575336	27.0187	15.5669	43.8862	1.302	0.7715	1.7595	0.00198669	0.027753	4.08674e-05	1.458	1.146	1.041	0.502	1.652	1.867	NP_001020241	RPS14	NP_001020241.1_RPS14	NP_001020241.1	RPS14	30	5	5	NP_001020241.1	HOMO SAPIENS	37	512	512.1	106.2	106.2	40S ribosomal protein S14 GN=RPS14	5360000000
NP_055464.1	0.0158379	0.0610802	0.000530327	29.1328	23.1781	44.4485	1.636	1.288	1.758	0.001221	0.00481053	3.59045e-05	1.458	1.814	1.514	1.062	1.721	1.795	NP_055464	SAFB2	NP_055464.1_SAFB2	NP_055464.1	SAFB2	24	14	7	NP_055464.1	HOMO SAPIENS	11	315	315.1	169.4	71.11	scaffold attachment factor B2 GN=SAFB2	526000000
NP_055816.2	0.106113	0.110969	0.000667012	17.6633	18.8781	43.1435	1.4865	1.18	1.758	0.0171264	0.0129475	4.84898e-05	1.052	1.921	1.494	0.866	1.601	1.915	NP_055816	SPEN	NP_055816.2_SPEN	NP_055816.2	SPEN	6	4	4	NP_055816.2	HOMO SAPIENS	0.9	1031	1031.1	45.77	45.77	msx2-interacting protein GN=SPEN	42000000
NP_002558.1	0.00889708	0.0501608	0.000563958	33.8247	24.3836	44.007	1.5745	1.6225	1.7465	0.000414506	0.00364452	3.97462e-05	1.556	1.593	1.897	1.348	1.671	1.822	NP_002558	PEBP1	NP_002558.1_PEBP1	NP_002558.1	PEBP1	11	4	4	NP_002558.1	HOMO SAPIENS	27.2	791	791.1	66.24	66.24	phosphatidylethanolamine-binding protein 1 GN=PEBP1	1080000000
NP_001130026.1	0.21187	0.20037	0.267441	11.9115	13.8832	12.3524	1.6975	2.1005	1.735	0.0643953	0.0408963	0.058178	0.805	2.59	3.057	1.144	0.987	2.483	NP_001130026	TLK1	NP_001130026.1_TLK1	NP_001130026.1	TLK1	8	4	4	NP_001130026.1|NP_001130027.1|NP_036422.3|NP_001271262.1|NP_001271292.1|NP_001317347.1|NP_006843.2	HOMO SAPIENS	4.8	1262	1262.1	31.59	31.59	serine/threonine-protein kinase tousled-like 1 isoform 2 GN=TLK1	447000000
NP_001018494.1	0.0368215	0.110969	0.000888346	24.1574	18.8507	41.6729	1.1005	0.7795	1.6975	0.00383941	0.0130297	6.80309e-05	1.273	0.928	0.955	0.604	1.514	1.881	NP_001018494	PUM1	NP_001018494.1_PUM1	NP_001018494.1	PUM1	4	19	1	NP_001018494.1	HOMO SAPIENS	17	113	113.2	321.47	18.69	pumilio homolog 1 isoform 1 GN=PUM1	72400000
NP_002130.2	0.0119252	0.0348119	0.000746517	30.9317	28.9472	42.5238	1.3865	1.2125	1.6915	0.000806916	0.00127431	5.59267e-05	1.461	1.312	1.191	1.234	1.817	1.566	NP_002130	RBMX	NP_002130.2_RBMX	NP_002130.2	RBMX	37	12	9	NP_002130.2|NP_001156008.1|NP_001158275.1|NP_001138818.1	HOMO SAPIENS	27.1	278	278.1	183.76	140.89	RNA-binding motif protein, X chromosome isoform 1 GN=RBMX	6730000000
NP_000984.1	0.0158379	0.869957	0.00871095	29.1466	1.11564	30.2122	1.194	0.044	1.679	0.00121714	0.773456	0.000952307	1.262	1.126	0.204	-0.116	2.099	1.259	NP_000984	RPL31	NP_000984.1_RPL31	NP_000984.1	RPL31	13	6	6	NP_000984.1|NP_001092047.1|NP_001093163.1	HOMO SAPIENS	45.6	806	806.1	64.94	64.94	60S ribosomal protein L31 isoform 1 GN=RPL31	558000000
NP_055205.2	0.042289	0.321803	0.00172038	23.3165	9.60832	38.298	1.198	0.2305	1.677	0.00465962	0.109438	0.000147979	1.42	0.976	0.26	0.201	1.994	1.36	NP_055205	SND1	NP_055205.2_SND1	NP_055205.2	SND1	179	40	40	NP_055205.2	HOMO SAPIENS	46.4	18	18.1	698.06	698.06	staphylococcal nuclease domain-containing protein 1 GN=SND1	46300000000
NP_055987.2	0.00861481	0.045204	0.000675462	34.447	25.6793	43.023	1.649	0.987	1.6725	0.000359167	0.00270437	4.98537e-05	1.667	1.631	1.046	0.928	1.708	1.637	NP_055987	PRRC2C	NP_055987.2_PRRC2C	NP_055987.2	PRRC2C	18	12	12	NP_055987.2	HOMO SAPIENS	4	416	416.1	133.29	133.29	protein PRRC2C GN=PRRC2C	210000000
NP_003008.1	0.0242352	0.19317	0.00151095	26.5307	14.1436	39.0332	1.6185	1.1925	1.624	0.00222295	0.0385162	0.000124934	1.378	1.859	1.705	0.68	1.374	1.874	NP_003008	SRSF3	NP_003008.1_SRSF3	NP_003008.1	SRSF3	23	7	6	NP_003008.1	HOMO SAPIENS	34.1	494	494.1	110.44	93.66	serine/arginine-rich splicing factor 3 GN=SRSF3	1040000000
NP_001138241.1	0.00886294	0.0477559	0.219825	33.8934	24.9114	13.6309	2.29	2.107	1.6135	0.000408	0.00322749	0.0433418	2.461	2.119	2.449	1.765	0.924	2.303	NP_001138241	DST	NP_001138241.1_DST	NP_001138241.1	DST	7	3	3	NP_001138241.1|NP_001138242.1|NP_899236.1|NP_056363.2|NP_001714.1	HOMO SAPIENS	0.4	1624	1624.1	18.85	18.85	dystonin isoform 2 GN=DST	6680000000
NP_000060.2	0.0524092	0.0779278	0.193995	22.0415	21.442	14.3394	1.563	1.451	1.6125	0.00624958	0.00717471	0.0368182	1.906	1.22	1.762	1.14	0.947	2.278	NP_000060	CACNA1S	NP_000060.2_CACNA1S	NP_000060.2	CACNA1S	7	2	2	NP_000060.2	HOMO SAPIENS	1.1	1794	1794.1	15	15	voltage-dependent L-type calcium channel subunit alpha-1S GN=CACNA1S	1440000000
NP_775882.2	0.00848694	0.166391	0.00310647	35.4909	15.3794	35.2796	1.94	1.391	1.599	0.000282427	0.0289776	0.000296511	1.868	2.012	1.927	0.855	1.251	1.947	NP_775882	FAM98B	NP_775882.2_FAM98B	NP_775882.2	FAM98B	2	2	2	NP_775882.2	HOMO SAPIENS	3.9	1540	1540.1	20.98	20.98	protein FAM98B GN=FAM98B	29000000
NP_001035202.1	0.0219754	0.0438043	0.042103	27.0218	26.8194	22.4228	1.7925	2.2265	1.5865	0.00198525	0.00207996	0.00572433	1.529	2.056	2.534	1.919	1.076	2.097	NP_001035202	MYH11	NP_001035202.1_MYH11	NP_001035202.1	MYH11	2	16	2	NP_001035202.1|NP_001035203.1|NP_002465.1|NP_074035.1	HOMO SAPIENS	7.9	3	3.3	237.73	14.57	myosin-11 isoform SM2B GN=MYH11	198000000
NP_003744.1	0.0586799	0.109265	0.00463819	21.272	19.1432	33.3413	1.0805	0.56	1.585	0.00746112	0.012181	0.000463305	1.322	0.839	0.526	0.594	1.957	1.213	NP_003744	EIF3D	NP_003744.1_EIF3D	NP_003744.1	EIF3D	49	15	15	NP_003744.1	HOMO SAPIENS	34.6	155	155.1	272.79	272.79	eukaryotic translation initiation factor 3 subunit D GN=EIF3D	4580000000
NP_056050.1	0.147438	0.211124	0.15676	15.2154	13.4539	15.661	1.2845	1.1635	1.584	0.0300926	0.0451446	0.0271582	0.811	1.758	1.699	0.628	0.96	2.208	NP_056050	CSTF2T	NP_056050.1_CSTF2T	NP_056050.1	CSTF2T	10	7	6	NP_056050.1	HOMO SAPIENS	11.3	477	477.2	89.18	78.66	cleavage stimulation factor subunit 2 tau variant GN=CSTF2T	333000000
NP_001020.2	0.252906	0.904044	0.236012	10.4618	0.822388	13.1111	0.8775	0.0315	1.576	0.0899126	0.827487	0.0488526	1.402	0.353	-0.111	0.174	2.275	0.877	NP_001020	RPS26	NP_001020.2_RPS26	NP_001020.2	RPS26	11	2	2	NP_001020.2	HOMO SAPIENS	20.8	1014	1014.1	47.05	47.05	40S ribosomal protein S26 GN=RPS26	3020000000
NP_001177934.1	0.163526	0.146287	0.0466992	14.3686	16.7083	21.7328	1.526	1.298	1.5755	0.0365709	0.0213386	0.00670993	0.905	2.147	1.733	0.863	1.056	2.095	NP_001177934	SRSF10	NP_001177934.1_SRSF10	NP_001177934.1	SRSF10	9	5	5	NP_001177934.1|NP_001177935.1|NP_001177936.1|NP_001177938.1|NP_001287865.1|NP_001287866.1|NP_006616.1|NP_473357.1	HOMO SAPIENS	9.5	860	860.1	57.96	57.96	serine/arginine-rich splicing factor 10 isoform 3 GN=SRSF10	79100000
NP_001166176.1	0.0159397	0.141152	0.00123736	29.0566	17.0491	40.0728	1.3	0.518	1.567	0.00124261	0.0197284	9.83368e-05	1.404	1.196	0.604	0.432	1.712	1.422	NP_001166176	EIF4G2	NP_001166176.1_EIF4G2	NP_001166176.1	EIF4G2	13	9	9	NP_001166176.1|NP_001036024.3	HOMO SAPIENS	9.8	544	544.1	100.04	100.04	eukaryotic translation initiation factor 4 gamma 2 isoform 1 GN=EIF4G2	477000000
NP_001290428.1	0.0131837	0.0312	0.00107124	30.3905	32.5573	40.8285	1.547	1.7925	1.5485	0.000914012	0.000554969	8.26315e-05	1.676	1.418	1.878	1.707	1.512	1.585	NP_001290428	CNN2	NP_001290428.1_CNN2	NP_001290428.1	CNN2	9	5	3	NP_001290428.1|NP_001290430.1|NP_004359.1|NP_958434.1	HOMO SAPIENS	14.4	747	747.1	71.76	44.09	calponin-2 isoform c GN=CNN2	338000000
NP_065761.1	0.00861481	0.0312	0.00136769	34.4155	30.6659	39.5541	1.643	1.4755	1.547	0.000361781	0.000857852	0.000110812	1.627	1.659	1.54	1.411	1.392	1.702	NP_065761	LRRC47	NP_065761.1_LRRC47	NP_065761.1	LRRC47	9	5	5	NP_065761.1	HOMO SAPIENS	7.5	710	710.1	76.16	76.16	leucine-rich repeat-containing protein 47 GN=LRRC47	174000000
NP_001333292.1	0.0158379	0.0386527	0.00150948	29.1553	27.9671	39.0666	1.531	1.4725	1.5355	0.00121471	0.00159694	0.000123975	1.375	1.687	1.616	1.329	1.364	1.707	NP_001333292	SF1	NP_001333292.1_SF1	NP_001333292.1	SF1	7	3	3	NP_001333292.1|NP_001333293.1|NP_004621.2|NP_973724.1|NP_973726.2|NP_973727.1|NP_001171501.1|NP_001171502.1|NP_001333338.1|NP_001333339.1	HOMO SAPIENS	6.7	903	903.1	54.66	54.66	splicing factor 1 isoform 9 GN=SF1	115000000
NP_037450.2	0.0199138	0.146215	0.00123736	27.6932	16.727	40.049	1.254	0.9575	1.5235	0.00170091	0.021247	9.88787e-05	1.127	1.381	1.262	0.653	1.44	1.607	NP_037450	PRRC2B	NP_037450.2_PRRC2B	NP_037450.2	PRRC2B	6	4	4	NP_037450.2	HOMO SAPIENS	1.9	1093	1093.1	41.45	41.45	protein PRRC2B GN=PRRC2B	152000000
YP_009725307.1	0.00906077	0.0351923	0.00118029	33.1907	28.7704	40.3148	1.8075	1.825	1.5215	0.000479651	0.00132727	9.30087e-05	1.918	1.697	1.631	2.019	1.481	1.562	YP_009725307	NotFound	YP_009725307.1_NotFound	YP_009725307.1	nsp12	4	4	4	YP_009725307.1	SARSCOV2_NC_045512.2	4.3	1035	1035.1	45.53	45.53	mat_peptide:RNA-dependent_RNA_polymerase:ORF1b_polyprotein:ORF1ab:GN=nsp12	434000000
NP_056418.1	0.0282577	0.23483	0.0011766	25.6681	12.5685	40.3591	1.3385	0.91	1.5215	0.00271136	0.0553537	9.20646e-05	1.14	1.537	1.358	0.462	1.492	1.551	NP_056418	CCDC9	NP_056418.1_CCDC9	NP_056418.1	CCDC9	7	3	3	NP_056418.1	HOMO SAPIENS	3.3	1401	1401.1	25.89	25.89	coiled-coil domain-containing protein 9 GN=CCDC9	63700000
YP_009724390.1	0.0112582	0.0578265	0.00189514	31.5303	23.6033	37.8221	2.359	2.4705	1.5145	0.000703023	0.00436184	0.000165115	2.599	2.119	2.004	2.937	1.731	1.298	YP_009724390	NotFound	YP_009724390.1_NotFound	YP_009724390.1	S	93	26	26	YP_009724390.1|YP_009724390.2	SARSCOV2_NC_045512.2	20.9	48	48.1	468.08	468.08	CDS:surface_glycoprotein:S:GN=S	26300000000
NP_000977.1	0.0769284	0.144447	0.00195032	19.6308	16.7965	37.6425	1.6545	1.524	1.5115	0.0108874	0.0209099	0.000172087	2.067	1.242	1.008	2.04	1.734	1.289	NP_000977	RPL24	NP_000977.1_RPL24	NP_000977.1	RPL24	5	2	2	NP_000977.1	HOMO SAPIENS	13.3	1258	1258.1	31.66	31.66	60S ribosomal protein L24 GN=RPL24	281000000
NP_002810.1	0.0167829	0.140066	0.00271845	28.6678	17.0999	35.9872	1.4285	1.0575	1.506	0.00135901	0.0194989	0.000251932	1.283	1.574	1.385	0.73	1.215	1.797	NP_002810	PTBP1	NP_002810.1_PTBP1	NP_002810.1	PTBP1	79	16	14	NP_002810.1|NP_114367.1|NP_114368.1	HOMO SAPIENS	34.6	126	126.1	304.14	278.86	polypyrimidine tract-binding protein 1 isoform a GN=PTBP1	12500000000
NP_001070908.1	0.0119252	0.0438043	0.00147974	30.9497	26.6785	39.1825	1.432	1.2125	1.4875	0.000803577	0.00214856	0.000120712	1.345	1.519	1.324	1.101	1.59	1.385	NP_001070908	BCLAF1	NP_001070908.1_BCLAF1	NP_001070908.1	BCLAF1	10	6	6	NP_001070908.1|NP_001287967.1|NP_001350588.1|NP_055554.1|NP_001070909.1	HOMO SAPIENS	8.5	667	667.1	81.63	81.63	bcl-2-associated transcription factor 1 isoform 2 GN=BCLAF1	297000000
NP_001032897.1	0.117271	0.322819	0.00473027	16.9306	9.58162	33.1605	0.8825	0.2265	1.4825	0.020274	0.110113	0.000483003	1.177	0.588	0.234	0.219	1.835	1.13	NP_001032897	EIF3C	NP_001032897.1_EIF3C	NP_001032897.1	EIF3C	107	28	28	NP_001032897.1|NP_001273407.1|NP_001093131.1	HOMO SAPIENS	29.5	45	45.1	502.24	502.24	eukaryotic translation initiation factor 3 subunit C isoform a GN=EIF3C	17700000000
NP_001307575.1	0.0109575	0.0312	0.00178804	31.7096	30.3735	38.1025	1.6905	1.379	1.4795	0.000674587	0.000917594	0.000154792	1.816	1.565	1.341	1.417	1.647	1.312	NP_001307575	U2AF1L5	NP_001307575.1_U2AF1L5	NP_001307575.1	U2AF1L5	6	3	3	NP_001307575.1|NP_001020374.1|NP_001035515.1|NP_659424.2	HOMO SAPIENS	13.7	1029	1029.1	45.78	45.78	splicing factor U2AF 35 kDa subunit-like protein isoform 1 GN=U2AF1L5	77000000
NP_001032412.2	0.0817969	0.121317	0.00168468	19.233	18.2183	38.4739	1.184	0.8995	1.4755	0.0119315	0.0150721	0.000142104	0.856	1.512	1.142	0.657	1.336	1.615	NP_001032412	HELZ2	NP_001032412.2_HELZ2	NP_001032412.2	HELZ2	4	2	2	NP_001032412.2|NP_208384.3	HOMO SAPIENS	0.7	1299	1299.1	29.66	29.66	helicase with zinc finger domain 2 isoform 1 GN=HELZ2	38800000
NP_001287914.1	0.0613598	0.0501608	0.00160911	20.9154	24.3851	38.7019	1.055	0.841	1.438	0.00809963	0.00364323	0.000134837	0.812	1.298	0.852	0.83	1.391	1.485	NP_001287914	PTBP2	NP_001287914.1_PTBP2	NP_001287914.1	PTBP2	5	2	2	NP_001287914.1|NP_001287915.1|NP_001287916.1|NP_001287917.1|NP_001287918.1|NP_001287919.1|NP_067013.1	HOMO SAPIENS	2.7	1589	1589.1	19.65	19.65	polypyrimidine tract-binding protein 2 isoform 1 GN=PTBP2	664000000
NP_001131145.1	0.0171148	0.0536744	0.00211167	28.5531	23.9589	37.2161	1.1785	0.873	1.435	0.00139539	0.00401888	0.000189839	1.26	1.097	0.807	0.939	1.605	1.265	NP_001131145	ILF3	NP_001131145.1_ILF3	NP_001131145.1	ILF3	48	15	15	NP_001131145.1|NP_004507.2|NP_036350.2|NP_060090.2|NP_703194.1|NP_001164608.1|NP_060857.2	HOMO SAPIENS	22.5	142	142.1	287.18	287.18	interleukin enhancer-binding factor 3 isoform e GN=ILF3	2760000000
NP_001138880.1	0.0128611	0.0312	0.00198524	30.5681	30.2882	37.5112	1.4155	1.3655	1.4305	0.000877378	0.000935796	0.000177372	1.509	1.322	1.33	1.401	1.577	1.284	NP_001138880	NONO	NP_001138880.1_NONO	NP_001138880.1	NONO	134	25	25	NP_001138880.1|NP_001138882.1	HOMO SAPIENS	46.7	82	82.1	388.2	388.2	non-POU domain-containing octamer-binding protein isoform 1 GN=NONO	32700000000
NP_001093894.1	0.0149154	0.0933161	0.00170163	29.5851	20.0958	38.3737	1.195	0.622	1.4295	0.00110025	0.00978189	0.000145423	1.247	1.143	0.674	0.57	1.501	1.358	NP_001093894	SPATS2L	NP_001093894.1_SPATS2L	NP_001093894.1	SPATS2L	15	8	8	NP_001093894.1|NP_001093892.1|NP_001269672.1|NP_001269673.1	HOMO SAPIENS	16.7	552	552.1	98.68	98.68	SPATS2-like protein isoform b GN=SPATS2L	2690000000
NP_005841.1	0.0401109	0.0772846	0.00696377	23.627	21.5306	31.3188	1.372	1.5635	1.4135	0.00433812	0.00702977	0.000738113	1.111	1.633	1.897	1.23	1.05	1.777	NP_005841	SF3B4	NP_005841.1_SF3B4	NP_005841.1	SF3B4	4	2	2	NP_005841.1	HOMO SAPIENS	5.1	1170	1170.1	36.28	36.28	splicing factor 3B subunit 4 GN=SF3B4	644000000
NP_001128567.1	0.194424	0.333946	0.0294868	12.702	9.18175	24.2247	1.0065	0.6005	1.4125	0.0536782	0.120733	0.00378036	0.534	1.479	1.019	0.182	0.96	1.865	NP_001128567	FNDC3B	NP_001128567.1_FNDC3B	NP_001128567.1	FNDC3B	4	2	2	NP_001128567.1	HOMO SAPIENS	1.6	1488	1488.1	22.92	22.92	fibronectin type III domain-containing protein 3B GN=FNDC3B	71600000
NP_055121.1	0.0140584	0.0477559	0.0019087	30.0426	25.0836	37.7636	1.2315	1.114	1.4065	0.000990248	0.00310196	0.000167355	1.182	1.281	1.24	0.988	1.317	1.496	NP_055121	RTCB	NP_055121.1_RTCB	NP_055121.1	RTCB	8	4	4	NP_055121.1	HOMO SAPIENS	8.7	836	836.1	61.7	61.7	tRNA-splicing ligase RtcB homolog GN=RTCB	101000000
NP_004851.2	0.0679993	0.091387	0.0459857	20.3788	20.3266	21.9173	0.9415	0.635	1.395	0.00916464	0.00927555	0.00643085	1.16	0.723	0.582	0.688	1.879	0.911	NP_004851	FXR2	NP_004851.2_FXR2	NP_004851.2	FXR2	21	10	8	NP_004851.2	HOMO SAPIENS	16.3	268	268.2	164.12	123.07	fragile X mental retardation syndrome-related protein 2 GN=FXR2	1090000000
NP_005768.1	0.0142484	0.0536744	0.00252002	29.9373	23.9838	36.3687	1.3645	1.0495	1.357	0.00101455	0.00399597	0.000230745	1.267	1.462	1.185	0.914	1.232	1.482	NP_005768	RBM6	NP_005768.1_RBM6	NP_005768.1	RBM6	34	17	17	NP_005768.1|NP_001161054.1|NP_001336123.1	HOMO SAPIENS	13.8	239	239.1	199.36	199.36	RNA-binding protein 6 isoform 1 GN=RBM6	576000000
NP_060268.2	0.013461	0.0438043	0.00245521	30.2655	26.5323	36.5082	1.204	1.0125	1.3515	0.000940704	0.00222211	0.000223448	1.187	1.221	0.981	1.044	1.456	1.247	NP_060268	YTHDF1	NP_060268.2_YTHDF1	NP_060268.2	YTHDF1	5	6	2	NP_060268.2	HOMO SAPIENS	8.4	346	346.3	103.08	33.12	YTH domain-containing family protein 1 GN=YTHDF1	99000000
NP_001135805.1	0.0430418	0.0626223	0.0029382	23.1248	22.8534	35.5979	1.276	1.343	1.35	0.00486995	0.00518394	0.000275558	1.027	1.525	1.593	1.093	1.183	1.517	NP_001135805	RBFOX1	NP_001135805.1_RBFOX1	NP_001135805.1	RBFOX1	4	4	4	NP_001135805.1|NP_001135806.1|NP_665898.1|NP_665899.1|NP_001026865.1|NP_001076045.1|NP_001076046.1|NP_001076047.1|NP_001076048.1|NP_001295046.1|NP_001336911.1|NP_001336912.1|NP_001336918.1|NP_001336919.1|NP_001336920.1|NP_001336921.1|NP_001336923.1|NP_001336925.1|NP_001336926.1|NP_001336927.1|NP_001336928.1|NP_055124.1|NP_665900.1|NP_001076044.1|NP_001337380.1	HOMO SAPIENS	10	1322	1322.1	28.68	28.68	RNA binding protein fox-1 homolog 1 isoform 5 GN=RBFOX1	42200000
NP_031385.2	0.00762779	0.157118	0.752928	37.7368	16.0548	4.04029	2.1075	1.5905	1.3465	0.00016839	0.0248038	0.394431	2.125	2.09	2.171	1.01	0.104	2.589	NP_031385	CASC3	NP_031385.2_CASC3	NP_031385.2	CASC3	5	3	3	NP_031385.2	HOMO SAPIENS	5.2	1695	1695.1	17.12	17.12	protein CASC3 GN=CASC3	10500000
NP_060517.1	0.0159781	0.0450113	0.00848917	28.9365	25.8564	30.3463	1.1035	1.047	1.286	0.00127746	0.00259633	0.000923351	1.135	1.072	0.967	1.127	1.621	0.951	NP_060517	RBM22	NP_060517.1_RBM22	NP_060517.1	RBM22	7	4	4	NP_060517.1	HOMO SAPIENS	11.6	863	863.1	57.61	57.61	pre-mRNA-splicing factor RBM22 GN=RBM22	177000000
NP_001172005.1	0.0979027	0.092073	0.00738271	18.1495	20.2235	31.0424	1.053	0.693	1.28	0.0153126	0.00949838	0.000786615	1.37	0.736	0.597	0.789	1.597	0.963	NP_001172005	FMR1	NP_001172005.1_FMR1	NP_001172005.1	FMR1	26	13	11	NP_001172005.1|NP_001172011.1|NP_002015.1|NP_001172004.1|NP_001172010.1	HOMO SAPIENS	22.7	268	268.1	187.72	146.67	synaptic functional regulator FMR1 isoform ISO7 GN=FMR1	1700000000
NP_001087194.1	0.0210272	0.0839891	0.0047295	27.3456	20.8948	33.1849	1.3535	1.124	1.273	0.00184265	0.00813799	0.000480299	1.514	1.193	1.367	0.881	1.06	1.486	NP_001087194	MEX3A	NP_001087194.1_MEX3A	NP_001087194.1	MEX3A	8	5	5	NP_001087194.1	HOMO SAPIENS	10.1	782	782.1	67.05	67.05	RNA-binding protein MEX3A GN=MEX3A	173000000
NP_001287998.1	0.0430418	0.0314234	0.0033133	23.128	29.594	34.9495	1.975	2.423	1.2575	0.00486629	0.00109799	0.00031993	2.358	1.592	2.152	2.694	1.198	1.317	NP_001287998	SNRNP70	NP_001287998.1_SNRNP70	NP_001287998.1	SNRNP70	18	7	7	NP_001287998.1|NP_003080.2	HOMO SAPIENS	15.6	505	505.1	107.42	107.42	U1 small nuclear ribonucleoprotein 70 kDa isoform 2 GN=SNRNP70	393000000
NP_079215.2	0.0266979	0.149443	0.00514451	25.9907	16.4695	32.749	1.0835	0.8505	1.2545	0.00251727	0.0225449	0.00053101	0.962	1.205	1.127	0.574	1.039	1.47	NP_079215	ESRP2	NP_079215.2_ESRP2	NP_079215.2	ESRP2	6	4	4	NP_079215.2	HOMO SAPIENS	5.2	900	900.1	55.04	55.04	epithelial splicing regulatory protein 2 GN=ESRP2	923000000
NP_003869.1	0.0242352	0.27657	0.0638152	26.5144	10.8642	20.2234	1.496	0.7505	1.252	0.00223131	0.0819554	0.00949867	1.71	1.282	1.188	0.313	0.771	1.733	NP_003869	GGH	NP_003869.1_GGH	NP_003869.1	GGH	6	2	2	NP_003869.1	HOMO SAPIENS	6.2	1553	1553.1	20.64	20.64	gamma-glutamyl hydrolase precursor GN=GGH	258000000
NP_001165908.1	0.0196306	0.223478	0.00467979	27.7837	12.9384	33.2785	0.9965	0.3635	1.239	0.00166583	0.0508351	0.000470057	0.982	1.011	0.455	0.272	1.407	1.071	NP_001165908	PEG10	NP_001165908.1_PEG10	NP_001165908.1	PEG10	19	7	1	NP_001165908.1|NP_001171890.1|NP_055883.2	HOMO SAPIENS	8.6	533	533.1	101.59	19.15	retrotransposon-derived protein PEG10 isoform 3 GN=PEG10	614000000
NP_001008226.1	0.0340777	0.144447	0.00372365	24.6825	16.8429	34.3927	0.8625	0.504	1.2375	0.0034021	0.0206875	0.000363686	0.788	0.937	0.586	0.422	1.161	1.314	NP_001008226	CNOT4	NP_001008226.1_CNOT4	NP_001008226.1	CNOT4	3	2	2	NP_001008226.1|NP_001177776.1|NP_001177777.1|NP_001177778.1|NP_001177779.1|NP_037448.2	HOMO SAPIENS	2.7	1359	1359.1	27.5	27.5	CCR4-NOT transcription complex subunit 4 isoform b GN=CNOT4	60300000
NP_001006666.1	0.00906077	0.355516	0.00773354	33.3181	8.56054	30.8182	1.543	0.844	1.2345	0.000465785	0.139298	0.000828287	1.507	1.579	1.503	0.185	0.948	1.521	NP_001006666	RPS6KA1	NP_001006666.1_RPS6KA1	NP_001006666.1	RPS6KA1	2	6	1	NP_001006666.1	HOMO SAPIENS	7.6	172	172.2	74.51	4.73	ribosomal protein S6 kinase alpha-1 isoform b GN=RPS6KA1	73100000
NP_694453.2	0.0386291	0.0615406	0.00641923	23.8805	22.9657	31.6952	1.2905	0.894	1.2305	0.00409216	0.00505158	0.000676834	1.058	1.523	1.002	0.786	0.988	1.473	NP_694453	RBM45	NP_694453.2_RBM45	NP_694453.2	RBM45	5	3	3	NP_694453.2	HOMO SAPIENS	5.6	1087	1087.1	42	42	RNA-binding protein 45 GN=RBM45	113000000
NP_001191396.1	0.0429274	0.0908715	0.00371719	23.2104	20.3858	34.425	0.9885	0.842	1.229	0.00477487	0.00915	0.000360993	0.827	1.15	1.001	0.683	1.186	1.272	NP_001191396	RBM10	NP_001191396.1_RBM10	NP_001191396.1	RBM10	8	4	4	NP_001191396.1|NP_001191397.1|NP_005667.2|NP_001191395.1|NP_690595.1	HOMO SAPIENS	4.6	919	919.1	53.69	53.69	RNA-binding protein 10 isoform 4 GN=RBM10	166000000
NP_006139.1	0.00968216	0.0312	0.0042849	32.657	32.6058	33.7339	1.4375	1.6335	1.2265	0.000542373	0.000548805	0.000423259	1.425	1.45	1.668	1.599	1.109	1.344	NP_006139	LASP1	NP_006139.1_LASP1	NP_006139.1	LASP1	21	8	8	NP_006139.1|NP_001258537.1	HOMO SAPIENS	32.5	415	415.1	133.35	133.35	LIM and SH3 domain protein 1 isoform a GN=LASP1	708000000
NP_005222.2	0.0158198	0.0450113	0.00381844	29.2326	25.9356	34.259	1.344	1.363	1.2205	0.00119329	0.0025494	0.000375063	1.455	1.233	1.192	1.534	1.259	1.182	NP_005222	CTTN	NP_005222.2_CTTN	NP_005222.2	CTTN	8	6	6	NP_005222.2|NP_001171669.1|NP_612632.1	HOMO SAPIENS	10.3	680	680.1	79.79	79.79	src substrate cortactin isoform a GN=CTTN	258000000
NP_001017969.2	0.00762779	0.025934	0.313479	37.9827	35.3235	11.4045	2.142	2.172	1.218	0.000159121	0.000293528	0.072368	2.128	2.156	2.096	2.248	0.551	1.885	NP_001017969	KIAA2026	NP_001017969.2_KIAA2026	NP_001017969.2	KIAA2026	3	3	3	NP_001017969.2	HOMO SAPIENS	0.9	1697	1697.1	17.08	17.08	uncharacterized protein KIAA2026 GN=KIAA2026	51100000
NP_001258636.1	0.0274841	0.124505	0.00508759	25.8392	17.9159	32.8207	0.883	0.5835	1.209	0.00260664	0.0161588	0.000522311	0.924	0.842	0.687	0.48	1.365	1.053	NP_001258636	MKRN2	NP_001258636.1_MKRN2	NP_001258636.1	MKRN2	6	4	4	NP_001258636.1|NP_054879.3	HOMO SAPIENS	9.9	923	923.1	53.4	53.4	probable E3 ubiquitin-protein ligase makorin-2 isoform 2 GN=MKRN2	172000000
NP_055097.2	0.133031	0.223478	0.0341249	16.099	12.9204	23.4611	1.0515	0.8925	1.1995	0.0245529	0.0510461	0.00450706	0.679	1.424	1.314	0.471	0.783	1.616	NP_055097	HABP4	NP_055097.2_HABP4	NP_055097.2	HABP4	9	4	4	NP_055097.2	HOMO SAPIENS	8.9	1128	1128.1	38.76	38.76	intracellular hyaluronan-binding protein 4 GN=HABP4	947000000
NP_976324.2	0.017891	0.123705	0.00470432	28.3062	18	33.2319	1.0435	0.5665	1.171	0.001477	0.015849	0.000475131	1.02	1.067	0.656	0.477	1.162	1.18	NP_976324	RBM12B	NP_976324.2_RBM12B	NP_976324.2	RBM12B	30	17	17	NP_976324.2	HOMO SAPIENS	14.5	258	258.1	192.05	192.05	RNA-binding protein 12B GN=RBM12B	707000000
NP_001124150.1	0.0551516	0.156574	0.0111414	21.6808	16.188	29.0562	0.6235	0.53	1.1685	0.00679071	0.024055	0.00124275	0.607	0.64	0.652	0.408	0.866	1.471	NP_001124150	EIF4E	NP_001124150.1_EIF4E	NP_001124150.1	EIF4E	3	2	2	NP_001124150.1|NP_001124151.1|NP_001317946.1|NP_001959.1	HOMO SAPIENS	8	1634	1634.1	18.55	18.55	eukaryotic translation initiation factor 4E isoform 3 GN=EIF4E	49500000
NP_597709.2	0.0158198	0.0448322	0.00520442	29.2386	26.2254	32.6754	1.16	1.0335	1.1635	0.00119163	0.00238485	0.000540081	1.21	1.11	0.973	1.094	1.078	1.249	NP_597709	RAVER1	NP_597709.2_RAVER1	NP_597709.2	RAVER1	9	3	3	NP_597709.2	HOMO SAPIENS	5.6	1038	1038.1	45.42	45.42	ribonucleoprotein PTB-binding 1 GN=RAVER1	124000000
NP_001096616.1	0.0102128	0.12193	0.107606	32.2154	18.1211	17.5705	1.454	0.9455	1.161	0.000600421	0.0154132	0.0174964	1.403	1.505	1.209	0.682	0.655	1.667	NP_001096616	GIGYF2	NP_001096616.1_GIGYF2	NP_001096616.1	GIGYF2	7	4	4	NP_001096616.1|NP_001096617.1|NP_001096618.1	HOMO SAPIENS	2.5	1252	1252.1	31.76	31.76	GRB10-interacting GYF protein 2 isoform b GN=GIGYF2	67900000
NP_004044.3	0.0379243	0.359048	0.0400467	24.0062	8.44083	22.658	0.996	0.374	1.1505	0.00397543	0.143191	0.00542252	0.852	1.14	0.639	0.109	0.735	1.566	NP_004044	BYSL	NP_004044.3_BYSL	NP_004044.3	BYSL	6	3	3	NP_004044.3	HOMO SAPIENS	7	1097	1097.1	41.22	41.22	bystin GN=BYSL	41900000
NP_002678.2	0.272414	0.47486	0.0247937	9.86866	6.12857	25.1506	1.0175	0.532	1.141	0.10307	0.243862	0.0030545	0.359	1.676	1.103	-0.039	0.762	1.52	NP_002678	PNN	NP_002678.2_PNN	NP_002678.2	PNN	8	5	5	NP_002678.2	HOMO SAPIENS	4.7	996	996.1	48.38	48.38	pinin GN=PNN	68000000
NP_001166599.1	0.0310539	0.0492324	0.00561583	25.1591	24.5994	32.2988	0.8805	0.9275	1.1315	0.00304855	0.00346784	0.000589008	0.948	0.813	0.998	0.857	1.107	1.156	NP_001166599	YTHDF2	NP_001166599.1_YTHDF2	NP_001166599.1	YTHDF2	5	7	3	NP_001166599.1|NP_001166299.1	HOMO SAPIENS	11.5	346	346.2	98.63	24.84	YTH domain-containing family protein 2 isoform 1 GN=YTHDF2	111000000
NP_001137232.1	0.0843385	0.0448322	0.0106099	19.0476	26.0752	29.3338	1.234	1.4525	1.113	0.012452	0.00246876	0.0011658	1.58	0.888	1.264	1.641	1.345	0.881	NP_001137232	EIF5A	NP_001137232.1_EIF5A	NP_001137232.1	EIF5A	7	3	3	NP_001137232.1|NP_001137233.1	HOMO SAPIENS	14.6	995	995.1	48.53	48.53	eukaryotic translation initiation factor 5A-1 isoform A GN=EIF5A	1980000000
NP_001020262.1	0.0439902	0.127771	0.00792416	22.9552	17.6899	30.6806	0.8185	0.706	1.079	0.00506381	0.017022	0.000854958	0.924	0.713	0.531	0.881	1.168	0.99	NP_001020262	ABCF1	NP_001020262.1_ABCF1	NP_001020262.1	ABCF1	12	5	5	NP_001020262.1|NP_001081.1	HOMO SAPIENS	5.9	725	725.1	73.78	73.78	ATP-binding cassette sub-family F member 1 isoform a GN=ABCF1	589000000
NP_000997.1	0.0942294	0.751566	0.014349	18.3465	2.33534	27.7879	0.6555	0.08	1.071	0.0146335	0.584072	0.00166423	0.809	0.502	0.218	-0.058	1.332	0.81	NP_000997	RPS3A	NP_000997.1_RPS3A	NP_000997.1	RPS3A	13	6	6	NP_000997.1	HOMO SAPIENS	18.9	596	596.1	91.3	91.3	40S ribosomal protein S3a isoform 1 GN=RPS3A	1290000000
NP_112570.2	0.0734542	0.963597	0.0127187	19.8686	0.293105	28.4168	0.812	-0.01	1.064	0.0103072	0.934737	0.00143985	0.995	0.629	0.073	-0.093	1.285	0.843	NP_112570	MRPS15	NP_112570.2_MRPS15	NP_112570.2	MRPS15	6	2	2	NP_112570.2	HOMO SAPIENS	8.1	1198	1198.1	34.45	34.45	28S ribosomal protein S15, mitochondrial GN=MRPS15	155000000
NP_005078.2	0.115786	0.15075	0.0421657	17.0662	16.4157	22.3986	0.768	0.5845	1.0625	0.0196508	0.0228258	0.00575625	1.009	0.527	0.436	0.733	1.458	0.667	NP_005078	FXR1	NP_005078.2_FXR1	NP_005078.2	FXR1	41	16	16	NP_005078.2|NP_001013456.1|NP_001013457.1|NP_001350811.1	HOMO SAPIENS	27.2	152	152.1	275.26	275.26	fragile X mental retardation syndrome-related protein 1 isoform a GN=FXR1	4800000000
NP_000976.1	0.0439902	0.124505	0.0107357	22.9562	17.9229	29.239	0.864	0.654	1.06	0.00506267	0.0161327	0.00119153	0.988	0.74	0.511	0.797	1.228	0.892	NP_000976	RPL17	NP_000976.1_RPL17	NP_000976.1	RPL17	2	2	2	NP_000976.1|NP_001186284.1|NP_001186274.1|NP_001186285.1	HOMO SAPIENS	13	1333	1333.1	28.18	28.18	60S ribosomal protein L17 isoform a GN=RPL17	33300000
NP_001287954.2	0.0725004	0.0715161	0.013009	19.9598	22.0019	28.2976	1.4935	0.9705	1.048	0.010093	0.00630675	0.00147993	1.872	1.115	1.133	0.808	0.841	1.255	NP_001287954	TJP1	NP_001287954.2_TJP1	NP_001287954.2	TJP1	3	3	3	NP_001287954.2|NP_001341941.1|NP_001287955.1|NP_001317168.1|NP_001341942.1|NP_001341943.1|NP_001341944.1|NP_003248.3|NP_783297.2	HOMO SAPIENS	3.1	1361	1361.1	27.42	27.42	tight junction protein ZO-1 isoform c GN=TJP1	190000000
NP_001273045.1	0.409575	0.72934	0.128311	6.32556	2.59527	16.7182	0.949	0.0675	1.0475	0.233047	0.55014	0.0212902	1.931	-0.033	0.068	0.067	0.555	1.54	NP_001273045	CCDC90B	NP_001273045.1_CCDC90B	NP_001273045.1	CCDC90B	3	2	2	NP_001273045.1|NP_001273046.1|NP_001273047.1|NP_001273049.1|NP_068597.2	HOMO SAPIENS	12.6	1811	1811.1	14.77	14.77	coiled-coil domain-containing protein 90B, mitochondrial isoform b GN=CCDC90B	67900000
NP_072045.1	0.346311	0.759603	0.0251512	7.65678	2.24652	25.0495	0.5195	-0.2925	1.0355	0.171523	0.596139	0.00312646	0.094	0.945	0.493	-1.078	0.699	1.372	NP_072045	RPS18	NP_072045.1_RPS18	NP_072045.1	RPS18	11	4	4	NP_072045.1	HOMO SAPIENS	17.1	829	829.1	62.48	62.48	40S ribosomal protein S18 GN=RPS18	440000000
NP_001284478.1	0.0675878	0.209201	0.0194557	20.4231	13.5615	26.3225	0.6785	0.3395	1.0245	0.00907169	0.04404	0.0023321	0.788	0.569	0.321	0.358	1.304	0.745	NP_001284478	UPF1	NP_001284478.1_UPF1	NP_001284478.1	UPF1	76	31	31	NP_001284478.1|NP_002902.2	HOMO SAPIENS	31.7	35	35.1	554.15	554.15	regulator of nonsense transcripts 1 isoform 1 GN=UPF1	7530000000
NP_001107869.1	0.0725004	0.218594	0.0137998	19.9762	13.1446	27.9991	0.814	0.3275	1.0065	0.0100549	0.0484774	0.00158522	0.995	0.633	0.305	0.35	1.171	0.842	NP_001107869	DHX36	NP_001107869.1_DHX36	NP_001107869.1	DHX36	10	5	5	NP_001107869.1|NP_065916.2	HOMO SAPIENS	5.3	737	737.1	72.55	72.55	ATP-dependent RNA helicase DHX36 isoform 2 GN=DHX36	865000000
NP_001014.1	0.103553	0.232108	0.0123097	17.7993	12.6499	28.5801	0.6385	0.343	1.0025	0.0165984	0.0543259	0.00138672	0.798	0.479	0.422	0.264	0.89	1.115	NP_001014	RPS20	NP_001014.1_RPS20	NP_001014.1	RPS20	7	3	3	NP_001014.1|NP_001139699.1	HOMO SAPIENS	25.2	1009	1009.1	47.46	47.46	40S ribosomal protein S20 isoform 2 GN=RPS20	1020000000
NP_001073027.1	0.0840664	0.0615406	0.0172057	19.0977	22.9667	26.958	0.775	0.7495	1.002	0.0123092	0.00505043	0.00201465	0.963	0.587	0.754	0.745	1.222	0.782	NP_001073027	HNRNPUL2	NP_001073027.1_HNRNPUL2	NP_001073027.1	HNRNPUL2	44	18	18	NP_001073027.1	HOMO SAPIENS	19.8	196	196.1	234.19	234.19	heterogeneous nuclear ribonucleoprotein U-like protein 2 GN=HNRNPUL2	2820000000
NP_001122324.1	0.0430418	0.0717682	0.0175657	23.1418	21.9594	26.8271	0.8805	0.724	0.9985	0.00485092	0.00636878	0.0020763	0.755	1.006	0.776	0.672	0.776	1.221	NP_001122324	SRRT	NP_001122324.1_SRRT	NP_001122324.1	SRRT	3	2	2	NP_001122324.1|NP_001122325.1|NP_001122326.1|NP_056992.4	HOMO SAPIENS	2.4	1307	1307.1	29.36	29.36	serrate RNA effector molecule homolog isoform c GN=SRRT	58300000
NP_001011722.2	0.060441	0.264066	0.0222077	21.036	11.368	25.6881	0.601	0.341	0.987	0.00787779	0.0729799	0.00269894	0.633	0.569	0.465	0.217	0.72	1.254	NP_001011722	ARHGEF10L	NP_001011722.2_ARHGEF10L	NP_001011722.2	ARHGEF10L	4	2	2	NP_001011722.2|NP_001306766.1|NP_060595.3|NP_001306767.1|NP_001315053.1	HOMO SAPIENS	1.6	1489	1489.1	22.89	22.89	rho guanine nucleotide exchange factor 10-like protein isoform 2 GN=ARHGEF10L	86500000
NP_114032.2	0.192699	0.211124	0.168699	12.8658	13.4521	15.1337	0.724	0.6995	0.9695	0.0516916	0.0451635	0.030664	1.073	0.375	0.4	0.999	1.472	0.467	NP_114032	HNRNPU	NP_114032.2_HNRNPU	NP_114032.2	HNRNPU	120	27	27	NP_114032.2|NP_004492.2	HOMO SAPIENS	29.5	58	58.1	441.92	441.92	heterogeneous nuclear ribonucleoprotein U isoform a GN=HNRNPU	48500000000
NP_066953.1	0.0246933	0.0669765	0.0190888	26.3811	22.3417	26.4456	1.0595	1.343	0.9685	0.00230087	0.00583212	0.00226693	0.956	1.163	1.608	1.078	0.766	1.171	NP_066953	PPIA	NP_066953.1_PPIA	NP_066953.1	PPIA	28	8	8	NP_066953.1|NP_001287910.1	HOMO SAPIENS	35.7	456	456.1	121.55	121.55	peptidyl-prolyl cis-trans isomerase A isoform 1 GN=PPIA	4800000000
NP_001291217.1	0.0876059	0.275735	0.0133471	18.773	10.8959	28.165	0.528	0.2755	0.9655	0.0132648	0.0813593	0.00152581	0.591	0.465	0.333	0.218	1.012	0.919	NP_001291217	RPSA	NP_001291217.1_RPSA	NP_001291217.1	RPSA	16	6	6	NP_001291217.1|NP_001342212.1|NP_002286.2	HOMO SAPIENS	21	567	567.1	95.73	95.73	40S ribosomal protein SA isoform 2 GN=RPSA	1040000000
NP_001272984.1	0.0777773	0.163606	0.241852	19.4684	15.6363	12.9817	1.047	1.062	0.9555	0.0113021	0.027313	0.0503299	0.765	1.329	1.447	0.677	0.4	1.511	NP_001272984	CNN3	NP_001272984.1_CNN3	NP_001272984.1	CNN3	5	5	3	NP_001272984.1|NP_001830.1|NP_001272985.1	HOMO SAPIENS	17.3	747	747.2	71.71	44.04	calponin-3 isoform 2 GN=CNN3	21500000
NP_000996.2	0.116912	0.825966	0.0254548	16.9818	1.50228	24.978	0.486	-0.0415	0.9525	0.0200365	0.707575	0.00317831	0.576	0.396	-0.039	-0.044	1.213	0.692	NP_000996	RPS3	NP_000996.2_RPS3	NP_000996.2	RPS3	83	16	16	NP_000996.2|NP_001247435.1|NP_001247436.1	HOMO SAPIENS	70.3	157	157.1	271.82	271.82	40S ribosomal protein S3 isoform 1 GN=RPS3	44200000000
NP_004719.2	0.0439902	0.137038	0.0142165	22.9458	17.247	27.849	0.722	0.511	0.952	0.00507485	0.0188493	0.00164097	0.776	0.668	0.438	0.584	0.991	0.913	NP_004719	DDX21	NP_004719.2_DDX21	NP_004719.2	DDX21	48	18	15	NP_004719.2|NP_001243839.1	HOMO SAPIENS	24.1	121	121.1	311.04	256.33	nucleolar RNA helicase 2 isoform 1 GN=DDX21	2090000000
NP_001188267.1	0.199438	0.218594	0.370316	12.3769	13.143	10.4657	1.113	0.682	0.945	0.0578514	0.0484955	0.0898315	0.567	1.659	0.983	0.381	0.335	1.555	NP_001188267	SAFB	NP_001188267.1_SAFB	NP_001188267.1	SAFB	8	12	5	NP_001188267.1|NP_001188268.1|NP_001307501.1|NP_002958.2|NP_001188269.1|NP_001307500.1	HOMO SAPIENS	10.4	315	315.2	142.28	43.99	scaffold attachment factor B1 isoform 1 GN=SAFB	95400000
NP_006816.2	0.114125	0.456186	0.0162401	17.215	6.4741	27.2295	0.6275	0.1715	0.941	0.0189891	0.225211	0.00189258	0.458	0.797	0.255	0.088	0.85	1.032	NP_006816	CKAP4	NP_006816.2_CKAP4	NP_006816.2	CKAP4	10	7	7	NP_006816.2	HOMO SAPIENS	11.1	611	611.1	89.34	89.34	cytoskeleton-associated protein 4 GN=CKAP4	879000000
NP_003681.1	0.18705	0.342576	0.557145	13.1752	8.87454	7.38071	1.166	0.5245	0.9325	0.0481371	0.129582	0.18278	0.639	1.693	0.897	0.152	0.192	1.673	NP_003681	PRKRA	NP_003681.1_PRKRA	NP_003681.1	PRKRA	5	2	2	NP_003681.1|NP_001132989.1|NP_001132990.1	HOMO SAPIENS	6.3	1717	1717.1	16.64	16.64	interferon-inducible double-stranded RNA-dependent protein kinase activator A isoform 1 GN=PRKRA	547000000
NP_001026902.1	0.0924515	0.25244	0.0294868	18.4604	11.7028	24.2064	0.745	0.461	0.921	0.0142549	0.0675642	0.0037963	0.937	0.553	0.247	0.675	1.181	0.661	NP_001026902	YTHDC1	NP_001026902.1_YTHDC1	NP_001026902.1	YTHDC1	6	4	4	NP_001026902.1|NP_001317627.1|NP_588611.2	HOMO SAPIENS	3.7	1111	1111.1	39.94	39.94	YTH domain-containing protein 1 isoform 1 GN=YTHDC1	237000000
NP_006318.1	0.0379569	0.0312	0.0175369	23.9795	32.3598	26.8547	1.2115	1.6545	0.9115	0.00399989	0.000580788	0.00206317	1.42	1.003	1.599	1.71	0.923	0.9	NP_006318	TIMM23	NP_006318.1_TIMM23	NP_006318.1	TIMM23	3	2	2	NP_006318.1|NP_001277046.1|NP_001277047.1	HOMO SAPIENS	11.9	1371	1371.1	26.9	26.9	mitochondrial import inner membrane translocase subunit Tim23 GN=TIMM23	113000000
NP_001303292.1	0.0734542	0.403075	0.0201467	19.8851	7.60748	26.1509	0.5475	0.224	0.906	0.0102682	0.173481	0.0024261	0.517	0.578	0.349	0.099	1.014	0.798	NP_001303292	EIF2S2	NP_001303292.1_EIF2S2	NP_001303292.1	EIF2S2	8	4	4	NP_001303292.1|NP_001303293.1|NP_003899.2	HOMO SAPIENS	12.7	762	762.1	69.48	69.48	eukaryotic translation initiation factor 2 subunit 2 isoform 2 GN=EIF2S2	68500000
NP_001128246.1	0.0159781	0.0312	0.0192715	28.9485	30.0597	26.384	1.2235	1.377	0.9025	0.00127395	0.000986355	0.00229932	1.308	1.139	1.324	1.43	0.833	0.972	NP_001128246	KLC2	NP_001128246.1_KLC2	NP_001128246.1	KLC2	2	2	2	NP_001128246.1|NP_001128247.1|NP_001123579.1|NP_005543.2|NP_891553.2	HOMO SAPIENS	5.6	1502	1502.1	22.62	22.62	kinesin light chain 2 isoform 2 GN=KLC2	26300000
NP_001333374.1	0.154836	0.157118	0.138593	14.8333	16.0625	16.2971	0.8085	0.89	0.897	0.0328604	0.0247602	0.0234577	1.133	0.484	0.589	1.191	1.349	0.445	NP_001333374	AHNAK	NP_001333374.1_AHNAK	NP_001333374.1	AHNAK	11	8	6	NP_001333374.1	HOMO SAPIENS	1.1	684	684.1	79.01	63.19	neuroblast differentiation-associated protein AHNAK isoform 1 GN=AHNAK	1260000000
NP_001268449.1	0.4836	0.481034	0.836913	5.02839	5.9833	2.71671	1.368	1.2215	0.8845	0.314167	0.252157	0.534969	3.137	-0.401	-0.163	2.606	2.111	-0.342	NP_001268449	MCM8	NP_001268449.1_MCM8	NP_001268449.1	MCM8	2	2	2	NP_001268449.1|NP_001268450.1|NP_001268451.1	HOMO SAPIENS	2.1	1694	1694.1	17.17	17.17	DNA helicase MCM8 isoform 1 GN=MCM8	3530000000
NP_001034554.1	0.0701417	0.339135	0.257661	20.1557	9.01657	12.6037	0.7945	0.602	0.8825	0.00964789	0.125413	0.0549068	0.626	0.963	1.031	0.173	0.345	1.42	NP_001034554	SRSF5	NP_001034554.1_SRSF5	NP_001034554.1	SRSF5	12	6	5	NP_001034554.1	HOMO SAPIENS	21.6	262	262.3	97.19	77.12	serine/arginine-rich splicing factor 5 GN=SRSF5	1320000000
NP_689971.4	0.0343954	0.0757627	0.0230413	24.5704	21.6618	25.4886	0.873	0.675	0.8795	0.00349104	0.00682052	0.00282582	0.956	0.79	0.668	0.682	0.983	0.776	NP_689971	YTHDF3	NP_689971.4_YTHDF3	NP_689971.4	YTHDF3	40	10	6	NP_689971.4|NP_001264742.1|NP_001264744.1	HOMO SAPIENS	16.2	346	346.1	158.75	90.23	YTH domain-containing family protein 3 isoform a GN=YTHDF3	1840000000
NP_076950.1	0.0974108	0.110969	0.0212228	18.1868	18.9513	25.905	0.733	0.657	0.876	0.0151816	0.0127311	0.00256746	0.927	0.539	0.542	0.772	0.879	0.873	NP_076950	DDX50	NP_076950.1_DDX50	NP_076950.1	DDX50	5	4	2	NP_076950.1	HOMO SAPIENS	7	121	121.2	59.58	29.22	ATP-dependent RNA helicase DDX50 GN=DDX50	36600000
NP_079133.3	0.244707	0.230944	0.0274428	10.8273	12.6821	24.5939	-0.2895	-0.3575	0.859	0.0826549	0.0539254	0.00347223	-0.185	-0.394	-0.263	-0.452	0.994	0.724	NP_079133	ATAD5	NP_079133.3_ATAD5	NP_079133.3	ATAD5	5	3	3	NP_079133.3	HOMO SAPIENS	1.6	1631	1631.1	18.62	18.62	ATPase family AAA domain-containing protein 5 GN=ATAD5	600000000
NP_001034200.1	0.0843385	0.157118	0.0264176	19.0184	16.1199	24.7975	0.763	0.4335	0.859	0.0125362	0.0244347	0.00331319	0.948	0.578	0.468	0.399	0.976	0.742	NP_001034200	TRIM71	NP_001034200.1_TRIM71	NP_001034200.1	TRIM71	21	12	12	NP_001034200.1	HOMO SAPIENS	16.7	296	296.1	178.29	178.29	E3 ubiquitin-protein ligase TRIM71 GN=TRIM71	693000000
NP_000959.2	0.712444	0.581665	0.0465077	2.30642	4.37093	21.8511	0.1945	-0.332	0.8505	0.587974	0.365517	0.00652966	-0.29	0.679	0.146	-0.81	0.561	1.14	NP_000959	RPL4	NP_000959.2_RPL4	NP_000959.2	RPL4	3	2	2	NP_000959.2	HOMO SAPIENS	4.9	1330	1330.1	28.26	28.26	60S ribosomal protein L4 GN=RPL4	145000000
NP_001136122.1	0.056442	0.0961804	0.024874	21.5609	19.8561	25.117	0.7025	0.597	0.848	0.0069809	0.0103368	0.00307819	0.792	0.613	0.559	0.635	0.868	0.828	NP_001136122	HNRNPLL	NP_001136122.1_HNRNPLL	NP_001136122.1	HNRNPLL	15	6	6	NP_001136122.1|NP_612403.2	HOMO SAPIENS	13.9	545	545.1	99.95	99.95	heterogeneous nuclear ribonucleoprotein L-like isoform 2 GN=HNRNPLL	677000000
NP_001254738.1	0.16255	0.558922	0.0692241	14.4731	4.76166	19.7459	0.4695	0.234	0.845	0.0357015	0.334067	0.0106026	0.621	0.318	-0.056	0.524	1.207	0.483	NP_001254738	ILF2	NP_001254738.1_ILF2	NP_001254738.1	ILF2	9	4	4	NP_001254738.1|NP_004506.2	HOMO SAPIENS	15	641	641.1	84.59	84.59	interleukin enhancer-binding factor 2 isoform 2 GN=ILF2	1660000000
NP_001229528.1	0.211408	0.144447	0.0278658	11.9359	16.8031	24.4895	0.7145	0.6735	0.844	0.0640346	0.0208782	0.00355668	1.087	0.342	0.489	0.858	0.951	0.737	NP_001229528	RBM39	NP_001229528.1_RBM39	NP_001229528.1	RBM39	5	4	4	NP_001229528.1|NP_001229529.1|NP_001310351.1|NP_001310352.1|NP_001310353.1|NP_004893.1|NP_909122.1	HOMO SAPIENS	8.6	886	886.1	56.21	56.21	RNA-binding protein 39 isoform c GN=RBM39	301000000
NP_006603.2	0.0292062	0.250241	0.0276541	25.4748	11.8739	24.5416	0.8325	0.366	0.8305	0.00283476	0.0649544	0.00351431	0.836	0.829	0.497	0.235	0.878	0.783	NP_006603	KIF1C	NP_006603.2_KIF1C	NP_006603.2	KIF1C	5	3	3	NP_006603.2|NP_001230937.1|NP_001307634.1|NP_001317218.1|NP_001317219.1|NP_004312.2|NP_055889.2	HOMO SAPIENS	2.1	1221	1221.1	33.23	33.23	kinesin-like protein KIF1C GN=KIF1C	32500000
NP_000091.1	0.0387272	0.113055	0.0297725	23.8413	18.6425	24.1458	0.736	0.5835	0.8265	0.00412929	0.0136695	0.00384961	0.748	0.724	0.504	0.663	0.918	0.735	NP_000091	CSTB	NP_000091.1_CSTB	NP_000091.1	CSTB	6	3	3	NP_000091.1	HOMO SAPIENS	21.4	1146	1146.1	37.81	37.81	cystatin-B GN=CSTB	220000000
NP_060422.4	0.052096	0.165348	0.046656	22.0878	15.4205	21.8201	1.004	0.8015	0.8195	0.00618333	0.0287043	0.00657637	0.809	1.199	1.087	0.516	0.572	1.067	NP_060422	PTCD3	NP_060422.4_PTCD3	NP_060422.4	PTCD3	8	6	6	NP_060422.4	HOMO SAPIENS	8.2	740	740.1	72.18	72.18	pentatricopeptide repeat domain-containing protein 3, mitochondrial precursor GN=PTCD3	384000000
NP_112586.1	0.455121	0.764651	0.0936323	5.47327	2.15076	18.2645	0.5415	-0.0905	0.806	0.283578	0.609431	0.0149126	-0.091	1.174	0.113	-0.294	0.433	1.179	NP_112586	RAB33B	NP_112586.1_RAB33B	NP_112586.1	RAB33B	1	2	1	NP_112586.1|NP_004785.1	HOMO SAPIENS	9.6	158	158.14	27.03	4.37	ras-related protein Rab-33B GN=RAB33B	4980000
NP_057108.2	0.0586799	0.135344	0.0312208	21.2578	17.3186	23.884	0.6	0.4745	0.8055	0.00748551	0.0185413	0.00408886	0.602	0.598	0.496	0.453	0.841	0.77	NP_057108	RBMX2	NP_057108.2_RBMX2	NP_057108.2	RBMX2	2	2	2	NP_057108.2	HOMO SAPIENS	6.8	1189	1189.1	35.15	35.15	RNA-binding motif protein, X-linked 2 GN=RBMX2	28900000
NP_001265483.1	0.0342984	0.241842	0.158129	24.6209	12.3099	15.5843	0.8775	0.437	0.8055	0.00345076	0.0587502	0.0276419	0.794	0.961	0.613	0.261	0.374	1.237	NP_001265483	UBE2E3	NP_001265483.1_UBE2E3	NP_001265483.1	UBE2E3	13	4	1	NP_001265483.1|NP_689866.1|NP_872607.1	HOMO SAPIENS	21.2	895	895.1	55.46	14.22	ubiquitin-conjugating enzyme E2 E3 GN=UBE2E3	921000000
NP_001273295.1	0.672849	0.30342	0.0676327	2.71529	10.0457	19.8883	0.067	0.3625	0.7915	0.535144	0.0989524	0.0102604	0.056	0.078	0.172	0.553	0.479	1.104	NP_001273295	MAP7D1	NP_001273295.1_MAP7D1	NP_001273295.1	MAP7D1	3	3	3	NP_001273295.1|NP_060537.3|NP_001273294.1	HOMO SAPIENS	5.9	1533	1533.1	21.06	21.06	MAP7 domain-containing protein 1 isoform 3 GN=MAP7D1	40400000
NP_060228.3	0.0845856	0.157118	0.0466992	18.9699	16.0518	21.7661	0.8285	0.5215	0.7865	0.0126767	0.0248213	0.00665877	0.615	1.042	0.642	0.401	0.59	0.983	NP_060228	ALKBH5	NP_060228.3_ALKBH5	NP_060228.3	ALKBH5	3	2	2	NP_060228.3	HOMO SAPIENS	4.3	1582	1582.1	19.8	19.8	RNA demethylase ALKBH5 GN=ALKBH5	53400000
NP_001304051.1	0.161112	0.978939	0.0512834	14.5669	0.177023	21.2748	0.4295	-0.006	0.774	0.0349388	0.960058	0.0074563	0.549	0.31	-0.081	0.069	0.98	0.568	NP_001304051	AGO1	NP_001304051.1_AGO1	NP_001304051.1	AGO1	3	2	1	NP_001304051.1|NP_001304052.1|NP_036331.1|NP_060099.2|NP_079128.2|NP_803171.1	HOMO SAPIENS	2.3	1309	1309.2	27.73	14.61	protein argonaute-1 isoform 1x GN=AGO1	54400000
NP_001119526.1	0.167911	0.417527	0.09014	14.0974	7.3108	18.4447	0.903	0.188	0.767	0.0389278	0.185746	0.0143063	0.522	1.284	0.261	0.115	0.425	1.109	NP_001119526	CASK	NP_001119526.1_CASK	NP_001119526.1	CASK	2	2	2	NP_001119526.1|NP_001119527.1|NP_003679.2	HOMO SAPIENS	2.3	1649	1649.1	18.29	18.29	peripheral plasma membrane protein CASK isoform 2 GN=CASK	15800000
NP_001304889.1	0.117271	0.426075	0.0714997	16.9126	7.10501	19.5741	0.596	0.2965	0.7655	0.0203582	0.19476	0.0110305	0.757	0.435	0.054	0.539	1.058	0.473	NP_001304889	XRN2	NP_001304889.1_XRN2	NP_001304889.1	XRN2	10	7	7	NP_001304889.1|NP_036387.2	HOMO SAPIENS	5.9	653	653.1	83.29	83.29	5'-3' exoribonuclease 2 isoform 1 GN=XRN2	257000000
NP_001138926.1	0.218225	0.55032	0.0676327	11.6891	4.89256	19.8785	0.6455	0.3665	0.7635	0.067778	0.324148	0.0102838	0.297	0.994	0.843	-0.11	0.491	1.036	NP_001138926	STMN1	NP_001138926.1_STMN1	NP_001138926.1	STMN1	4	3	3	NP_001138926.1|NP_005554.1|NP_001186143.1|NP_008960.2	HOMO SAPIENS	18.3	1651	1651.1	18.23	18.23	stathmin isoform b GN=STMN1	16200000
NP_068756.2	0.528367	0.577302	0.0466992	4.41734	4.43718	21.7578	0.14	-0.1555	0.7615	0.361631	0.359983	0.0066715	-0.01	0.29	0.015	-0.326	0.907	0.616	NP_068756	EEFSEC	NP_068756.2_EEFSEC	NP_068756.2	EEFSEC	4	3	3	NP_068756.2	HOMO SAPIENS	5.3	1012	1012.1	47.12	47.12	selenocysteine-specific elongation factor GN=EEFSEC	102000000
NP_001269686.1	0.0573099	0.157118	0.0992704	21.3983	16.1383	17.9504	0.6465	0.5425	0.746	0.00724718	0.0243314	0.0160309	0.706	0.587	0.411	0.674	1.086	0.406	NP_001269686	TRA2A	NP_001269686.1_TRA2A	NP_001269686.1	TRA2A	10	7	5	NP_001269686.1|NP_001269688.1|NP_037425.1|NP_001349688.1	HOMO SAPIENS	26.5	441	441.2	96.01	64	transformer-2 protein homolog alpha isoform 2 GN=TRA2A	400000000
NP_001287945.1	0.071632	0.110969	0.0854302	20.0469	18.8371	18.7082	0.6045	0.578	0.7365	0.0098926	0.0130703	0.013464	0.682	0.527	0.51	0.646	1.034	0.439	NP_001287945	HNRNPUL1	NP_001287945.1_HNRNPUL1	NP_001287945.1	HNRNPUL1	24	10	10	NP_001287945.1|NP_001308137.1|NP_008971.2	HOMO SAPIENS	15.1	301	301.1	174.92	174.92	heterogeneous nuclear ribonucleoprotein U-like protein 1 isoform e GN=HNRNPUL1	3140000000
NP_002347.5	0.0915276	0.0667183	0.0681633	18.5353	22.3863	19.8287	0.745	0.898	0.73	0.0140109	0.00577263	0.0104023	0.555	0.935	1.024	0.772	0.51	0.95	NP_002347	MARCKS	NP_002347.5_MARCKS	NP_002347.5	MARCKS	7	3	3	NP_002347.5	HOMO SAPIENS	15.6	858	858.1	58.02	58.02	myristoylated alanine-rich C-kinase substrate GN=MARCKS	101000000
NP_001308924.1	0.0769284	0.684385	0.047742	19.5327	3.03614	21.6021	0.527	0.093	0.73	0.0111361	0.497034	0.0069149	0.547	0.507	0.203	-0.017	0.673	0.787	NP_001308924	MRPS5	NP_001308924.1_MRPS5	NP_001308924.1	MRPS5	18	8	8	NP_001308924.1|NP_114108.1|NP_001308925.1	HOMO SAPIENS	21.3	490	490.1	111.84	111.84	28S ribosomal protein S5, mitochondrial isoform b GN=MRPS5	3020000000
NP_057053.1	0.133229	0.596661	0.0570127	16.0248	4.12825	20.7654	0.4975	-0.14	0.7	0.0249759	0.386522	0.00838423	0.624	0.371	0.017	-0.297	0.657	0.743	NP_057053	MRPS17	NP_057053.1_MRPS17	NP_057053.1	MRPS17	8	3	3	NP_057053.1	HOMO SAPIENS	22.3	960	960.1	50.79	50.79	28S ribosomal protein S17, mitochondrial GN=MRPS17	181000000
NP_060853.3	0.0429274	0.0582828	0.0642276	23.2006	23.5374	20.1506	0.9145	0.9835	0.6955	0.00478558	0.00442858	0.00965909	1.051	0.778	1.109	0.858	0.58	0.811	NP_060853	WDR33	NP_060853.3_WDR33	NP_060853.3	WDR33	3	2	2	NP_060853.3|NP_001006624.1	HOMO SAPIENS	1.4	1763	1763.1	15.49	15.49	pre-mRNA 3' end processing protein WDR33 isoform 1 GN=WDR33	474000000
NP_057030.3	0.253404	0.157118	0.0579076	10.4465	16.0985	20.6814	0.3235	0.424	0.695	0.0902305	0.0245557	0.00854796	0.478	0.169	0.417	0.431	0.712	0.678	NP_057030	PELO	NP_057030.3_PELO	NP_057030.3	PELO	6	3	3	NP_057030.3	HOMO SAPIENS	7.7	1202	1202.1	34.17	34.17	protein pelota homolog GN=PELO	194000000
NP_056272.2	0.205187	0.264066	0.15676	12.1631	11.3794	15.6498	0.685	0.5105	0.6925	0.0607708	0.0727881	0.0272286	0.331	1.039	0.772	0.249	0.322	1.063	NP_056272	ZDHHC5	NP_056272.2_ZDHHC5	NP_056272.2	ZDHHC5	2	2	2	NP_056272.2	HOMO SAPIENS	3.4	1552	1552.1	20.68	20.68	palmitoyltransferase ZDHHC5 GN=ZDHHC5	15000000
NP_001354.1	0.166521	0.270795	0.0638152	14.1439	11.0368	20.2108	0.389	0.266	0.6915	0.0385133	0.0787634	0.00952624	0.291	0.487	0.246	0.286	0.597	0.786	NP_001354	DKC1	NP_001354.1_DKC1	NP_001354.1	DKC1	10	5	5	NP_001354.1|NP_001135935.1|NP_001275676.1	HOMO SAPIENS	8.9	728	728.1	73.51	73.51	H/ACA ribonucleoprotein complex subunit 4 isoform 1 GN=DKC1	461000000
NP_001135920.1	0.262806	0.983715	0.592299	10.2135	0.112181	6.40184	0.404	-0.004	0.684	0.0952023	0.9745	0.22899	0.168	0.64	0.089	-0.097	0.008	1.36	NP_001135920	SPNS1	NP_001135920.1_SPNS1	NP_001135920.1	SPNS1	3	2	2	NP_001135920.1|NP_001135921.1|NP_001135923.1	HOMO SAPIENS	4.1	1585	1585.1	19.76	19.76	protein spinster homolog 1 isoform 1 GN=SPNS1	7080000
NP_001230808.1	0.0878101	0.321803	0.117826	18.747	9.60237	17.1469	0.528	0.289	0.6785	0.0133444	0.109588	0.0192889	0.592	0.464	0.158	0.42	0.975	0.382	NP_001230808	TRA2B	NP_001230808.1_TRA2B	NP_001230808.1	TRA2B	49	8	6	NP_001230808.1|NP_004584.1	HOMO SAPIENS	25	441	441.1	124.8	92.79	transformer-2 protein homolog beta isoform 2 GN=TRA2B	14400000000
NP_001123478.1	0.277912	0.404034	0.152555	9.70104	7.54708	15.8121	0.3765	0.2515	0.675	0.107126	0.175911	0.0262297	0.607	0.146	0.085	0.418	1.028	0.322	NP_001123478	GSPT1	NP_001123478.1_GSPT1	NP_001123478.1	GSPT1	27	12	12	NP_001123478.1|NP_002085.2|NP_001123479.1|NP_060564.2	HOMO SAPIENS	20.9	263	263.1	191	191	eukaryotic peptide chain release factor GTP-binding subunit ERF3A isoform 2 GN=GSPT1	1970000000
NP_001304095.1	0.0368215	0.0839891	0.149123	24.1678	20.8873	15.9366	1.669	2.4315	0.672	0.00383016	0.00815202	0.0254882	1.977	1.361	3.018	1.845	0.327	1.017	NP_001304095	SNRPG	NP_001304095.1_SNRPG	NP_001304095.1	SNRPG	7	3	3	NP_001304095.1|NP_003087.1|NP_001304096.1|NP_001304097.1|NP_001304100.1	HOMO SAPIENS	26.6	941	941.1	52.17	52.17	small nuclear ribonucleoprotein G isoform c GN=SNRPG	488000000
NP_001005735.1	0.0587772	0.0477559	0.0848625	21.213	24.8953	18.7525	0.969	0.877	0.672	0.00756312	0.00323941	0.0133275	1.175	0.763	0.863	0.891	0.494	0.85	NP_001005735	CHEK2	NP_001005735.1_CHEK2	NP_001005735.1	CHEK2	2	2	2	NP_001005735.1|NP_001244316.1|NP_001336885.1|NP_009125.1|NP_665861.1	HOMO SAPIENS	5.6	1490	1490.1	22.86	22.86	serine/threonine-protein kinase Chk2 isoform c GN=CHEK2	306000000
NP_001185730.1	0.436681	0.603278	0.588734	5.7645	3.99202	6.63967	0.1815	0.181	0.67	0.265186	0.398839	0.216787	0.025	0.338	0.436	-0.074	0.022	1.318	NP_001185730	EIF4G3	NP_001185730.1_EIF4G3	NP_001185730.1	EIF4G3	2	5	2	NP_001185730.1|NP_001185731.1|NP_003751.2|NP_001185732.1	HOMO SAPIENS	3	124	124.2	53.96	13.55	eukaryotic translation initiation factor 4 gamma 3 isoform 1 GN=EIF4G3	66500000
NP_001036041.1	0.126677	0.174747	0.179166	16.4417	14.9904	14.7895	0.51	0.567	0.6635	0.0226899	0.0316929	0.0331929	0.387	0.633	0.747	0.387	0.289	1.038	NP_001036041	RRBP1	NP_001036041.1_RRBP1	NP_001036041.1	RRBP1	12	7	7	NP_001036041.1	HOMO SAPIENS	10.6	673	673.1	80.79	80.79	ribosome-binding protein 1 GN=RRBP1	296000000
NP_002366.2	0.148315	0.345676	0.550267	15.1427	8.79738	7.55513	0.7025	0.4825	0.658	0.0306008	0.131905	0.175585	0.435	0.97	0.823	0.142	0.058	1.258	NP_002366	MAP4	NP_002366.2_MAP4	NP_002366.2	MAP4	2	2	2	NP_002366.2|NP_001127836.1	HOMO SAPIENS	2.2	1559	1559.1	20.37	20.37	microtubule-associated protein 4 isoform 1 GN=MAP4	3320000
NP_001258594.1	0.29887	0.762123	0.0848625	8.97792	2.21377	18.7593	0.346	0.059	0.652	0.126534	0.600653	0.0133067	0.117	0.575	0.077	0.041	0.528	0.776	NP_001258594	NSA2	NP_001258594.1_NSA2	NP_001258594.1	NSA2	2	2	2	NP_001258594.1|NP_055701.1	HOMO SAPIENS	11.6	1761	1761.1	15.5	15.5	ribosome biogenesis protein NSA2 homolog isoform 2 GN=NSA2	55000000
NP_001129665.1	0.0529913	0.111974	0.131842	21.9333	18.7103	16.5713	0.6665	0.55	0.651	0.00640716	0.0134578	0.0220225	0.613	0.72	0.597	0.503	0.366	0.936	NP_001129665	FASTKD2	NP_001129665.1_FASTKD2	NP_001129665.1	FASTKD2	5	3	3	NP_001129665.1	HOMO SAPIENS	4.7	1207	1207.1	33.92	33.92	FAST kinase domain-containing protein 2, mitochondrial GN=FASTKD2	115000000
NP_001185767.1	0.0701417	0.170296	0.0760748	20.188	15.1829	19.2891	0.6285	0.469	0.6495	0.00957631	0.0303189	0.0117785	0.717	0.54	0.359	0.579	0.662	0.637	NP_001185767	RBM12	NP_001185767.1_RBM12	NP_001185767.1	RBM12	4	3	3	NP_001185767.1	HOMO SAPIENS	3.8	1415	1415.1	25.25	25.25	RNA-binding protein 12 GN=RBM12	75700000
NP_008860.4	0.115783	0.148859	0.0830653	17.1252	16.5509	18.8763	0.59	0.8565	0.649	0.0193857	0.0221265	0.012953	0.742	0.438	0.58	1.133	0.549	0.749	NP_008860	SKIV2L	NP_008860.4_SKIV2L	NP_008860.4	SKIV2L	5	4	4	NP_008860.4	HOMO SAPIENS	4.4	1109	1109.1	40.16	40.16	helicase SKI2W GN=SKIV2L	45500000
NP_004277.2	0.195927	0.256103	0.596947	12.5209	11.6005	6.30127	0.699	0.825	0.633	0.0559636	0.0691748	0.234354	0.351	1.047	1.272	0.378	-0.012	1.278	NP_004277	GTPBP1	NP_004277.2_GTPBP1	NP_004277.2	GTPBP1	4	3	3	NP_004277.2	HOMO SAPIENS	4.3	1475	1475.1	23.39	23.39	GTP-binding protein 1 GN=GTPBP1	19500000
NP_056235.4	0.0845856	0.3006	0.0960637	18.9712	10.1533	18.108	0.5105	0.3055	0.6285	0.012673	0.096532	0.0154598	0.477	0.544	0.435	0.176	0.512	0.745	NP_056235	DCAF13	NP_056235.4_DCAF13	NP_056235.4	DCAF13	3	2	2	NP_056235.4	HOMO SAPIENS	4.3	1225	1225.1	32.95	32.95	DDB1- and CUL4-associated factor 13 GN=DCAF13	59700000
NP_001123553.1	0.0701417	0.295256	0.285139	20.1708	10.3145	12.0191	0.651	0.3935	0.627	0.00961441	0.0930145	0.0628192	0.549	0.753	0.602	0.185	0.198	1.056	NP_001123553	PLD1	NP_001123553.1_PLD1	NP_001123553.1	PLD1	3	3	3	NP_001123553.1|NP_002653.1	HOMO SAPIENS	2.7	1165	1165.1	36.54	36.54	phospholipase D1 isoform b GN=PLD1	64300000
NP_001003652.1	0.0997784	0.118188	0.120622	17.9908	18.4176	17.0304	0.974	0.545	0.614	0.0158826	0.014396	0.0198136	0.676	1.272	0.489	0.601	0.437	0.791	NP_001003652	SMAD2	NP_001003652.1_SMAD2	NP_001003652.1	SMAD2	2	2	2	NP_001003652.1|NP_001129409.1|NP_001120689.1|NP_001138574.1|NP_001138575.1|NP_005893.1|NP_005896.1	HOMO SAPIENS	5.3	1284	1284.1	30.35	30.35	mothers against decapentaplegic homolog 2 isoform 1 GN=SMAD2	11100000
NP_073583.3	0.186516	0.729832	0.196452	13.2021	2.58487	14.2342	0.463	0.1215	0.608	0.0478395	0.551459	0.0377205	0.279	0.647	0.371	-0.128	0.262	0.954	NP_073583	MARC1	NP_073583.3_MARC1	NP_073583.3	MARC1	2	2	2	NP_073583.3	HOMO SAPIENS	5.6	1450	1450.1	24.17	24.17	mitochondrial amidoxime-reducing component 1 precursor GN=MARC1	43300000
NP_064582.2	0.0606075	0.126308	0.160502	21.0056	17.7982	15.4377	0.755	0.752	0.591	0.00793309	0.0166028	0.0285911	0.625	0.885	0.945	0.559	0.345	0.837	NP_064582	SMYD2	NP_064582.2_SMYD2	NP_064582.2	SMYD2	2	2	2	NP_064582.2	HOMO SAPIENS	3.9	1825	1825.1	14.52	14.52	N-lysine methyltransferase SMYD2 GN=SMYD2	39800000
NP_001239085.1	0.164401	0.688105	0.15951	14.2905	3.00407	15.4821	0.421	0.0915	0.5765	0.0372352	0.500718	0.0283005	0.542	0.3	-0.016	0.199	0.787	0.366	NP_001239085	GEMIN5	NP_001239085.1_GEMIN5	NP_001239085.1	GEMIN5	33	18	18	NP_001239085.1|NP_056280.2	HOMO SAPIENS	13.2	164	164.1	264.58	264.58	gem-associated protein 5 isoform 2 GN=GEMIN5	9900000000
NP_001265585.1	0.0344129	0.0527647	0.134473	24.521	24.1308	16.4711	0.782	1.414	0.5745	0.003531	0.00386298	0.0225365	0.806	0.758	1.646	1.182	0.464	0.685	NP_001265585	SNRPD3	NP_001265585.1_SNRPD3	NP_001265585.1	SNRPD3	7	2	2	NP_001265585.1	HOMO SAPIENS	13.4	1471	1471.1	23.48	23.48	small nuclear ribonucleoprotein Sm D3 GN=SNRPD3	220000000
NP_001229831.1	0.224988	0.676403	0.201378	11.4341	3.12676	14.0767	0.298	-0.0935	0.5725	0.0718764	0.486771	0.0391135	0.391	0.205	0.009	-0.196	0.876	0.269	NP_001229831	AKAP1	NP_001229831.1_AKAP1	NP_001229831.1	AKAP1	19	8	8	NP_001229831.1	HOMO SAPIENS	9.5	421	421.1	130.53	130.53	A-kinase anchor protein 1, mitochondrial precursor GN=AKAP1	637000000
NP_001332893.1	0.163901	0.793726	0.158764	14.3396	1.79366	15.5258	0.459	0.049	0.572	0.0368164	0.661659	0.0280172	0.607	0.311	0.069	0.029	0.768	0.376	NP_001332893	DHX29	NP_001332893.1_DHX29	NP_001332893.1	DHX29	6	4	4	NP_001332893.1|NP_061903.2	HOMO SAPIENS	2.5	1105	1105.1	40.52	40.52	ATP-dependent RNA helicase DHX29 isoform 2 GN=DHX29	194000000
YP_009724393.1	0.0525634	0.109231	0.158418	22.0086	19.1662	15.5608	1.066	1.159	0.567	0.00629711	0.0121166	0.0277923	1.283	0.849	0.859	1.459	0.747	0.387	YP_009724393	NotFound	YP_009724393.1_NotFound	YP_009724393.1	M	31	6	6	YP_009724393.1|ORFM.ext	SARSCOV2_NC_045512.2	25.6	500	500.1	108.75	108.75	CDS:membrane_glycoprotein:M:GN=M	31000000000
NP_006383.2	0.0924515	0.378394	0.249623	18.4621	8.06524	12.7983	0.612	0.367	0.5645	0.0142492	0.156126	0.0525013	0.484	0.74	0.642	0.092	0.205	0.924	NP_006383	NOP56	NP_006383.2_NOP56	NP_006383.2	NOP56	6	3	3	NP_006383.2	HOMO SAPIENS	5.2	973	973.1	50	50	nucleolar protein 56 GN=NOP56	78600000
NP_001229488.1	0.0667593	0.513292	0.134699	20.4947	5.42323	16.4352	0.57	0.2015	0.5605	0.00892345	0.286865	0.0227239	0.548	0.592	0.005	0.398	0.59	0.531	NP_001229488	MAP4K4	NP_001229488.1_MAP4K4	NP_001229488.1	MAP4K4	4	2	2	NP_001229488.1|NP_001229489.1|NP_004825.3|NP_663719.2|NP_663720.1	HOMO SAPIENS	1.9	1424	1424.1	25.03	25.03	mitogen-activated protein kinase kinase kinase kinase 4 isoform 4 GN=MAP4K4	51400000
NP_001163887.1	0.0646367	0.163965	0.199326	20.6712	15.5552	14.1337	0.5765	0.5095	0.5595	0.00856804	0.0278281	0.0386042	0.558	0.595	0.637	0.382	0.286	0.833	NP_001163887	TJP2	NP_001163887.1_TJP2	NP_001163887.1	TJP2	4	4	4	NP_001163887.1|NP_004808.2	HOMO SAPIENS	2.9	1266	1266.1	31.4	31.4	tight junction protein ZO-2 isoform 3 GN=TJP2	10900000
NP_001231867.1	0.12803	0.086659	0.179166	16.3281	20.7021	14.7875	0.441	0.8865	0.5585	0.023291	0.00850729	0.0332083	0.514	0.368	1.054	0.719	0.336	0.781	NP_001231867	TXN	NP_001231867.1_TXN	NP_001231867.1	TXN	10	2	2	NP_001231867.1|NP_003320.2	HOMO SAPIENS	25.8	1124	1124.1	39.19	39.19	thioredoxin isoform 2 GN=TXN	637000000
NP_998814.1	0.528374	0.333946	0.814801	4.39551	9.18966	3.08074	0.3775	0.5245	0.557	0.363453	0.120513	0.491955	-0.156	0.911	0.881	0.168	-0.309	1.423	NP_998814	SFXN4	NP_998814.1_SFXN4	NP_998814.1	SFXN4	3	2	2	NP_998814.1	HOMO SAPIENS	6.2	1637	1637.1	18.51	18.51	sideroflexin-4 GN=SFXN4	7290000
NP_112223.1	0.0503742	0.301343	0.157985	22.2541	10.1201	15.6021	0.6545	0.261	0.555	0.00595103	0.097272	0.027529	0.676	0.633	0.332	0.19	0.415	0.695	NP_112223	TRIM56	NP_112223.1_TRIM56	NP_112223.1	TRIM56	13	5	5	NP_112223.1	HOMO SAPIENS	7.9	671	671.1	80.97	80.97	E3 ubiquitin-protein ligase TRIM56 GN=TRIM56	210000000
NP_001258026.1	0.316616	0.179011	0.259739	8.37025	14.8329	12.5576	0.3805	0.597	0.552	0.145537	0.0328633	0.0554936	0.669	0.092	0.395	0.799	0.907	0.197	NP_001258026	PUF60	NP_001258026.1_PUF60	NP_001258026.1	PUF60	38	15	15	NP_001258026.1|NP_001258028.1|NP_001129505.1|NP_001258025.1|NP_001258027.1|NP_001258029.1|NP_001349824.1|NP_001349826.1|NP_055096.2|NP_510965.1	HOMO SAPIENS	39.5	175	175.1	252.09	252.09	poly(U)-binding-splicing factor PUF60 isoform e GN=PUF60	4800000000
NP_001350707.1	0.0769284	0.141362	0.163697	19.578	17.0254	15.3117	0.525	0.496	0.551	0.0110206	0.0198361	0.0294328	0.528	0.522	0.428	0.564	0.394	0.708	NP_001350707	SYNGR2	NP_001350707.1_SYNGR2	NP_001350707.1	SYNGR2	3	2	2	NP_001350707.1|NP_004701.1	HOMO SAPIENS	6.5	1410	1410.1	25.5	25.5	synaptogyrin-2 isoform 3 GN=SYNGR2	94800000
NP_057737.2	0.0997644	0.243785	0.16255	18.0065	12.1463	15.3691	0.4905	0.377	0.55	0.0158251	0.0610055	0.0290461	0.548	0.433	0.509	0.245	0.402	0.698	NP_057737	MAP3K20	NP_057737.2_MAP3K20	NP_057737.2	MAP3K20	5	3	3	NP_057737.2|NP_598407.1	HOMO SAPIENS	5.5	967	967.1	50.38	50.38	mitogen-activated protein kinase kinase kinase 20 isoform 1 GN=MAP3K20	51100000
NP_001059.2	0.240008	0.49628	0.205831	10.9664	5.7318	13.9653	0.2545	0.1375	0.542	0.0800507	0.26719	0.0401305	0.213	0.296	0.12	0.155	0.294	0.79	NP_001059	TOP2B	NP_001059.2_TOP2B	NP_001059.2	TOP2B	7	9	3	NP_001059.2|NP_001317629.1	HOMO SAPIENS	5.8	218	218.2	129.21	43.33	DNA topoisomerase 2-beta isoform 2 GN=TOP2B	59300000
NP_001856.2	0.302259	0.0839891	0.163697	8.88562	20.9668	15.3241	0.514	0.727	0.5295	0.129252	0.0080043	0.029349	0.885	0.143	0.636	0.818	0.591	0.468	NP_001856	COX7A2	NP_001856.2_COX7A2	NP_001856.2	COX7A2	2	2	2	NP_001856.2	HOMO SAPIENS	20	1351	1351.1	27.65	27.65	cytochrome c oxidase subunit 7A2, mitochondrial precursor GN=COX7A2	2230000000
NP_001317919.1	0.272414	0.322889	0.219825	9.84554	9.5643	13.6133	0.3065	0.234	0.528	0.103621	0.110553	0.0435185	0.464	0.149	0.189	0.279	0.771	0.285	NP_001317919	DHX30	NP_001317919.1_DHX30	NP_001317919.1	DHX30	16	8	8	NP_001317919.1|NP_055781.2|NP_619520.1	HOMO SAPIENS	6.6	435	435.1	126.79	126.79	putative ATP-dependent RNA helicase DHX30 isoform 4 GN=DHX30	554000000
NP_001002.1	0.984533	0.491049	0.188624	0.118579	5.826	14.4996	0.004	-0.1395	0.527	0.973066	0.261457	0.0354847	0.092	-0.084	-0.123	-0.156	0.69	0.364	NP_001002	RPS7	NP_001002.1_RPS7	NP_001002.1	RPS7	11	7	7	NP_001002.1	HOMO SAPIENS	26.8	621	621.1	87.84	87.84	40S ribosomal protein S7 GN=RPS7	2010000000
NP_060224.3	0.0596676	0.147037	0.541631	21.1104	16.6603	7.67703	0.623	0.6115	0.527	0.00774388	0.0215757	0.170725	0.675	0.571	0.768	0.455	0.008	1.046	NP_060224	UHRF1BP1	NP_060224.3_UHRF1BP1	NP_060224.3	UHRF1BP1	2	2	2	NP_060224.3	HOMO SAPIENS	2	1832	1832.1	14.37	14.37	UHRF1-binding protein 1 GN=UHRF1BP1	80500000
NP_060631.2	0.235264	0.793726	0.198859	11.1506	1.79726	14.1618	0.2655	0.1065	0.526	0.076725	0.661111	0.0383549	0.21	0.321	0.425	-0.212	0.334	0.718	NP_060631	NADSYN1	NP_060631.2_NADSYN1	NP_060631.2	NADSYN1	2	2	2	NP_060631.2	HOMO SAPIENS	2.9	1680	1680.1	17.52	17.52	glutamine-dependent NAD(+) synthetase GN=NADSYN1	5150000
NP_001259004.1	0.310116	0.589413	0.249623	8.50809	4.25634	12.8208	0.297	0.1245	0.52	0.140991	0.375289	0.0522301	0.493	0.101	0.017	0.232	0.806	0.234	NP_001259004	USP10	NP_001259004.1_USP10	NP_001259004.1	USP10	20	8	8	NP_001259004.1|NP_005144.2	HOMO SAPIENS	9.9	450	450.1	122.19	122.19	ubiquitin carboxyl-terminal hydrolase 10 isoform 1 GN=USP10	798000000
NP_006182.2	0.329968	0.477465	0.195881	8.05323	6.07042	14.2847	0.217	0.1445	0.5155	0.156559	0.247148	0.0372848	0.328	0.106	0.134	0.155	0.663	0.368	NP_006182	PA2G4	NP_006182.2_PA2G4	NP_006182.2	PA2G4	110	19	19	NP_006182.2	HOMO SAPIENS	56	91	91.1	354.71	354.71	proliferation-associated protein 2G4 GN=PA2G4	14400000000
NP_003120.2	0.0551516	0.059838	0.179936	21.6859	23.3289	14.7559	0.78	0.783	0.514	0.00678284	0.00464633	0.0334509	0.903	0.657	0.754	0.812	0.439	0.589	NP_003120	SQLE	NP_003120.2_SQLE	NP_003120.2	SQLE	2	2	2	NP_003120.2	HOMO SAPIENS	3.3	1370	1370.1	27.02	27.02	squalene monooxygenase GN=SQLE	63000000
NP_056277.2	0.342777	0.884084	0.192387	7.77438	0.976617	14.3882	0.177	0.034	0.512	0.166941	0.798616	0.0364063	0.213	0.141	-0.08	0.148	0.39	0.634	NP_056277	NOL11	NP_056277.2_NOL11	NP_056277.2	NOL11	3	3	3	NP_056277.2	HOMO SAPIENS	3.8	1232	1232.1	32.69	32.69	nucleolar protein 11 isoform 1 GN=NOL11	27900000
NP_001104026.1	0.194424	0.137689	0.219825	12.6753	17.1916	13.6101	0.493	0.588	0.511	0.054009	0.0190916	0.0435503	0.272	0.714	0.716	0.46	0.311	0.711	NP_001104026	FLNA	NP_001104026.1_FLNA	NP_001104026.1	FLNA	5	3	2	NP_001104026.1|NP_001447.2|NP_001120959.1|NP_001449.3	HOMO SAPIENS	1.1	1191	1191.1	35.07	27.31	filamin-A isoform 2 GN=FLNA	126000000
NP_001165909.1	0.0159781	0.515226	0.350875	28.9175	5.37532	10.7806	1.7715	0.396	0.507	0.00128306	0.290047	0.0835491	1.981	1.562	0.868	-0.076	0.127	0.887	NP_001165909	PEG10	NP_001165909.1_PEG10	NP_001165909.1	PEG10	3	7	2	NP_001165909.1|NP_001035242.1|NP_001171891.1	HOMO SAPIENS	14.9	533	533.2	94.67	24.5	retrotransposon-derived protein PEG10 isoform 4 GN=PEG10	5880000
NP_001243439.1	0.182144	0.147037	0.198859	13.611	16.6532	14.1563	0.494	0.4445	0.5035	0.0435408	0.0216111	0.0384033	0.687	0.301	0.446	0.443	0.62	0.387	NP_001243439	SSBP1	NP_001243439.1_SSBP1	NP_001243439.1	SSBP1	3	3	3	NP_001243439.1	HOMO SAPIENS	19.5	1389	1389.1	26.35	26.35	single-stranded DNA-binding protein, mitochondrial precursor GN=SSBP1	38600000
NP_001308154.1	0.121156	0.094824	0.186616	16.7022	19.9804	14.5589	0.5025	0.59	0.503	0.0213685	0.0100451	0.0350035	0.613	0.392	0.576	0.604	0.531	0.475	NP_001308154	HDAC6	NP_001308154.1_HDAC6	NP_001308154.1	HDAC6	9	6	6	NP_001308154.1|NP_001308155.1|NP_001308159.1	HOMO SAPIENS	5.1	837	837.1	61.67	61.67	histone deacetylase 6 isoform a GN=HDAC6	1600000000
NP_004146.1	0.521112	0.598129	0.189904	4.54489	4.08095	14.4574	0.1365	0.1315	0.5025	0.351165	0.390755	0.0358309	0.003	0.27	-0.008	0.271	0.56	0.445	NP_004146	SERPINB9	NP_004146.1_SERPINB9	NP_004146.1	SERPINB9	3	3	3	NP_004146.1	HOMO SAPIENS	6.3	1228	1228.1	32.91	32.91	serpin B9 GN=SERPINB9	79800000
NP_001269208.1	0.265256	0.270795	0.196452	10.0886	11.0449	14.2457	0.331	0.307	0.499	0.0979815	0.0786154	0.0376207	0.505	0.157	0.405	0.209	0.42	0.578	NP_001269208	PYCR1	NP_001269208.1_PYCR1	NP_001269208.1	PYCR1	2	2	1	NP_001269208.1|NP_001269209.1|NP_001269210.1|NP_722546.1|NP_001317452.1	HOMO SAPIENS	10.7	957	957.2	35.58	24.5	pyrroline-5-carboxylate reductase 1, mitochondrial isoform 3 GN=PYCR1	30600000
NP_001139334.1	0.105587	0.810886	0.438352	17.6999	1.64479	9.20205	0.451	0.075	0.4885	0.0169829	0.684732	0.12017	0.444	0.458	0.296	-0.146	0.066	0.911	NP_001139334	MTMR11	NP_001139334.1_MTMR11	NP_001139334.1	MTMR11	2	2	2	NP_001139334.1	HOMO SAPIENS	3.1	1599	1599.1	19.46	19.46	myotubularin-related protein 11 isoform a GN=MTMR11	70300000
NP_001058.2	0.185412	0.503192	0.249623	13.4524	5.59505	12.8264	0.377	0.2055	0.487	0.0451604	0.275737	0.0521625	0.486	0.268	0.012	0.399	0.691	0.283	NP_001058	TOP2A	NP_001058.2_TOP2A	NP_001058.2	TOP2A	24	17	11	NP_001058.2	HOMO SAPIENS	11.3	218	218.1	209.12	123.24	DNA topoisomerase 2-alpha GN=TOP2A	3540000000
NP_000962.2	0.486089	0.301834	0.236012	4.97398	10.1056	13.1221	0.115	-0.24	0.486	0.318128	0.0975981	0.0487289	0.136	0.094	-0.23	-0.25	0.658	0.314	NP_000962	RPL7	NP_000962.2_RPL7	NP_000962.2	RPL7	23	8	8	NP_000962.2|NP_001350666.1	HOMO SAPIENS	30.6	390	390.1	143.15	143.15	60S ribosomal protein L7 isoform 1 GN=RPL7	1790000000
NP_835461.2	0.161766	0.503192	0.260496	14.5051	5.60567	12.5337	0.4125	0.1385	0.481	0.0354396	0.275064	0.0557999	0.52	0.305	0.095	0.182	0.695	0.267	NP_835461	ZNF598	NP_835461.2_ZNF598	NP_835461.2	ZNF598	4	3	3	NP_835461.2	HOMO SAPIENS	2.4	1159	1159.1	36.89	36.89	E3 ubiquitin-protein ligase ZNF598 GN=ZNF598	408000000
NP_001290208.1	0.171968	0.472878	0.292131	13.9627	6.16057	11.8703	0.347	0.225	0.48	0.0401545	0.242071	0.065008	0.29	0.404	0.419	0.031	0.211	0.749	NP_001290208	MYO1D	NP_001290208.1_MYO1D	NP_001290208.1	MYO1D	3	2	2	NP_001290208.1|NP_001290209.1|NP_056009.1	HOMO SAPIENS	2.1	1505	1505.1	22.53	22.53	unconventional myosin-Id isoform 2 GN=MYO1D	8250000
NP_002620.1	0.190658	0.111974	0.295535	12.9924	18.7135	11.8092	0.532	0.5295	0.4765	0.0502067	0.0134478	0.0659295	0.295	0.769	0.534	0.525	0.211	0.742	NP_002620	PGAM1	NP_002620.1_PGAM1	NP_002620.1	PGAM1	11	4	4	NP_002620.1|NP_001304008.1|NP_001025062.1|NP_000281.2	HOMO SAPIENS	18.8	838	838.1	61.67	61.67	phosphoglycerate mutase 1 isoform 1 GN=PGAM1	253000000
NP_055336.1	0.128571	0.813301	0.592299	16.2966	1.61621	6.50514	0.5345	-0.0785	0.474	0.0234607	0.689253	0.223608	0.392	0.677	0.164	-0.321	-0.062	1.01	NP_055336	SH3BP4	NP_055336.1_SH3BP4	NP_055336.1	SH3BP4	2	2	2	NP_055336.1	HOMO SAPIENS	2.8	1742	1742.1	15.96	15.96	SH3 domain-binding protein 4 GN=SH3BP4	8370000
NP_001193996.1	0.192263	0.875547	0.230059	12.9176	1.0584	13.3165	0.348	-0.0305	0.4725	0.0510783	0.783719	0.046596	0.25	0.446	-0.055	-0.006	0.382	0.563	NP_001193996	BZW1	NP_001193996.1_BZW1	NP_001193996.1	BZW1	8	4	4	NP_001193996.1|NP_001193997.1|NP_001193998.1|NP_001308622.1|NP_001308623.1|NP_055485.2|NP_001308620.1	HOMO SAPIENS	8.5	1016	1016.1	46.75	46.75	basic leucine zipper and W2 domain-containing protein 1 isoform 1 GN=BZW1	180000000
NP_001273960.1	0.185989	0.163965	0.22342	13.3242	15.4988	13.5154	0.3775	0.402	0.471	0.0465131	0.0281914	0.0445104	0.491	0.264	0.405	0.399	0.488	0.454	NP_001273960	STOML2	NP_001273960.1_STOML2	NP_001273960.1	STOML2	4	3	3	NP_001273960.1|NP_001273961.1|NP_001273962.1|NP_038470.1	HOMO SAPIENS	12.2	1199	1199.1	34.44	34.44	stomatin-like protein 2, mitochondrial isoform b GN=STOML2	82900000
NP_004175.2	0.245709	0.324023	0.341528	10.7703	9.4238	10.9599	0.2655	0.2225	0.4705	0.0837474	0.114188	0.0801699	0.192	0.339	0.216	0.229	0.149	0.792	NP_004175	WARS	NP_004175.2_WARS	NP_004175.2	WARS	4	2	2	NP_004175.2|NP_998810.1	HOMO SAPIENS	5	1327	1327.1	28.38	28.38	tryptophan--tRNA ligase, cytoplasmic isoform a GN=WARS	26500000
NP_001017408.1	0.193205	0.170772	0.266609	12.7936	15.1438	12.377	0.481	0.58	0.4655	0.0525577	0.0305931	0.0578491	0.69	0.272	0.397	0.763	0.648	0.283	NP_001017408	GOPC	NP_001017408.1_GOPC	NP_001017408.1	GOPC	4	3	3	NP_001017408.1|NP_065132.1	HOMO SAPIENS	5.5	1300	1300.1	29.62	29.62	Golgi-associated PDZ and coiled-coil motif-containing protein isoform b GN=GOPC	26300000
NP_001559.1	0.195208	0.919738	0.236012	12.5528	0.67761	13.1209	0.3425	0.021	0.4645	0.0555546	0.855537	0.0487433	0.447	0.238	0.076	-0.034	0.542	0.387	NP_001559	EIF3E	NP_001559.1_EIF3E	NP_001559.1	EIF3E	15	7	7	NP_001559.1	HOMO SAPIENS	16.4	535	535.1	101.13	101.13	eukaryotic translation initiation factor 3 subunit E GN=EIF3E	774000000
NP_001158095.1	0.461523	0.927616	0.241852	5.36775	0.600144	12.9894	0.2715	0.025	0.4575	0.290553	0.870935	0.0502408	-0.045	0.588	0.189	-0.139	0.405	0.51	NP_001158095	AGO2	NP_001158095.1_AGO2	NP_001158095.1	AGO2	4	2	1	NP_001158095.1|NP_036286.2	HOMO SAPIENS	2.3	1309	1309.1	29.34	16.22	protein argonaute-2 isoform 2 GN=AGO2	78800000
NP_001273677.1	0.449446	0.764253	0.327851	5.57376	2.16372	11.1683	0.2015	-0.138	0.4555	0.277092	0.607615	0.0764137	0.402	0.001	-0.494	0.218	0.723	0.188	NP_001273677	MRPS27	NP_001273677.1_MRPS27	NP_001273677.1	MRPS27	3	2	2	NP_001273677.1|NP_001273680.1|NP_055899.2	HOMO SAPIENS	4.6	1329	1329.1	28.3	28.3	28S ribosomal protein S27, mitochondrial isoform 1 GN=MRPS27	63900000
NP_001017992.1	0.251196	0.98128	0.50328	10.5383	0.147345	8.23163	0.236	-0.0085	0.455	0.0883418	0.966642	0.150258	0.238	0.234	0.252	-0.269	0.021	0.889	NP_001017992	ACTBL2	NP_001017992.1_ACTBL2	NP_001017992.1	ACTBL2	1	8	1	NP_001017992.1	HOMO SAPIENS	20.2	81	81.4	115.26	6.52	beta-actin-like protein 2 GN=ACTBL2	40800000
NP_060217.1	0.139015	0.441783	0.249623	15.6149	6.76793	12.8027	0.3825	0.16	0.4515	0.0274483	0.210478	0.0524482	0.358	0.407	0.169	0.151	0.403	0.5	NP_060217	ANKHD1	NP_060217.1_ANKHD1	NP_060217.1	ANKHD1	8	6	6	NP_060217.1|NP_065741.3|NP_001183959.1|NP_060448.1|NP_078944.2|NP_001273700.1|NP_056389.1|NP_115593.3|NP_942592.1	HOMO SAPIENS	2.4	827	827.1	62.53	62.53	ankyrin repeat and KH domain-containing protein 1 isoform 1 GN=ANKHD1	149000000
NP_001129292.1	0.147487	0.121199	0.313479	15.1787	18.2614	11.4067	0.5215	0.5975	0.4495	0.0303481	0.014923	0.0723317	0.356	0.687	0.699	0.496	0.22	0.679	NP_001129292	CEMIP2	NP_001129292.1_CEMIP2	NP_001129292.1	CEMIP2	4	4	4	NP_001129292.1|NP_037522.1|NP_001336713.1	HOMO SAPIENS	2.6	1206	1206.1	33.99	33.99	cell surface hyaluronidase isoform b GN=CEMIP2	87500000
NP_001348.2	0.210344	0.540833	0.292131	11.9987	5.03788	11.8718	0.2735	0.129	0.4485	0.0631149	0.313481	0.0649867	0.285	0.262	0.07	0.188	0.628	0.269	NP_001348	DHX9	NP_001348.2_DHX9	NP_001348.2	DHX9	124	33	33	NP_001348.2	HOMO SAPIENS	26.2	32	32.1	573.59	573.59	ATP-dependent RNA helicase A GN=DHX9	16300000000
NP_001308572.1	0.32109	0.454224	0.255055	8.25607	6.53554	12.682	0.277	0.166	0.448	0.149415	0.222047	0.0539268	0.46	0.094	0.101	0.231	0.398	0.498	NP_001308572	ROCK2	NP_001308572.1_ROCK2	NP_001308572.1	ROCK2	6	5	4	NP_001308572.1|NP_004841.2	HOMO SAPIENS	3.4	800	800.2	48.74	36.17	rho-associated protein kinase 2 isoform 2 GN=ROCK2	213000000
NP_001305972.1	0.147091	0.218172	0.264762	15.297	13.1864	12.4295	0.4185	0.367	0.4385	0.0295325	0.0480129	0.0571545	0.506	0.331	0.281	0.453	0.458	0.419	NP_001305972	EIF2A	NP_001305972.1_EIF2A	NP_001305972.1	EIF2A	10	6	6	NP_001305972.1|NP_001305974.1|NP_114414.2|NP_001305973.1|NP_001305975.1	HOMO SAPIENS	14.8	536	536.1	101.01	101.01	eukaryotic translation initiation factor 2A isoform 2 GN=EIF2A	1540000000
NP_004930.1	0.339199	0.29557	0.327851	7.83533	10.2718	11.169	0.401	0.3975	0.43	0.164614	0.0939333	0.0764014	0.731	0.071	0.184	0.611	0.623	0.237	NP_004930	DDX1	NP_004930.1_DDX1	NP_004930.1	DDX1	20	10	10	NP_004930.1	HOMO SAPIENS	16.8	312	312.1	169.68	169.68	ATP-dependent RNA helicase DDX1 GN=DDX1	1100000000
NP_004512.1	0.14717	0.144447	0.28041	15.2708	16.8483	12.1035	0.383	0.453	0.4285	0.0297115	0.0206617	0.06161	0.431	0.335	0.442	0.464	0.439	0.418	NP_004512	KIF5B	NP_004512.1_KIF5B	NP_004512.1	KIF5B	15	5	5	NP_004512.1|NP_004513.1|NP_001341634.1|NP_004975.2	HOMO SAPIENS	4.5	832	832.1	61.94	61.94	kinesin-1 heavy chain GN=KIF5B	5390000000
NP_001138356.1	0.126441	0.264066	0.309314	16.476	11.3559	11.511	0.7425	0.2755	0.426	0.0225111	0.0731834	0.0706152	0.989	0.496	0.252	0.299	0.29	0.562	NP_001138356	SLC30A7	NP_001138356.1_SLC30A7	NP_001138356.1	SLC30A7	3	2	2	NP_001138356.1	HOMO SAPIENS	6.6	1303	1303.1	29.53	29.53	zinc transporter 7 GN=SLC30A7	41400000
NP_001299800.1	0.0769284	0.187664	0.357488	19.5416	14.3731	10.66	0.5235	0.398	0.4185	0.0111133	0.0365337	0.0859004	0.52	0.527	0.324	0.472	0.209	0.628	NP_001299800	COX20	NP_001299800.1_COX20	NP_001299800.1	COX20	7	4	4	NP_001299800.1|NP_001299801.1|NP_001299803.1|NP_001299802.1	HOMO SAPIENS	33	850	850.1	59.11	59.11	cytochrome c oxidase assembly protein COX20, mitochondrial isoform 1 GN=COX20	99000000
NP_000969.1	0.245986	0.552039	0.300709	10.7002	4.84237	11.6669	0.2415	0.146	0.4155	0.0851093	0.327917	0.0681256	0.26	0.223	0.269	0.023	0.429	0.402	NP_000969	RPL23	NP_000969.1_RPL23	NP_000969.1	RPL23	10	5	5	NP_000969.1	HOMO SAPIENS	44.2	713	713.1	75.82	75.82	60S ribosomal protein L23 GN=RPL23	847000000
NP_004243.1	0.058906	0.110969	0.330318	21.1848	18.9555	11.1254	0.669	0.629	0.4135	0.00761237	0.0127188	0.077172	0.587	0.751	0.728	0.53	0.28	0.547	NP_004243	SLC9A3R1	NP_004243.1_SLC9A3R1	NP_004243.1	SLC9A3R1	4	3	3	NP_004243.1	HOMO SAPIENS	10	1068	1068.1	43.35	43.35	Na(+)/H(+) exchange regulatory cofactor NHE-RF1 GN=SLC9A3R1	44000000
NP_008964.3	0.0845856	0.404527	0.402087	18.9573	7.53625	9.88677	0.6825	0.4125	0.413	0.0127136	0.17635	0.102642	0.532	0.833	0.753	0.072	0.142	0.684	NP_008964	RER1	NP_008964.3_RER1	NP_008964.3	RER1	2	2	2	NP_008964.3	HOMO SAPIENS	14.2	1429	1429.1	24.81	24.81	protein RER1 GN=RER1	66000000
NP_001006.1	0.194424	0.610913	0.334759	12.6553	3.88788	11.0571	0.291	0.1195	0.413	0.0542583	0.408518	0.0783953	0.302	0.28	-0.002	0.241	0.554	0.272	NP_001006	RPS11	NP_001006.1_RPS11	NP_001006.1	RPS11	26	7	7	NP_001006.1	HOMO SAPIENS	37.3	474	474.1	118.11	118.11	40S ribosomal protein S11 GN=RPS11	5670000000
NP_001014831.1	0.164401	0.313409	0.309314	14.2861	9.82493	11.5046	0.3375	0.344	0.4105	0.037273	0.104113	0.07072	0.327	0.348	0.525	0.163	0.407	0.414	NP_001014831	PAK4	NP_001014831.1_PAK4	NP_001014831.1	PAK4	6	5	5	NP_001014831.1|NP_001014834.1	HOMO SAPIENS	10.1	983	983.1	49.38	49.38	serine/threonine-protein kinase PAK 4 isoform 1 GN=PAK4	107000000
NP_001341619.1	0.256535	0.822285	0.312794	10.3662	1.54388	11.435	0.2335	-0.044	0.4085	0.0919144	0.700828	0.0718627	0.253	0.214	0	-0.088	0.419	0.398	NP_001341619	RAF1	NP_001341619.1_RAF1	NP_001341619.1	RAF1	5	3	3	NP_001341619.1|NP_001341620.1|NP_001341622.1|NP_001341624.1|NP_001341618.1|NP_001341623.1|NP_001243125.1|NP_001645.1|NP_001341538.1|NP_004324.2	HOMO SAPIENS	5.5	1101	1101.1	40.97	40.97	RAF proto-oncogene serine/threonine-protein kinase isoform b GN=RAF1	1740000000
NP_000971.1	0.277412	0.589246	0.342949	9.71511	4.26135	10.9067	0.238	0.1755	0.406	0.10678	0.374856	0.081157	0.312	0.164	0.399	-0.048	0.536	0.276	NP_000971	RPL18A	NP_000971.1_RPL18A	NP_000971.1	RPL18A	19	6	6	NP_000971.1	HOMO SAPIENS	32.3	612	612.1	89.12	89.12	60S ribosomal protein L18a GN=RPL18A	1320000000
NP_001300968.1	0.309446	0.667511	0.782497	8.5372	3.19939	3.60778	0.7065	0.305	0.4055	0.140049	0.478698	0.435735	0.179	1.234	0.895	-0.285	-0.27	1.081	NP_001300968	DNAJA1	NP_001300968.1_DNAJA1	NP_001300968.1	DNAJA1	7	3	3	NP_001300968.1|NP_001530.1	HOMO SAPIENS	11.6	1178	1178.1	35.92	35.92	dnaJ homolog subfamily A member 1 isoform 2 GN=DNAJA1	40100000
NP_001008493.1	0.825323	0.72987	0.920277	1.30931	2.57936	1.29007	0.2935	0.5765	0.4035	0.739723	0.552159	0.743007	-0.969	1.556	1.966	-0.813	-0.754	1.561	NP_001008493	ENAH	NP_001008493.1_ENAH	NP_001008493.1	ENAH	2	2	2	NP_001008493.1|NP_060682.2	HOMO SAPIENS	4.9	1781	1781.1	15.17	15.17	protein enabled homolog isoform a GN=ENAH	42700000
NP_054781.1	0.120195	0.347389	0.342949	16.7642	8.76663	10.901	0.417	0.2485	0.4025	0.0210658	0.132842	0.0812647	0.413	0.421	0.137	0.36	0.29	0.515	NP_054781	NOB1	NP_054781.1_NOB1	NP_054781.1	NOB1	6	3	3	NP_054781.1	HOMO SAPIENS	9.4	1047	1047.1	44.74	44.74	RNA-binding protein NOB1 GN=NOB1	126000000
NP_036565.2	0.301448	0.464633	0.418818	8.91696	6.30835	9.60708	0.21	0.1725	0.4015	0.128323	0.233973	0.109469	0.267	0.153	0.077	0.268	0.667	0.136	NP_036565	SF3B1	NP_036565.2_SF3B1	NP_036565.2	SF3B1	17	9	9	NP_036565.2|NP_001005526.1|NP_001295753.1	HOMO SAPIENS	6.6	445	445.1	123.77	123.77	splicing factor 3B subunit 1 isoform 1 GN=SF3B1	1110000000
NP_002323.2	0.117271	0.320616	0.421988	16.9139	9.64681	9.51937	0.676	0.464	0.3955	0.0203523	0.108472	0.111703	0.474	0.878	0.755	0.173	0.139	0.652	NP_002323	LRP1	NP_002323.2_LRP1	NP_002323.2	LRP1	6	5	5	NP_002323.2	HOMO SAPIENS	1.2	1092	1092.1	41.46	41.46	prolow-density lipoprotein receptor-related protein 1 preproprotein GN=LRP1	213000000
NP_001011.1	0.963445	0.456186	0.342949	0.288888	6.46897	10.9179	-0.0085	-0.1785	0.3935	0.935645	0.225477	0.0809488	0.016	-0.033	-0.079	-0.278	0.367	0.42	NP_001011	RPS16	NP_001011.1_RPS16	NP_001011.1	RPS16	17	5	5	NP_001011.1|NP_001308040.1|NP_001350789.1	HOMO SAPIENS	30.8	693	693.1	78.34	78.34	40S ribosomal protein S16 isoform 1 GN=RPS16	2890000000
NP_057225.2	0.138316	0.432547	0.394206	15.6489	6.95166	10.0779	0.3795	0.221	0.393	0.0272337	0.201759	0.0982233	0.385	0.374	0.371	0.071	0.207	0.579	NP_057225	DYNC1LI1	NP_057225.2_DYNC1LI1	NP_057225.2	DYNC1LI1	4	2	2	NP_057225.2|NP_001316064.1	HOMO SAPIENS	5.1	1366	1366.1	27.22	27.22	cytoplasmic dynein 1 light intermediate chain 1 isoform 1 GN=DYNC1LI1	21000000
NP_001078.2	0.190658	0.251069	0.375735	13.012	11.841	10.3447	0.3595	0.337	0.388	0.0499806	0.0654479	0.09237	0.253	0.466	0.44	0.234	0.261	0.515	NP_001078	AAMP	NP_001078.2_AAMP	NP_001078.2	AAMP	4	2	2	NP_001078.2|NP_001289474.1	HOMO SAPIENS	5.7	1513	1513.1	21.98	21.98	angio-associated migratory cell protein isoform 2 GN=AAMP	39900000
NP_055128.1	0.136683	0.592453	0.377622	15.8372	4.18884	10.3131	0.3895	0.1395	0.3875	0.0260781	0.381168	0.0930433	0.413	0.366	-0.012	0.291	0.517	0.258	NP_055128	TMEM50A	NP_055128.1_TMEM50A	NP_055128.1	TMEM50A	2	2	2	NP_055128.1	HOMO SAPIENS	11.4	1565	1565.1	20.13	20.13	transmembrane protein 50A GN=TMEM50A	12300000
NP_057306.2	0.0696093	0.327965	0.438352	20.2594	9.31112	9.24637	0.877	0.2315	0.387	0.00942023	0.117189	0.11895	1.075	0.679	0.176	0.287	0.128	0.646	NP_057306	DDX41	NP_057306.2_DDX41	NP_057306.2	DDX41	3	2	2	NP_057306.2|NP_001308661.1	HOMO SAPIENS	3	1741	1741.1	16.01	16.01	probable ATP-dependent RNA helicase DDX41 isoform 1 GN=DDX41	15700000
NP_001306013.1	0.161082	0.31342	0.461715	14.5802	9.77778	8.8453	0.36	0.299	0.3825	0.0348324	0.10525	0.130458	0.407	0.313	0.435	0.163	0.095	0.67	NP_001306013	RUVBL1	NP_001306013.1_RUVBL1	NP_001306013.1	RUVBL1	4	2	2	NP_001306013.1|NP_003698.1|NP_001306015.1	HOMO SAPIENS	5.6	1362	1362.1	27.39	27.39	ruvB-like 1 isoform 2 GN=RUVBL1	29100000
NP_001230869.1	0.306062	0.284127	0.385822	8.76649	10.6688	10.2101	0.431	0.324	0.381	0.132847	0.0857265	0.0952778	0.745	0.117	0.193	0.455	0.492	0.27	NP_001230869	PRPSAP2	NP_001230869.1_PRPSAP2	NP_001230869.1	PRPSAP2	2	2	2	NP_001230869.1|NP_001340025.1|NP_001340027.1|NP_001340030.1|NP_001230865.1|NP_001230870.1|NP_001317432.1|NP_002757.2	HOMO SAPIENS	6.8	1407	1407.1	25.59	25.59	phosphoribosyl pyrophosphate synthase-associated protein 2 isoform 3 GN=PRPSAP2	86400000
NP_001294965.1	0.244566	0.295103	0.444615	10.837	10.3259	9.09806	0.258	0.2845	0.3805	0.0824717	0.092771	0.123082	0.201	0.315	0.382	0.187	0.635	0.126	NP_001294965	NCBP2	NP_001294965.1_NCBP2	NP_001294965.1	NCBP2	7	3	3	NP_001294965.1|NP_031388.2|NP_001036005.1	HOMO SAPIENS	17.3	1185	1185.1	35.53	35.53	nuclear cap-binding protein subunit 2 isoform 3 GN=NCBP2	99300000
NP_006067.3	0.194424	0.190377	0.408048	12.6982	14.2493	9.80401	0.3405	0.4225	0.38	0.0537249	0.0375896	0.104616	0.243	0.438	0.525	0.32	0.211	0.549	NP_006067	AGFG2	NP_006067.3_AGFG2	NP_006067.3	AGFG2	4	2	2	NP_006067.3|NP_001128659.1|NP_001128660.1|NP_001128661.1|NP_004495.2	HOMO SAPIENS	2.9	1723	1723.1	16.44	16.44	arf-GAP domain and FG repeat-containing protein 2 GN=AGFG2	99000000
NP_001017.1	0.349565	0.80204	0.583147	7.53904	1.73975	6.87888	0.4435	0.0555	0.3765	0.176237	0.669923	0.205169	0.821	0.066	-0.046	0.157	0.791	-0.038	NP_001017	RPS24	NP_001017.1_RPS24	NP_001017.1	RPS24	7	3	3	NP_001017.1|NP_001135754.1|NP_001135755.1|NP_001135757.1|NP_148982.1	HOMO SAPIENS	24.8	1033	1033.1	45.71	45.71	40S ribosomal protein S24 isoform c GN=RPS24	584000000
NP_001180201.1	0.0942294	0.826249	0.857129	18.3543	1.48653	2.40228	0.5845	0.1365	0.375	0.0146072	0.710146	0.575138	0.469	0.7	0.653	-0.38	-0.42	1.17	NP_001180201	RBBP5	NP_001180201.1_RBBP5	NP_001180201.1	RBBP5	2	2	2	NP_001180201.1|NP_001180202.1|NP_005048.2	HOMO SAPIENS	4	1414	1414.1	25.25	25.25	retinoblastoma-binding protein 5 isoform 2 GN=RBBP5	26100000
NP_004485.1	0.639078	0.402365	0.436762	3.0774	7.62634	9.31562	0.214	0.441	0.372	0.492334	0.172729	0.117068	-0.195	0.623	0.805	0.077	0.172	0.572	NP_004485	HDGF	NP_004485.1_HDGF	NP_004485.1	HDGF	4	3	3	NP_004485.1|NP_001119522.1|NP_001119523.1|NP_001306115.1|NP_001306116.1	HOMO SAPIENS	11.2	1133	1133.1	38.53	38.53	hepatoma-derived growth factor isoform a GN=HDGF	72500000
NP_005331.1	0.0769284	0.134826	0.386259	19.5667	17.3529	10.1954	0.5245	0.4735	0.372	0.0110491	0.0183955	0.0956001	0.527	0.522	0.46	0.487	0.341	0.403	NP_005331	HINT1	NP_005331.1_HINT1	NP_005331.1	HINT1	3	2	2	NP_005331.1	HOMO SAPIENS	10.3	1591	1591.1	19.65	19.65	histidine triad nucleotide-binding protein 1 GN=HINT1	555000000
NP_001248755.1	0.181078	0.27924	0.394136	13.6466	10.7682	10.098	0.3265	0.265	0.3705	0.0431856	0.0837875	0.0977685	0.289	0.364	0.223	0.307	0.424	0.317	NP_001248755	AP3D1	NP_001248755.1_AP3D1	NP_001248755.1	AP3D1	10	5	5	NP_001248755.1|NP_003929.4	HOMO SAPIENS	5.1	658	658.1	82.72	82.72	AP-3 complex subunit delta-1 isoform 3 GN=AP3D1	263000000
NP_002861.1	0.101218	0.0757627	0.39678	17.9134	21.6435	10.0207	0.5015	0.674	0.37	0.016168	0.00684932	0.0995252	0.573	0.43	0.681	0.667	0.297	0.443	NP_002861	RAB13	NP_002861.1_RAB13	NP_002861.1	RAB13	1	3	1	NP_002861.1	HOMO SAPIENS	14.2	158	158.12	44.42	9.9	ras-related protein Rab-13 isoform 1 GN=RAB13	17200000
NP_001171983.1	0.409625	0.362014	0.397243	6.30195	8.38132	10.006	0.1585	0.2195	0.3695	0.234318	0.145167	0.0998619	0.24	0.077	0.138	0.301	0.442	0.297	NP_001171983	ADD2	NP_001171983.1_ADD2	NP_001171983.1	ADD2	3	2	2	NP_001171983.1|NP_001171984.1|NP_059516.2|NP_059522.1	HOMO SAPIENS	3	1650	1650.1	18.28	18.28	beta-adducin isoform a GN=ADD2	89400000
NP_001335078.1	0.133229	0.23475	0.400401	16.0687	12.5905	9.91447	0.4065	0.3145	0.3675	0.0247246	0.0550745	0.101989	0.449	0.364	0.28	0.349	0.447	0.288	NP_001335078	NCOA5	NP_001335078.1_NCOA5	NP_001335078.1	NCOA5	23	11	11	NP_001335078.1|NP_066018.1|NP_001335079.1|NP_001335080.1|NP_001335077.1	HOMO SAPIENS	25.8	389	389.1	143.2	143.2	nuclear receptor coactivator 5 isoform 3 GN=NCOA5	1480000000
NP_005678.3	0.276426	0.712397	0.408736	9.74939	2.73584	9.76859	0.437	0.071	0.3655	0.10594	0.532618	0.105473	0.719	0.155	0.086	0.056	0.267	0.464	NP_005678	FARSB	NP_005678.3_FARSB	NP_005678.3	FARSB	3	3	3	NP_005678.3	HOMO SAPIENS	4.7	1482	1482.1	23.3	23.3	phenylalanine--tRNA ligase beta subunit GN=FARSB	34900000
NP_001316998.1	0.472262	0.540625	0.773911	5.18479	5.05649	3.73627	0.52	0.5285	0.3645	0.303055	0.312141	0.423031	-0.119	1.159	-0.157	1.214	-0.249	0.978	NP_001316998	PRKD1	NP_001316998.1_PRKD1	NP_001316998.1	PRKD1	2	2	2	NP_001316998.1|NP_001335319.1|NP_002733.2	HOMO SAPIENS	2.5	1396	1396.1	26.09	26.09	serine/threonine-protein kinase D1 isoform 1 GN=PRKD1	9730000
NP_001035844.1	0.149891	0.493493	0.548672	15.0273	5.7954	7.58287	0.361	0.2085	0.364	0.0314248	0.263306	0.174467	0.376	0.346	0.396	0.021	0.007	0.721	NP_001035844	PREPL	NP_001035844.1_PREPL	NP_001035844.1	PREPL	4	2	2	NP_001035844.1|NP_001165074.1|NP_001165084.1|NP_001035845.1	HOMO SAPIENS	3.4	1647	1647.1	18.34	18.34	prolyl endopeptidase-like isoform 2 GN=PREPL	496000000
NP_057040.2	0.284745	0.220582	0.43002	9.4967	13.0431	9.4193	0.356	0.3415	0.3625	0.112287	0.049624	0.114306	0.575	0.137	0.401	0.282	0.218	0.507	NP_057040	MRPL4	NP_057040.2_MRPL4	NP_057040.2	MRPL4	2	2	2	NP_057040.2|NP_666500.1	HOMO SAPIENS	11.2	1528	1528.1	21.2	21.2	39S ribosomal protein L4, mitochondrial isoform a GN=MRPL4	40700000
NP_055299.1	0.407932	0.649765	0.648316	6.38515	3.3801	5.60306	0.3915	0.128	0.359	0.229872	0.459188	0.275229	0.002	0.781	0.314	-0.058	-0.114	0.832	NP_055299	MOCS3	NP_055299.1_MOCS3	NP_055299.1	MOCS3	3	3	3	NP_055299.1	HOMO SAPIENS	6.5	1267	1267.1	31.38	31.38	adenylyltransferase and sulfurtransferase MOCS3 GN=MOCS3	24700000
NP_060587.8	0.392215	0.49628	0.408736	6.67275	5.74863	9.77684	0.2085	0.2235	0.359	0.215142	0.266156	0.105273	0.366	0.051	0.01	0.437	0.38	0.338	NP_060587	WDR11	NP_060587.8_WDR11	NP_060587.8	WDR11	4	4	4	NP_060587.8	HOMO SAPIENS	3.5	1026	1026.1	45.94	45.94	WD repeat-containing protein 11 GN=WDR11	66800000
NP_001273345.1	0.232561	0.610913	0.430049	11.2528	3.88669	9.40996	0.381	0.1115	0.3585	0.0749406	0.408631	0.114552	0.2	0.562	0.015	0.208	0.483	0.234	NP_001273345	SUMO3	NP_001273345.1_SUMO3	NP_001273345.1	SUMO3	2	2	1	NP_001273345.1|NP_008867.2	HOMO SAPIENS	14.8	1145	1145.2	37.46	13.55	small ubiquitin-related modifier 3 isoform 2 GN=SUMO3	64600000
NP_064628.1	0.211408	0.265853	0.419686	11.9383	11.187	9.57969	0.332	0.2785	0.357	0.0639985	0.0760843	0.110162	0.446	0.218	0.325	0.232	0.28	0.434	NP_064628	TOMM22	NP_064628.1_TOMM22	NP_064628.1	TOMM22	11	3	3	NP_064628.1	HOMO SAPIENS	30.9	910	910.1	54.11	54.11	mitochondrial import receptor subunit TOM22 homolog GN=TOMM22	209000000
NP_001139287.1	0.134083	0.082796	0.70792	15.9842	21.0754	4.6038	0.448	1.2335	0.356	0.0252103	0.00780661	0.346434	0.357	0.539	1.505	0.962	-0.185	0.897	NP_001139287	AMDHD2	NP_001139287.1_AMDHD2	NP_001139287.1	AMDHD2	3	2	2	NP_001139287.1|NP_057028.2|NP_001317378.1	HOMO SAPIENS	6.9	1836	1836.1	14.34	14.34	N-acetylglucosamine-6-phosphate deacetylase isoform 2 GN=AMDHD2	2040000000
NP_001303990.1	0.138049	0.137689	0.417054	15.716	17.1933	9.63465	0.396	0.468	0.355	0.0268161	0.0190839	0.108776	0.351	0.441	0.451	0.485	0.326	0.384	NP_001303990	RIPK1	NP_001303990.1_RIPK1	NP_001303990.1	RIPK1	3	2	2	NP_001303990.1|NP_001341859.1|NP_001341860.1	HOMO SAPIENS	2.3	1668	1668.1	17.8	17.8	receptor-interacting serine/threonine-protein kinase 1 isoform 2 GN=RIPK1	24000000
NP_006801.1	0.173167	0.364567	0.498026	13.8914	8.32087	8.32591	0.4155	0.2125	0.353	0.0408185	0.147202	0.147031	0.287	0.544	0.283	0.142	0.102	0.604	NP_006801	PDIA5	NP_006801.1_PDIA5	NP_006801.1	PDIA5	3	2	2	NP_006801.1|Q2KIL5	HOMO SAPIENS	4.2	1310	1310.1	29.18	29.18	protein disulfide-isomerase A5 precursor GN=PDIA5	78200000
NP_001244289.1	0.936516	0.385041	0.454979	0.479434	7.93117	8.94472	-0.0145	-0.1865	0.3505	0.895482	0.161021	0.127505	-0.071	0.042	-0.181	-0.192	0.51	0.191	NP_001244289	AMPD2	NP_001244289.1_AMPD2	NP_001244289.1	AMPD2	13	8	8	NP_001244289.1|NP_001244290.1|NP_001295099.1|NP_631895.1|NP_981949.1|NP_000471.1|NP_001020560.1|NP_001020561.1|NP_001165902.1	HOMO SAPIENS	7.3	570	570.1	95.09	95.09	AMP deaminase 2 isoform 1 GN=AMPD2	269000000
NP_001243506.2	0.308131	0.744254	0.499033	8.60679	2.41598	8.2846	0.1985	0.075	0.3475	0.137823	0.573327	0.148436	0.244	0.153	-0.03	0.18	0.111	0.584	NP_001243506	RPL10	NP_001243506.2_RPL10	NP_001243506.2	RPL10	3	2	2	NP_001243506.2|NP_001290553.1|NP_001290555.1|NP_542784.1|NP_001243509.2	HOMO SAPIENS	6.9	1621	1621.1	18.89	18.89	60S ribosomal protein L10 isoform b GN=RPL10	334000000
NP_057300.2	0.147305	0.566331	0.827297	15.2311	4.58852	2.89452	0.705	0.2635	0.345	0.0299838	0.347654	0.513509	0.439	0.971	0.611	-0.084	-0.348	1.038	NP_057300	DBR1	NP_057300.2_DBR1	NP_057300.2	DBR1	7	3	3	NP_057300.2	HOMO SAPIENS	6.4	1214	1214.1	33.65	33.65	lariat debranching enzyme GN=DBR1	50700000
NP_060866.2	0.136747	0.41849	0.447322	15.8203	7.23687	9.051	0.385	0.183	0.345	0.0261803	0.188935	0.124423	0.381	0.389	0.118	0.248	0.235	0.455	NP_060866	METTL2B	NP_060866.2_METTL2B	NP_060866.2	METTL2B	3	2	2	NP_060866.2|NP_859076.3	HOMO SAPIENS	6.6	1397	1397.1	26.04	26.04	methyltransferase-like protein 2B GN=METTL2B	71900000
NP_001257356.1	0.290189	0.931709	0.569654	9.32377	0.532727	7.18821	0.2105	-0.019	0.343	0.116848	0.88456	0.191064	0.182	0.239	0.09	-0.128	-0.001	0.687	NP_001257356	PSMD5	NP_001257356.1_PSMD5	NP_001257356.1	PSMD5	2	2	2	NP_001257356.1|NP_005038.1	HOMO SAPIENS	3.9	1568	1568.1	20.1	20.1	26S proteasome non-ATPase regulatory subunit 5 isoform 2 GN=PSMD5	19900000
NP_005683.2	0.192699	0.744254	0.472375	12.8708	2.41619	8.65723	0.308	0.0635	0.341	0.0516318	0.573299	0.136231	0.354	0.262	0.053	0.074	0.499	0.183	NP_005683	ABCF2	NP_005683.2_ABCF2	NP_005683.2	ABCF2	10	4	4	NP_005683.2|NP_009120.1	HOMO SAPIENS	6.6	739	739.1	72.22	72.22	ATP-binding cassette sub-family F member 2 isoform b GN=ABCF2	146000000
NP_001015880.1	0.531894	0.829083	0.724499	4.33261	1.45667	4.35246	0.3045	0.069	0.341	0.368756	0.715044	0.367074	-0.123	0.732	0.299	-0.161	-0.203	0.885	NP_001015880	PAPSS2	NP_001015880.1_PAPSS2	NP_001015880.1	PAPSS2	4	3	3	NP_001015880.1|NP_004661.2	HOMO SAPIENS	5.4	1244	1244.1	31.91	31.91	bifunctional 3'-phosphoadenosine 5'-phosphosulfate synthase 2 isoform b GN=PAPSS2	36200000
NP_005372.2	0.81366	0.0921088	0.531975	1.41161	20.1962	7.81675	-0.148	-0.624	0.3375	0.722502	0.00955828	0.16532	0.432	-0.728	-0.575	-0.673	0.596	0.079	NP_005372	NCL	NP_005372.2_NCL	NP_005372.2	NCL	130	25	25	NP_005372.2	HOMO SAPIENS	35.3	62	62.1	431.9	431.9	nucleolin GN=NCL	106000000000
NP_001316712.1	0.187906	0.323698	0.515566	13.1367	9.43767	8.07354	0.3915	0.316	0.336	0.048566	0.113824	0.155828	0.26	0.523	0.483	0.149	0.116	0.556	NP_001316712	HACD2	NP_001316712.1_HACD2	NP_001316712.1	HACD2	6	2	2	NP_001316712.1|NP_940684.1|NP_001316713.1|NP_001316715.1	HOMO SAPIENS	6.8	1390	1390.1	26.28	26.28	very-long-chain (3R)-3-hydroxyacyl-CoA dehydratase 2 isoform a GN=HACD2	186000000
NP_542391.2	0.189357	0.355766	0.496064	13.094	8.53573	8.37583	0.368	0.213	0.3345	0.0490457	0.140096	0.145351	0.48	0.256	0.272	0.154	0.164	0.505	NP_542391	ZC3HAV1L	NP_542391.2_ZC3HAV1L	NP_542391.2	ZC3HAV1L	9	4	4	NP_542391.2	HOMO SAPIENS	18.6	695	695.1	78.15	78.15	zinc finger CCCH-type antiviral protein 1-like GN=ZC3HAV1L	202000000
NP_001350867.1	0.405229	0.264066	0.495488	6.43484	11.3621	8.39562	0.2335	0.3535	0.333	0.227256	0.073079	0.14469	0.439	0.028	0.217	0.49	0.493	0.173	NP_001350867	DDX19B	NP_001350867.1_DDX19B	NP_001350867.1	DDX19B	2	13	1	NP_001350867.1|NP_009173.1|NP_001014449.1	HOMO SAPIENS	28	187	187.2	213.95	26.21	ATP-dependent RNA helicase DDX19B isoform 6 GN=DDX19B	25100000
NP_002728.1	0.829613	0.457548	0.583147	1.26802	6.4159	6.8984	-0.0395	-0.197	0.331	0.74679	0.22825	0.204249	0.057	-0.136	-0.334	-0.06	-0.011	0.673	NP_002728	PRKCA	NP_002728.1_PRKCA	NP_002728.1	PRKCA	5	3	3	NP_002728.1	HOMO SAPIENS	5	1245	1245.1	31.89	31.89	protein kinase C alpha type GN=PRKCA	78100000
NP_002255.3	0.748942	0.995267	0.497273	1.99002	0.0423389	8.34231	0.0815	0.002	0.329	0.632409	0.990298	0.146477	-0.121	0.284	0.189	-0.185	0.181	0.477	NP_002255	KPNA1	NP_002255.3_KPNA1	NP_002255.3	KPNA1	12	7	4	NP_002255.3|NP_002260.2	HOMO SAPIENS	11.8	655	655.1	83.14	42.41	importin subunit alpha-5 GN=KPNA1	239000000
NP_057392.1	0.528374	0.438304	0.62454	4.39349	6.82762	5.87456	0.2905	0.317	0.328	0.363623	0.207605	0.25855	0.694	-0.113	0.036	0.598	0.739	-0.083	NP_057392	CMPK1	NP_057392.1_CMPK1	NP_057392.1	CMPK1	3	2	2	NP_057392.1	HOMO SAPIENS	10.9	1459	1459.1	23.86	23.86	UMP-CMP kinase isoform a GN=CMPK1	32900000
NP_001305253.1	0.185989	0.3006	0.592299	13.406	10.1606	6.45391	0.3615	0.398	0.3245	0.0456459	0.0963685	0.226261	0.457	0.266	0.18	0.616	0.691	-0.042	NP_001305253	NUP214	NP_001305253.1_NUP214	NP_001305253.1	NUP214	6	4	4	NP_001305253.1|NP_005076.3	HOMO SAPIENS	1.7	917	917.1	53.76	53.76	nuclear pore complex protein Nup214 isoform 3 GN=NUP214	89100000
NP_078816.2	0.247832	0.649765	0.524268	10.6459	3.38334	7.94262	0.283	0.094	0.323	0.0861812	0.458845	0.160597	0.18	0.386	0.017	0.171	0.14	0.506	NP_078816	MRPL24	NP_078816.2_MRPL24	NP_078816.2	MRPL24	6	2	2	NP_078816.2	HOMO SAPIENS	11.5	1470	1470.1	23.53	23.53	39S ribosomal protein L24, mitochondrial GN=MRPL24	2170000000
NP_005689.2	0.115783	0.386835	0.477523	17.1091	7.88517	8.59923	0.48	0.3385	0.323	0.0194576	0.162736	0.138063	0.561	0.399	0.592	0.085	0.318	0.328	NP_005689	SCAMP3	NP_005689.2_SCAMP3	NP_005689.2	SCAMP3	5	4	4	NP_005689.2|NP_443069.1	HOMO SAPIENS	15.2	861	861.1	57.96	57.96	secretory carrier-associated membrane protein 3 isoform 1 GN=SCAMP3	196000000
NP_006411.2	0.233592	0.540625	0.497273	11.2117	5.05809	8.34231	0.2535	0.122	0.3205	0.0756534	0.312026	0.146477	0.24	0.267	0.125	0.119	0.229	0.412	NP_006411	ARFGEF2	NP_006411.2_ARFGEF2	NP_006411.2	ARFGEF2	16	10	7	NP_006411.2	HOMO SAPIENS	5.8	548	548.1	99.24	80.81	brefeldin A-inhibited guanine nucleotide-exchange protein 2 GN=ARFGEF2	3770000000
NP_037380.1	0.23835	0.130466	0.546253	11.0474	17.5445	7.62486	0.55	0.488	0.3195	0.07857	0.0176016	0.172788	0.863	0.237	0.457	0.519	0.105	0.534	NP_037380	NXT1	NP_037380.1_NXT1	NP_037380.1	NXT1	3	2	2	NP_037380.1|NP_001229546.1|NP_061168.2	HOMO SAPIENS	10	1720	1720.1	16.55	16.55	NTF2-related export protein 1 GN=NXT1	15600000
NP_001266282.1	0.514278	0.419163	0.498044	4.62731	7.2139	8.3176	0.1545	0.176	0.3195	0.344564	0.189937	0.147313	0.323	-0.014	0.131	0.221	0.409	0.23	NP_001266282	VPS45	NP_001266282.1_VPS45	NP_001266282.1	VPS45	2	2	2	NP_001266282.1|NP_001266283.1|NP_009190.2	HOMO SAPIENS	3.5	1709	1709.1	16.72	16.72	vacuolar protein sorting-associated protein 45 isoform 2 GN=VPS45	7600000
NP_036448.1	0.781751	0.576471	0.491018	1.70647	4.45225	8.45327	0.051	-0.1115	0.319	0.675077	0.358736	0.142782	-0.041	0.143	-0.074	-0.149	0.346	0.292	NP_036448	KPNA6	NP_036448.1_KPNA6	NP_036448.1	KPNA6	2	4	2	NP_036448.1	HOMO SAPIENS	7.6	655	655.2	51.15	18.57	importin subunit alpha-7 GN=KPNA6	21300000
NP_001116295.1	0.591881	0.490297	0.549327	3.57305	5.83718	7.57012	0.21	0.3145	0.318	0.439233	0.260785	0.17498	-0.148	0.568	0.644	-0.015	0.102	0.534	NP_001116295	GTF3C5	NP_001116295.1_GTF3C5	NP_001116295.1	GTF3C5	3	3	3	NP_001116295.1|NP_036219.2|NP_001273638.1	HOMO SAPIENS	5.7	1123	1123.1	39.2	39.2	general transcription factor 3C polypeptide 5 isoform 1 GN=GTF3C5	45900000
NP_001306612.1	0.28038	0.540833	0.520116	9.6564	5.03027	8.01667	0.215	0.2025	0.317	0.108233	0.314031	0.157882	0.216	0.214	0.424	-0.019	0.178	0.456	NP_001306612	GLMN	NP_001306612.1_GLMN	NP_001306612.1	GLMN	2	2	2	NP_001306612.1|NP_444504.1	HOMO SAPIENS	3.4	1487	1487.1	23	23	glomulin isoform 2 GN=GLMN	12300000
NP_001317531.1	0.38671	0.67915	0.521102	6.84011	3.09753	7.98469	0.2095	0.1145	0.3125	0.207009	0.490058	0.159049	0.361	0.058	-0.06	0.289	0.429	0.196	NP_001317531	MRPL37	NP_001317531.1_MRPL37	NP_001317531.1	MRPL37	14	6	6	NP_001317531.1|NP_057575.2	HOMO SAPIENS	13.6	735	735.1	72.75	72.75	39S ribosomal protein L37, mitochondrial isoform 1 GN=MRPL37	303000000
NP_056988.3	0.303987	0.410953	0.539273	8.84623	7.44576	7.7113	0.1985	0.187	0.3115	0.13043	0.180063	0.169383	0.175	0.222	0.249	0.125	0.148	0.475	NP_056988	EIF5B	NP_056988.3_EIF5B	NP_056988.3	EIF5B	2	2	2	NP_056988.3	HOMO SAPIENS	1.4	1558	1558.1	20.39	20.39	eukaryotic translation initiation factor 5B GN=EIF5B	22600000
NP_001185907.1	0.164401	0.342636	0.535561	14.2759	8.86741	7.76437	0.3365	0.2325	0.3085	0.0373603	0.129795	0.167326	0.338	0.335	0.151	0.314	0.172	0.445	NP_001185907	SMAP2	NP_001185907.1_SMAP2	NP_001185907.1	SMAP2	2	2	2	NP_001185907.1|NP_001185908.1|NP_001185909.1|NP_073570.1	HOMO SAPIENS	4	1841	1841.1	14.27	14.27	stromal membrane-associated protein 2 isoform 3 GN=SMAP2	10000000
NP_000311.2	0.190658	0.322947	0.583789	13.0187	9.47524	6.86193	0.3315	0.3295	0.306	0.049903	0.112843	0.205972	0.256	0.407	0.509	0.15	0.039	0.573	NP_000311	QDPR	NP_000311.2_QDPR	NP_000311.2	QDPR	8	3	3	NP_000311.2|NP_001293069.1	HOMO SAPIENS	11.8	1078	1078.1	42.67	42.67	dihydropteridine reductase isoform 1 GN=QDPR	113000000
NP_001305174.1	0.898603	0.433502	0.583789	0.778947	6.91516	6.78168	0.1055	-0.3975	0.3035	0.835806	0.203462	0.209813	-0.617	0.828	-0.037	-0.758	0.572	0.035	NP_001305174	MYO18B	NP_001305174.1_MYO18B	NP_001305174.1	MYO18B	6	3	3	NP_001305174.1|NP_115997.5	HOMO SAPIENS	1.7	1625	1625.1	18.79	18.79	unconventional myosin-XVIIIb isoform 1 GN=MYO18B	424000000
NP_001107564.1	0.342777	0.947347	0.557145	7.76767	0.432014	7.38239	0.2295	-0.016	0.301	0.167199	0.905313	0.18271	0.088	0.371	-0.135	0.103	0.466	0.136	NP_001107564	THUMPD3	NP_001107564.1_THUMPD3	NP_001107564.1	THUMPD3	5	4	4	NP_001107564.1	HOMO SAPIENS	7.4	944	944.1	52.03	52.03	THUMP domain-containing protein 3 GN=THUMPD3	53200000
NP_079353.3	0.431485	0.542714	0.531975	5.87204	4.99409	7.82757	0.2955	-0.1215	0.3005	0.2587	0.316658	0.164909	-0.022	0.613	-0.101	-0.142	0.345	0.256	NP_079353	TOE1	NP_079353.3_TOE1	NP_079353.3	TOE1	2	2	2	NP_079353.3	HOMO SAPIENS	3.3	1356	1356.1	27.58	27.58	target of EGR1 protein 1 GN=TOE1	54400000
NP_057041.2	0.223669	0.215484	0.531975	11.5218	13.2709	7.84942	0.2645	0.3395	0.3	0.0704397	0.0470885	0.164081	0.293	0.236	0.383	0.296	0.292	0.308	NP_057041	APIP	NP_057041.2_APIP	NP_057041.2	APIP	4	3	3	NP_057041.2	HOMO SAPIENS	13.2	1441	1441.1	24.49	24.49	methylthioribulose-1-phosphate dehydratase GN=APIP	38400000
NP_001310446.1	0.126682	0.0839891	0.531975	16.3873	20.9353	7.83272	0.528	0.778	0.2995	0.0229755	0.00806247	0.164713	0.664	0.392	0.661	0.895	0.309	0.29	NP_001310446	RBP4	NP_001310446.1_RBP4	NP_001310446.1	RBP4	2	2	2	NP_001310446.1|NP_001310447.1	HOMO SAPIENS	10.4	1283	1283.1	30.43	30.43	retinol-binding protein 4 isoform a precursor GN=RBP4	52100000
NP_001036143.1	0.500855	0.577302	0.8764	4.78916	4.42909	2.07883	0.3335	0.309	0.299	0.331959	0.360654	0.619608	-0.094	0.761	0.744	-0.126	-0.457	1.055	NP_001036143	RHOC	NP_001036143.1_RHOC	NP_001036143.1	RHOC	2	3	1	NP_001036143.1	HOMO SAPIENS	15	1091	1091.2	22.75	8.67	rho-related GTP-binding protein RhoC precursor GN=RHOC	3500000
NP_067653.3	0.488525	0.26422	0.557145	4.93467	11.3356	7.43614	0.351	0.4795	0.298	0.321021	0.0735266	0.180462	0.79	-0.088	0.239	0.72	0.435	0.161	NP_067653	C12orf10	NP_067653.3_C12orf10	NP_067653.3	C12orf10	5	2	2	NP_067653.3	HOMO SAPIENS	4.7	1464	1464.1	23.78	23.78	UPF0160 protein MYG1, mitochondrial precursor GN=C12orf10	121000000
NP_001193665.1	0.19309	0.121876	0.5506	12.8434	18.1789	7.52991	0.3405	0.558	0.2975	0.0519585	0.0152092	0.176608	0.433	0.248	0.481	0.635	0.185	0.41	NP_001193665	NSFL1C	NP_001193665.1_NSFL1C	NP_001193665.1	NSFL1C	7	4	4	NP_001193665.1|NP_057227.2|NP_061327.2	HOMO SAPIENS	9.9	1177	1177.1	35.92	35.92	NSFL1 cofactor p47 isoform d GN=NSFL1C	292000000
NP_079120.1	0.131833	0.339135	0.562179	16.1614	9.04	7.28454	0.403	0.2685	0.295	0.0242023	0.124738	0.186873	0.373	0.433	0.141	0.396	0.146	0.444	NP_079120	NUP85	NP_079120.1_NUP85	NP_079120.1	NUP85	3	3	3	NP_079120.1|NP_001290205.1|NP_001317401.1	HOMO SAPIENS	5.6	1454	1454.1	24.07	24.07	nuclear pore complex protein Nup85 isoform 1 GN=NUP85	362000000
NP_001129115.1	0.398058	0.559776	0.592299	6.58226	4.69876	6.44328	0.203	0.182	0.2935	0.219671	0.338941	0.226815	0.356	0.05	-0.024	0.388	0.571	0.016	NP_001129115	DCTN4	NP_001129115.1_DCTN4	NP_001129115.1	DCTN4	4	2	2	NP_001129115.1|NP_057305.1|NP_001129116.1	HOMO SAPIENS	3.2	1436	1436.1	24.6	24.6	dynactin subunit 4 isoform a GN=DCTN4	95100000
NP_004102.1	0.117662	0.313409	0.578135	16.8843	9.80581	7.00249	0.444	0.273	0.291	0.0204913	0.104573	0.199412	0.498	0.39	0.376	0.17	0.112	0.47	NP_004102	FEN1	NP_004102.1_FEN1	NP_004102.1	FEN1	2	2	2	NP_004102.1	HOMO SAPIENS	6	1337	1337.1	27.99	27.99	flap endonuclease 1 GN=FEN1	94600000
NP_067000.1	0.794062	0.876177	0.613798	1.59137	1.04848	6.00262	-0.17	-0.085	0.291	0.693208	0.785511	0.251037	0.429	-0.769	-0.519	0.349	0.621	-0.039	NP_067000	LSM2	NP_067000.1_LSM2	NP_067000.1	LSM2	9	3	3	NP_067000.1	HOMO SAPIENS	38.9	1059	1059.1	44.16	44.16	U6 snRNA-associated Sm-like protein LSm2 GN=LSM2	344000000
NP_005325.2	0.164401	0.162574	0.55055	14.2432	15.7365	7.54284	0.3985	0.4305	0.2905	0.0376427	0.0266898	0.176083	0.502	0.295	0.378	0.483	0.282	0.299	NP_005325	HCFC1	NP_005325.2_HCFC1	NP_005325.2	HCFC1	5	2	2	NP_005325.2	HOMO SAPIENS	1.3	1103	1103.1	40.9	40.9	host cell factor 1 GN=HCFC1	81300000
NP_001129141.1	0.138049	0.566331	0.583789	15.6944	4.59665	6.85662	0.4265	0.1735	0.2885	0.0269502	0.347005	0.206223	0.508	0.345	0.37	-0.023	0.097	0.48	NP_001129141	XPR1	NP_001129141.1_XPR1	NP_001129141.1	XPR1	3	2	2	NP_001129141.1|NP_004727.2|NP_001315591.1	HOMO SAPIENS	4.4	1398	1398.1	25.93	25.93	xenotropic and polytropic retrovirus receptor 1 isoform 2 GN=XPR1	20600000
NP_001258761.1	0.781437	0.783622	0.569654	1.71383	1.92491	7.19013	0.066	0.076	0.288	0.673933	0.641961	0.19098	0.243	-0.111	-0.102	0.254	0.411	0.165	NP_001258761	PTPA	NP_001258761.1_PTPA	NP_001258761.1	PTPA	5	2	2	NP_001258761.1|NP_066954.2|NP_821068.1|NP_001180326.1|NP_821070.1	HOMO SAPIENS	11.5	1230	1230.1	32.83	32.83	serine/threonine-protein phosphatase 2A activator isoform f GN=PTPA	73400000
NP_004172.2	0.185412	0.127771	0.569654	13.4441	17.6755	7.1624	0.4255	0.6395	0.2865	0.0452475	0.0170786	0.192203	0.575	0.276	0.497	0.782	0.405	0.168	NP_004172	UCHL1	NP_004172.2_UCHL1	NP_004172.2	UCHL1	9	5	5	NP_004172.2	HOMO SAPIENS	26.4	844	844.1	60.12	60.12	ubiquitin carboxyl-terminal hydrolase isozyme L1 GN=UCHL1	630000000
NP_073153.1	0.282307	0.322889	0.569654	9.59663	9.55951	7.17541	0.4465	0.2295	0.285	0.109733	0.110675	0.191628	0.742	0.151	0.26	0.199	0.182	0.388	NP_073153	ANAPC1	NP_073153.1_ANAPC1	NP_073153.1	ANAPC1	2	2	2	NP_073153.1	HOMO SAPIENS	0.9	1600	1600.1	19.46	19.46	anaphase-promoting complex subunit 1 GN=ANAPC1	47600000
NP_001305659.1	0.194424	0.265853	0.557145	12.5991	11.198	7.36092	0.289	0.2705	0.285	0.054966	0.0758933	0.183615	0.295	0.283	0.25	0.291	0.304	0.266	NP_001305659	DNMT1	NP_001305659.1_DNMT1	NP_001305659.1	DNMT1	22	13	13	NP_001305659.1|NP_001370.1|NP_001124295.1|NP_001305660.1	HOMO SAPIENS	8.2	404	404.1	136.86	136.86	DNA (cytosine-5)-methyltransferase 1 isoform c GN=DNMT1	600000000
NP_001244120.1	0.274038	0.522021	0.580126	9.81228	5.29157	6.95733	0.244	0.161	0.2825	0.104417	0.295694	0.201496	0.324	0.164	0.032	0.29	0.42	0.145	NP_001244120	DDX6	NP_001244120.1_DDX6	NP_001244120.1	DDX6	30	13	13	NP_001244120.1	HOMO SAPIENS	38.7	207	207.1	224.65	224.65	probable ATP-dependent RNA helicase DDX6 GN=DDX6	7680000000
NP_060931.2	0.190658	0.73005	0.569654	12.9813	2.57193	7.17836	0.324	0.074	0.2825	0.0503345	0.553105	0.191498	0.391	0.257	0.152	-0.004	0.205	0.36	NP_060931	PPP2R2D	NP_060931.2_PPP2R2D	NP_060931.2	PPP2R2D	1	4	1	NP_060931.2|NP_001278239.1	HOMO SAPIENS	8.1	423	423.2	46.99	10.03	serine/threonine-protein phosphatase 2A 55 kDa regulatory subunit B delta isoform isoform a GN=PPP2R2D	8290000
NP_001159828.1	0.812136	0.913087	0.5959	1.42247	0.743896	6.35483	-0.039	-0.035	0.282	0.720697	0.842578	0.231482	-0.083	0.005	-0.244	0.174	0.039	0.525	NP_001159828	SHMT2	NP_001159828.1_SHMT2	NP_001159828.1	SHMT2	9	6	6	NP_001159828.1|NP_001159829.1|NP_005403.2	HOMO SAPIENS	11.9	759	759.1	69.96	69.96	serine hydroxymethyltransferase, mitochondrial isoform 2 precursor GN=SHMT2	206000000
NP_057190.2	0.148659	0.184133	0.567364	15.121	14.6066	7.23742	0.3765	0.3715	0.2815	0.0307542	0.0346207	0.188911	0.331	0.422	0.378	0.365	0.25	0.313	NP_057190	SCFD1	NP_057190.2_SCFD1	NP_057190.2	SCFD1	6	4	4	NP_057190.2|NP_001244305.1|NP_001269960.1|NP_001269961.1|NP_878255.1	HOMO SAPIENS	6.3	1098	1098.1	41.21	41.21	sec1 family domain-containing protein 1 isoform a GN=SCFD1	100000000
NP_067075.1	0.395731	0.332315	0.588734	6.61647	9.24213	6.63262	0.1575	0.243	0.2805	0.217948	0.119066	0.217139	0.216	0.099	0.161	0.325	0.091	0.47	NP_067075	RAB18	NP_067075.1_RAB18	NP_067075.1	RAB18	8	3	3	NP_067075.1|NP_001243339.1|NP_001243341.1|NP_001243344.1|NP_001243340.1	HOMO SAPIENS	16.9	985	985.1	49.21	49.21	ras-related protein Rab-18 isoform 1 GN=RAB18	230000000
NP_001129512.1	0.290189	0.342217	0.589826	9.32907	8.92672	6.56408	0.272	0.215	0.2765	0.116706	0.128035	0.220593	0.409	0.135	0.251	0.179	0.457	0.096	NP_001129512	CPSF7	NP_001129512.1_CPSF7	NP_001129512.1	CPSF7	14	6	6	NP_001129512.1|NP_001136037.1|NP_079087.3	HOMO SAPIENS	13.1	600	600.1	90.94	90.94	cleavage and polyadenylation specificity factor subunit 7 isoform 2 GN=CPSF7	1840000000
NP_001342176.1	0.194424	0.417527	0.571151	12.6206	7.25755	7.09423	0.2945	0.181	0.2765	0.0546942	0.188038	0.195244	0.264	0.325	0.123	0.239	0.266	0.287	NP_001342176	UBE2L5	NP_001342176.1_UBE2L5	NP_001342176.1	UBE2L5	2	2	2	NP_001342176.1|NP_003338.1|NP_001243284.1|NP_001243285.1	HOMO SAPIENS	9.7	1656	1656.1	18.1	18.1	ubiquitin-conjugating enzyme E2 L5 GN=UBE2L5	3520000000
NP_055506.1	0.326961	0.619815	0.581211	8.12592	3.74585	6.93461	0.187	-0.0935	0.2715	0.15396	0.4221	0.202553	0.143	0.231	-0.082	-0.105	0.284	0.259	NP_055506	AQR	NP_055506.1_AQR	NP_055506.1	AQR	10	6	6	NP_055506.1	HOMO SAPIENS	4.1	609	609.1	89.54	89.54	RNA helicase aquarius GN=AQR	200000000
NP_001180499.1	0.161537	0.111974	0.583147	14.5223	18.7042	6.90562	0.4155	0.532	0.2715	0.0352998	0.0134766	0.20391	0.306	0.525	0.55	0.514	0.314	0.229	NP_001180499	CSRP1	NP_001180499.1_CSRP1	NP_001180499.1	CSRP1	16	4	4	NP_001180499.1|NP_001180500.1	HOMO SAPIENS	27.8	678	678.1	80.09	80.09	cysteine and glycine-rich protein 1 isoform 3 GN=CSRP1	809000000
NP_001308392.1	0.389383	0.540833	0.583789	6.72456	5.02571	6.79636	0.189	0.168	0.2715	0.21259	0.314361	0.209105	0.312	0.066	0.009	0.327	0.362	0.181	NP_001308392	NCLN	NP_001308392.1_NCLN	NP_001308392.1	NCLN	7	4	4	NP_001308392.1|NP_064555.2	HOMO SAPIENS	9.4	813	813.1	64.27	64.27	nicalin isoform 2 precursor GN=NCLN	192000000
NP_004138.1	0.186516	0.925436	0.583789	13.2088	0.622768	6.80974	0.3305	0.0185	0.2705	0.0477657	0.866409	0.208462	0.397	0.264	0.035	0.002	0.196	0.345	NP_004138	DRG1	NP_004138.1_DRG1	NP_004138.1	DRG1	7	5	5	NP_004138.1	HOMO SAPIENS	15.5	855	855.1	58.38	58.38	developmentally-regulated GTP-binding protein 1 GN=DRG1	182000000
NP_001271230.1	0.528374	0.759603	0.689731	4.3796	2.24807	4.93313	0.223	0.061	0.27	0.364788	0.595927	0.321134	-0.088	0.534	0.099	0.023	-0.117	0.657	NP_001271230	ANLN	NP_001271230.1_ANLN	NP_001271230.1	ANLN	8	3	3	NP_001271230.1|NP_001271231.1|NP_061155.2	HOMO SAPIENS	2.2	1183	1183.1	35.57	35.57	anillin isoform 2 GN=ANLN	227000000
NP_001338905.1	0.417612	0.551269	0.760019	6.12857	4.87046	3.894	0.1515	-0.538	0.27	0.243862	0.325802	0.407943	0.078	0.225	0.186	-1.262	-0.212	0.752	NP_001338905	TKFC	NP_001338905.1_TKFC	NP_001338905.1	TKFC	5	2	2	NP_001338905.1|NP_001338906.1|NP_001338907.1|NP_001338908.1|NP_001338909.1	HOMO SAPIENS	3.4	1272	1272.1	31.06	31.06	triokinase/FMN cyclase isoform b GN=TKFC	31500000
NP_006280.3	0.248054	0.785096	0.592299	10.6073	1.89639	6.45104	0.2855	-0.0795	0.27	0.0869496	0.646191	0.22641	0.178	0.393	0.118	-0.277	0.105	0.435	NP_006280	TLN1	NP_006280.3_TLN1	NP_006280.3	TLN1	19	12	12	NP_006280.3	HOMO SAPIENS	5.4	412	412.1	134.53	134.53	talin-1 GN=TLN1	391000000
NP_001157789.1	0.260863	0.497271	0.630372	10.26	5.70844	5.79363	0.3105	0.254	0.267	0.0941886	0.268631	0.263413	0.163	0.458	0.515	-0.007	0	0.534	NP_001157789	FLNB	NP_001157789.1_FLNB	NP_001157789.1	FLNB	2	3	2	NP_001157789.1|NP_001157790.1|NP_001157791.1|NP_001448.2	HOMO SAPIENS	1.4	1191	1191.2	30.88	23.12	filamin-B isoform 1 GN=FLNB	43700000
NP_002787.2	0.487302	0.265737	0.588734	4.95948	11.2893	6.60287	0.2445	0.388	0.266	0.319192	0.0743147	0.218631	0.548	-0.059	0.218	0.558	0.364	0.168	NP_002787	PSMB4	NP_002787.2_PSMB4	NP_002787.2	PSMB4	5	2	2	NP_002787.2	HOMO SAPIENS	11.3	1460	1460.1	23.85	23.85	proteasome subunit beta type-4 GN=PSMB4	349000000
NP_002061.1	0.185989	0.342217	0.596947	13.3205	8.93132	6.30744	0.32	0.2205	0.2635	0.0465533	0.127899	0.234022	0.276	0.364	0.273	0.168	0.109	0.418	NP_002061	GNAI2	NP_002061.1_GNAI2	NP_002061.1	GNAI2	3	7	2	NP_002061.1|NP_001159897.1|NP_001269546.1|NP_001269548.1|NP_001269549.1|NP_001269547.1	HOMO SAPIENS	19.4	417	417.2	87.45	27.32	guanine nucleotide-binding protein G(i) subunit alpha-2 isoform 1 GN=GNAI2	68200000
NP_001258803.1	0.268287	0.342455	0.588734	10.0132	8.89467	6.59761	0.303	0.211	0.2625	0.0996964	0.128983	0.218897	0.451	0.155	0.19	0.232	0.32	0.205	NP_001258803	AAR2	NP_001258803.1_AAR2	NP_001258803.1	AAR2	8	4	4	NP_001258803.1	HOMO SAPIENS	15.1	778	778.1	67.57	67.57	protein AAR2 homolog GN=AAR2	230000000
NP_001035754.1	0.359007	0.662105	0.595353	7.35221	3.24479	6.36503	0.1955	-0.157	0.2615	0.183983	0.473719	0.230939	0.09	0.301	0.113	-0.427	0.135	0.388	NP_001035754	PPAN-P2RY11	NP_001035754.1_PPAN-P2RY11	NP_001035754.1	PPAN-P2RY11	4	2	2	NP_001035754.1|NP_001185619.1|NP_001333068.1|NP_001333070.1|NP_064615.3	HOMO SAPIENS	2.6	1379	1379.1	26.67	26.67	PPAN-P2RY11 protein isoform 1 GN=PPAN-P2RY11	147000000
NP_000225.1	0.298185	0.478236	0.588734	8.99555	6.04614	6.59779	0.202	0.154	0.261	0.126022	0.248534	0.218888	0.226	0.178	0.09	0.218	0.283	0.239	NP_000225	LIG1	NP_000225.1_LIG1	NP_000225.1	LIG1	7	5	5	NP_000225.1|NP_001275992.1|NP_001275993.1|NP_001307899.1|NP_001307900.1	HOMO SAPIENS	6	795	795.1	65.94	65.94	DNA ligase 1 isoform 1 GN=LIG1	71800000
NP_001287789.1	0.692322	0.776378	0.592299	2.49553	2.02165	6.47704	0.073	0.096	0.2595	0.56292	0.62782	0.225059	0.173	-0.027	-0.147	0.339	0.33	0.189	NP_001287789	DDX46	NP_001287789.1_DDX46	NP_001287789.1	DDX46	5	4	4	NP_001287789.1|NP_055644.2	HOMO SAPIENS	3.8	1174	1174.1	36.04	36.04	probable ATP-dependent RNA helicase DDX46 isoform 1 GN=DDX46	336000000
NP_066952.1	0.687505	0.342455	0.629181	2.56753	8.90328	5.81918	0.1135	0.3955	0.2595	0.553665	0.128728	0.261868	0.352	-0.125	0.13	0.661	0.487	0.032	NP_066952	PPA1	NP_066952.1_PPA1	NP_066952.1	PPA1	6	3	3	NP_066952.1	HOMO SAPIENS	8.3	1071	1071.1	43.22	43.22	inorganic pyrophosphatase GN=PPA1	362000000
NP_001252541.1	0.697638	0.265853	0.600737	2.45344	11.2038	6.16732	0.0615	-0.283	0.259	0.568403	0.0757919	0.241695	0.044	0.079	-0.228	-0.338	0.103	0.415	NP_001252541	CNOT1	NP_001252541.1_CNOT1	NP_001252541.1	CNOT1	13	11	11	NP_001252541.1|NP_057368.3|NP_996882.1	HOMO SAPIENS	4.3	451	451.1	121.87	121.87	CCR4-NOT transcription complex subunit 1 isoform c GN=CNOT1	1150000000
NP_005073.2	0.292818	0.432547	0.598051	9.24294	6.95565	6.24422	0.239	0.1655	0.259	0.119044	0.201574	0.237453	0.335	0.143	0.143	0.188	0.397	0.121	NP_005073	TRIM25	NP_005073.2_TRIM25	NP_005073.2	TRIM25	12	6	6	NP_005073.2	HOMO SAPIENS	10.7	664	664.1	82.06	82.06	E3 ubiquitin/ISG15 ligase TRIM25 GN=TRIM25	304000000
NP_001135836.1	0.443567	0.454224	0.657983	5.65674	6.53554	5.40095	0.168	0.166	0.2575	0.271848	0.222047	0.28834	0.031	0.305	0.231	0.101	-0.033	0.548	NP_001135836	ALG5	NP_001135836.1_ALG5	NP_001135836.1	ALG5	8	2	2	NP_001135836.1|NP_037470.1	HOMO SAPIENS	8.5	1156	1156.1	37.2	37.2	dolichyl-phosphate beta-glucosyltransferase isoform 2 GN=ALG5	193000000
NP_078805.3	0.163526	0.481034	0.600737	14.3668	5.9724	6.16809	0.414	0.216	0.257	0.0365867	0.25279	0.241652	0.301	0.527	0.406	0.026	0.115	0.399	NP_078805	CDC73	NP_078805.3_CDC73	NP_078805.3	CDC73	3	3	3	NP_078805.3	HOMO SAPIENS	4.5	1633	1633.1	18.56	18.56	parafibromin GN=CDC73	57400000
NP_000981.1	0.576868	0.65422	0.596947	3.77979	3.34081	6.29427	0.0895	-0.0935	0.2565	0.418813	0.463361	0.234732	0.081	0.098	-0.014	-0.173	0.153	0.36	NP_000981	RPL27A	NP_000981.1_RPL27A	NP_000981.1	RPL27A	5	2	2	NP_000981.1	HOMO SAPIENS	14.1	1428	1428.1	24.88	24.88	60S ribosomal protein L27a GN=RPL27A	559000000
NP_004883.3	0.681673	0.54393	0.598051	2.62251	4.972	6.25449	0.072	-0.1305	0.256	0.5467	0.318273	0.236892	-0.006	0.15	-0.06	-0.201	0.145	0.367	NP_004883	SEC22B	NP_004883.3_SEC22B	NP_004883.3	SEC22B	7	4	4	NP_004883.3	HOMO SAPIENS	21.8	779	779.1	67.55	67.55	vesicle-trafficking protein SEC22b precursor GN=SEC22B	281000000
NP_003671.1	0.469944	0.596804	0.596947	5.22874	4.11482	6.28317	0.155	0.107	0.255	0.300003	0.38772	0.235333	0.289	0.021	0.163	0.051	0.163	0.347	NP_003671	YARS	NP_003671.1_YARS	NP_003671.1	YARS	10	7	7	NP_003671.1	HOMO SAPIENS	12.8	906	906.1	54.45	54.45	tyrosine--tRNA ligase, cytoplasmic GN=YARS	522000000
NP_065134.1	0.556463	0.669559	0.598051	4.05451	3.17937	6.24103	0.108	0.086	0.254	0.393142	0.480909	0.237628	0.195	0.021	0.025	0.147	0.158	0.35	NP_065134	NUP107	NP_065134.1_NUP107	NP_065134.1	NUP107	6	4	4	NP_065134.1|NP_001317121.1	HOMO SAPIENS	4.5	1179	1179.1	35.83	35.83	nuclear pore complex protein Nup107 isoform 1 GN=NUP107	491000000
NP_001093.1	0.126682	0.168049	0.718629	16.3996	15.3087	4.41559	0.5595	0.709	0.253	0.022911	0.0294528	0.361777	0.405	0.714	0.462	0.956	-0.146	0.652	NP_001093	ACTN1	NP_001093.1_ACTN1	NP_001093.1	ACTN1	5	3	1	NP_001093.1|NP_001123476.1|NP_001123477.1	HOMO SAPIENS	3.2	841	841.2	37.86	17.51	alpha-actinin-1 isoform b GN=ACTN1	63200000
NP_001177957.2	0.77684	0.677698	0.631118	1.75893	3.11164	5.77122	0.0505	-0.119	0.2525	0.666971	0.488467	0.264775	0.128	-0.027	-0.305	0.067	0.452	0.053	NP_001177957	TNPO3	NP_001177957.2_TNPO3	NP_001177957.2	TNPO3	6	4	4	NP_001177957.2|NP_036602.1	HOMO SAPIENS	5.2	792	792.1	66.22	66.22	transportin-3 isoform 2 GN=TNPO3	301000000
NP_057156.1	0.242301	0.681884	0.614681	10.8917	3.07674	5.99049	0.337	-0.0805	0.2515	0.0814389	0.492409	0.251739	0.184	0.49	-0.042	-0.119	0.106	0.397	NP_057156	GOLT1B	NP_057156.1_GOLT1B	NP_057156.1	GOLT1B	5	2	2	NP_057156.1	HOMO SAPIENS	11.5	1575	1575.1	19.95	19.95	vesicle transport protein GOT1B GN=GOLT1B	115000000
NP_006657.1	0.471315	0.245144	0.600737	5.20102	11.9996	6.17768	0.209	0.398	0.2515	0.301924	0.0631014	0.241119	0.443	-0.025	0.243	0.553	0.343	0.16	NP_006657	RUVBL2	NP_006657.1_RUVBL2	NP_006657.1	RUVBL2	7	4	4	NP_006657.1|NP_001308119.1|NP_001308120.1	HOMO SAPIENS	9.7	991	991.1	48.87	48.87	ruvB-like 2 isoform 1 GN=RUVBL2	349000000
NP_001159968.1	0.375058	0.529776	0.655329	7.07847	5.16963	5.43873	0.252	0.217	0.2515	0.195954	0.304114	0.285843	0.453	0.051	-0.02	0.454	0.508	-0.005	NP_001159968	SLC16A1	NP_001159968.1_SLC16A1	NP_001159968.1	SLC16A1	8	2	2	NP_001159968.1	HOMO SAPIENS	5.8	1066	1066.1	43.68	43.68	monocarboxylate transporter 1 GN=SLC16A1	750000000
NP_001264.2	0.591881	0.70783	0.600737	3.57575	2.78128	6.18999	0.1215	0.072	0.249	0.43896	0.527075	0.240437	0.286	-0.043	0.058	0.086	0.3	0.198	NP_001264	CHD4	NP_001264.2_CHD4	NP_001264.2	CHD4	29	13	13	NP_001264.2|NP_001284482.1|NP_001350535.1|NP_056372.1|NP_001005271.2|NP_001005273.1|NP_005843.2	HOMO SAPIENS	6.6	313	313.1	169.66	169.66	chromodomain-helicase-DNA-binding protein 4 isoform 1 GN=CHD4	4330000000
NP_001011553.2	0.293331	0.270795	0.600737	9.2176	10.999	6.17086	0.212	0.2635	0.248	0.11974	0.0794511	0.241498	0.169	0.255	0.254	0.273	0.205	0.291	NP_001011553	SEPT7	NP_001011553.2_SEPT7	NP_001011553.2	SEPT7	16	8	8	NP_001011553.2|NP_001229885.1|NP_001350644.1|NP_001779.3	HOMO SAPIENS	19.4	543	543.1	100.07	100.07	septin-7 isoform 2 GN=SEPT7	735000000
NP_000356.1	0.990905	0.130466	0.778883	0.0783933	17.5311	3.67771	-0.004	0.561	0.2465	0.982111	0.017656	0.428775	-0.229	0.221	0.662	0.46	-0.216	0.709	NP_000356	TPI1	NP_000356.1_TPI1	NP_000356.1	TPI1	5	2	2	NP_000356.1|NP_001152759.1|NP_001244955.1	HOMO SAPIENS	10	1339	1339.1	27.96	27.96	triosephosphate isomerase isoform 1 GN=TPI1	127000000
NP_002786.2	0.822805	0.243785	0.606021	1.33603	12.1229	6.10643	0.0365	0.2975	0.246	0.735185	0.0613353	0.245108	0.074	-0.001	0.273	0.322	0.201	0.291	NP_002786	PSMB3	NP_002786.2_PSMB3	NP_002786.2	PSMB3	4	2	2	NP_002786.2	HOMO SAPIENS	14.6	1275	1275.1	30.83	30.83	proteasome subunit beta type-3 GN=PSMB3	246000000
NP_001138778.1	0.815491	0.635504	0.613466	1.39914	3.58057	6.01677	-0.055	-0.155	0.2435	0.724579	0.438473	0.250221	0.122	-0.232	-0.389	0.079	0.297	0.19	NP_001138778	CDK6	NP_001138778.1_CDK6	NP_001138778.1	CDK6	3	2	2	NP_001138778.1	HOMO SAPIENS	5.5	1530	1530.1	21.17	21.17	cyclin-dependent kinase 6 GN=CDK6	120000000
NP_001853.2	0.18613	0.209201	0.646465	13.257	13.5546	5.62117	0.3205	0.341	0.243	0.0472392	0.0441102	0.274084	0.272	0.369	0.366	0.316	0.069	0.417	NP_001853	COX5B	NP_001853.2_COX5B	NP_001853.2	COX5B	3	2	2	NP_001853.2	HOMO SAPIENS	14.7	1346	1346.1	27.74	27.74	cytochrome c oxidase subunit 5B, mitochondrial precursor GN=COX5B	70600000
NP_001014842.1	0.408546	0.313409	0.649555	6.35304	9.79831	5.58229	0.2225	0.236	0.2425	0.231578	0.104754	0.276548	0.029	0.416	0.204	0.268	0.063	0.422	NP_001014842	TM9SF1	NP_001014842.1_TM9SF1	NP_001014842.1	TM9SF1	6	5	5	NP_001014842.1|NP_006396.2|NP_001275935.1	HOMO SAPIENS	10	867	867.1	57.41	57.41	transmembrane 9 superfamily member 1 isoform b precursor GN=TM9SF1	463000000
NP_001304884.1	0.163526	0.237976	0.62049	14.4007	12.5005	5.92616	0.4245	0.389	0.2415	0.0363023	0.0562272	0.255496	0.545	0.304	0.258	0.52	0.172	0.311	NP_001304884	IDI1	NP_001304884.1_IDI1	NP_001304884.1	IDI1	6	2	2	NP_001304884.1|NP_004499.2|NP_150286.1|NP_001304886.1	HOMO SAPIENS	9.6	1477	1477.1	23.34	23.34	isopentenyl-diphosphate Delta-isomerase 1 isoform b GN=IDI1	104000000
NP_001017390.1	0.707248	0.412964	0.632364	2.36456	7.39819	5.75692	0.0935	0.2565	0.241	0.580155	0.182046	0.265649	0.291	-0.104	0.077	0.436	0.366	0.116	NP_001017390	SULT1A4	NP_001017390.1_SULT1A4	NP_001017390.1	SULT1A4	2	2	2	NP_001017390.1|NP_001045.1|NP_001046.2|NP_001350792.1|NP_803880.1	HOMO SAPIENS	6.1	1743	1743.1	15.95	15.95	sulfotransferase 1A4 GN=SULT1A4	70900000
NP_001001331.1	0.347411	0.211124	0.65803	7.61392	13.4267	5.37455	0.263	0.3495	0.237	0.173224	0.045429	0.290098	0.455	0.071	0.402	0.297	0.046	0.428	NP_001001331	ATP2B2	NP_001001331.1_ATP2B2	NP_001001331.1	ATP2B2	3	8	3	NP_001001331.1|NP_001340493.1|NP_001317540.1|NP_001350791.1	HOMO SAPIENS	8.2	216	216.2	119.47	25.94	plasma membrane calcium-transporting ATPase 2 isoform 1 GN=ATP2B2	31100000
NP_001098662.1	0.338147	0.764253	0.707091	7.86262	2.17281	4.64225	0.2135	0.0745	0.2365	0.163583	0.606344	0.34338	0.327	0.1	-0.061	0.21	0.567	-0.094	NP_001098662	TLE3	NP_001098662.1_TLE3	NP_001098662.1	TLE3	3	3	3	NP_001098662.1|NP_001269908.1|NP_001269909.1|NP_001269910.1|NP_005069.2|NP_065959.1|NP_001269911.1	HOMO SAPIENS	3.9	1196	1196.1	34.57	34.57	transducin-like enhancer protein 3 isoform b GN=TLE3	35300000
NP_056110.2	0.517841	0.751389	0.630643	4.58481	2.34144	5.78131	0.1675	-0.0715	0.2355	0.347952	0.583252	0.264161	0.365	-0.03	-0.169	0.026	0.283	0.188	NP_056110	SMCHD1	NP_056110.2_SMCHD1	NP_056110.2	SMCHD1	4	4	4	NP_056110.2	HOMO SAPIENS	1.8	1166	1166.1	36.43	36.43	structural maintenance of chromosomes flexible hinge domain-containing protein 1 GN=SMCHD1	48900000
NP_001005849.1	0.593462	0.41886	0.657983	3.53656	7.22726	5.40487	0.096	0.1995	0.2355	0.442939	0.189354	0.28808	0.184	0.008	0.098	0.301	0.41	0.061	NP_001005849	SUMO2	NP_001005849.1_SUMO2	NP_001005849.1	SUMO2	4	2	1	NP_001005849.1|NP_008868.3|NP_001002255.1	HOMO SAPIENS	30.9	1145	1145.1	37.83	13.92	small ubiquitin-related modifier 2 isoform b precursor GN=SUMO2	584000000
NP_001274.1	0.504588	0.623253	0.667289	4.74864	3.68809	5.24962	0.171	0.1535	0.235	0.33507	0.427751	0.298564	-0.023	0.365	0.375	-0.068	0.029	0.441	NP_001274	AP1S1	NP_001274.1_AP1S1	NP_001274.1	AP1S1	11	4	4	NP_001274.1	HOMO SAPIENS	25.9	859	859.1	58.01	58.01	AP-1 complex subunit sigma-1A GN=AP1S1	441000000
NP_005539.1	0.430546	0.609244	0.635024	5.89533	3.9244	5.7158	0.1685	0.1025	0.2345	0.257316	0.405098	0.268176	0.294	0.043	0.047	0.158	0.303	0.166	NP_005539	KARS	NP_005539.1_KARS	NP_005539.1	KARS	14	7	7	NP_005539.1|NP_001123561.1	HOMO SAPIENS	11.2	522	522.1	103.97	103.97	lysine--tRNA ligase isoform 2 GN=KARS	507000000
NP_001121699.1	0.338147	0.998671	0.633456	7.85876	0.010594	5.73801	0.3025	-0.0005	0.233	0.163728	0.997564	0.266808	0.074	0.531	-0.186	0.185	0.232	0.234	NP_001121699	GNE	NP_001121699.1_GNE	NP_001121699.1	GNE	7	4	4	NP_001121699.1|NP_001177312.1|NP_001177313.1|NP_001177317.1|NP_005467.1	HOMO SAPIENS	5.3	851	851.1	59.09	59.09	bifunctional UDP-N-acetylglucosamine 2-epimerase/N-acetylmannosamine kinase isoform 1 GN=GNE	344000000
NP_001158089.1	0.245709	0.27924	0.813416	10.7683	10.7754	3.09639	0.5475	0.6285	0.233	0.0837866	0.0836493	0.490186	0.225	0.87	0.988	0.269	-0.269	0.735	NP_001158089	GPC3	NP_001158089.1_GPC3	NP_001158089.1	GPC3	3	2	2	NP_001158089.1|NP_001158090.1|NP_004475.1|NP_001158091.1	HOMO SAPIENS	5.1	1446	1446.1	24.28	24.28	glypican-3 isoform 1 precursor GN=GPC3	47400000
NP_001070915.1	0.567095	0.749544	0.652731	3.91583	2.36313	5.48338	0.0995	0.07	0.233	0.405898	0.580346	0.282919	0.034	0.165	0.156	-0.016	0.369	0.097	NP_001070915	PPCS	NP_001070915.1_PPCS	NP_001070915.1	PPCS	6	4	4	NP_001070915.1|NP_001274436.1|NP_078940.2	HOMO SAPIENS	27.5	909	909.1	54.16	54.16	phosphopantothenate--cysteine ligase isoform b GN=PPCS	148000000
NP_000960.2	0.982483	0.649765	0.704567	0.132509	3.3965	4.72064	0.004	-0.086	0.23	0.96995	0.457457	0.337237	-0.029	0.037	-0.103	-0.069	0.516	-0.056	NP_000960	RPL5	NP_000960.2_RPL5	NP_000960.2	RPL5	50	15	15	NP_000960.2	HOMO SAPIENS	37	192	192.1	241.22	241.22	60S ribosomal protein L5 GN=RPL5	12200000000
NP_057439.2	0.600684	0.351279	0.649555	3.45731	8.66078	5.56509	0.0845	-0.23	0.2295	0.451096	0.13612	0.277645	0.05	0.119	-0.317	-0.143	0.161	0.298	NP_057439	DDX47	NP_057439.2_DDX47	NP_057439.2	DDX47	7	5	5	NP_057439.2|NP_957518.1	HOMO SAPIENS	11.4	668	668.1	81.42	81.42	probable ATP-dependent RNA helicase DDX47 isoform 1 GN=DDX47	79000000
NP_001001976.1	0.118333	0.157118	0.681114	16.8458	16.034	5.10687	0.478	0.548	0.229	0.0206738	0.024923	0.308541	0.39	0.566	0.686	0.41	0.028	0.43	NP_001001976	ATE1	NP_001001976.1_ATE1	NP_001001976.1	ATE1	2	2	2	NP_001001976.1|NP_001275663.1|NP_001275664.1|NP_001275665.1|NP_008972.2	HOMO SAPIENS	5.7	1527	1527.1	21.21	21.21	arginyl-tRNA--protein transferase 1 isoform 1 GN=ATE1	4560000
NP_005989.3	0.486089	0.481034	0.652731	4.98573	5.97495	5.48043	0.177	0.1675	0.229	0.317269	0.252642	0.283111	0.368	-0.014	0.064	0.271	0.328	0.13	NP_005989	CCT3	NP_005989.3_CCT3	NP_005989.3	CCT3	6	4	4	NP_005989.3|NP_001008800.1	HOMO SAPIENS	7.1	865	865.1	57.5	57.5	T-complex protein 1 subunit gamma isoform a GN=CCT3	69700000
NP_054722.2	0.138049	0.251609	0.65803	15.7028	11.7943	5.38096	0.4345	0.321	0.228	0.0268978	0.0661558	0.28967	0.523	0.346	0.235	0.407	0.351	0.105	NP_054722	DHX38	NP_054722.2_DHX38	NP_054722.2	DHX38	19	7	7	NP_054722.2	HOMO SAPIENS	5.9	589	589.1	92.76	92.76	pre-mRNA-splicing factor ATP-dependent RNA helicase PRP16 GN=DHX38	772000000
NP_002171.2	0.331917	0.871259	0.652731	7.99402	1.10097	5.49294	0.2145	0.0315	0.226	0.158708	0.776074	0.282297	0.324	0.105	0.012	0.051	0.178	0.274	NP_002171	IGHMBP2	NP_002171.2_IGHMBP2	NP_002171.2	IGHMBP2	2	2	2	NP_002171.2	HOMO SAPIENS	1.9	1491	1491.1	22.85	22.85	DNA-binding protein SMUBP-2 GN=IGHMBP2	8300000
NP_001138638.1	0.347036	0.387015	0.652731	7.63799	7.87454	5.47201	0.176	0.205	0.2245	0.172267	0.163134	0.283661	0.22	0.132	0.126	0.284	0.248	0.201	NP_001138638	PRMT3	NP_001138638.1_PRMT3	NP_001138638.1	PRMT3	4	3	3	NP_001138638.1|NP_001138639.1|NP_005779.1	HOMO SAPIENS	6.6	1049	1049.1	44.51	44.51	protein arginine N-methyltransferase 3 isoform 2 GN=PRMT3	51500000
NP_001110.2	0.370911	0.364567	0.692935	7.14061	8.32374	4.87827	0.1725	0.2185	0.2235	0.19317	0.147104	0.325217	0.24	0.105	0.136	0.301	0.442	0.005	NP_001110	ADD1	NP_001110.2_ADD1	NP_001110.2	ADD1	17	9	9	NP_001110.2|NP_001341686.1|NP_054908.2|NP_789771.1|NP_001273574.1|NP_001341685.1|NP_001341690.1|NP_001341691.1	HOMO SAPIENS	13.4	439	439.1	125.32	125.32	alpha-adducin isoform a GN=ADD1	634000000
NP_001104547.1	0.388576	0.456186	0.65803	6.76057	6.46489	5.37142	0.1565	0.159	0.223	0.210835	0.225689	0.290307	0.2	0.113	0.112	0.206	0.291	0.155	NP_001104547	EZR	NP_001104547.1_EZR	NP_001104547.1	EZR	19	12	9	NP_001104547.1	HOMO SAPIENS	19.2	102	102.2	150.62	109.09	ezrin GN=EZR	1190000000
NP_001263408.1	0.164401	0.358628	0.672704	14.2763	8.45833	5.1809	0.3365	0.2	0.2195	0.0373566	0.142616	0.303326	0.336	0.337	0.218	0.182	0.113	0.326	NP_001263408	LONP1	NP_001263408.1_LONP1	NP_001263408.1	LONP1	5	3	3	NP_001263408.1|NP_001263409.1|NP_004784.2	HOMO SAPIENS	2.7	1075	1075.1	42.74	42.74	lon protease homolog, mitochondrial isoform 2 GN=LONP1	313000000
NP_071334.1	0.234282	0.290796	0.667289	11.1762	10.4719	5.24861	0.268	0.2595	0.217	0.0762749	0.0897041	0.298634	0.209	0.327	0.308	0.211	0.197	0.237	NP_071334	EGLN1	NP_071334.1_EGLN1	NP_071334.1	EGLN1	4	2	2	NP_071334.1	HOMO SAPIENS	5.3	1354	1354.1	27.6	27.6	egl nine homolog 1 GN=EGLN1	16900000
NP_001186708.1	0.385315	0.322947	0.72638	6.89721	9.50415	4.32762	0.154	0.2345	0.2165	0.204305	0.112095	0.36918	0.153	0.155	0.285	0.184	-0.081	0.514	NP_001186708	PSMB2	NP_001186708.1_PSMB2	NP_001186708.1	PSMB2	2	2	2	NP_001186708.1|NP_002785.1|NP_001186709.1	HOMO SAPIENS	11.3	1659	1659.1	18	18	proteasome subunit beta type-2 isoform 2 GN=PSMB2	36300000
NP_001600.1	0.185989	0.351279	0.711333	13.3772	8.66163	4.54458	0.3485	0.385	0.2155	0.0459494	0.136093	0.35119	0.266	0.431	0.651	0.119	-0.03	0.461	NP_001600	ACADSB	NP_001600.1_ACADSB	NP_001600.1	ACADSB	9	4	4	NP_001600.1|NP_001317103.1	HOMO SAPIENS	11.5	1021	1021.1	46.49	46.49	short/branched chain specific acyl-CoA dehydrogenase, mitochondrial isoform 1 precursor GN=ACADSB	451000000
NP_001307638.1	0.194424	0.98128	0.735628	12.6046	0.140269	4.18832	0.289	0.0095	0.213	0.0548963	0.968218	0.381214	0.292	0.286	0.328	-0.309	-0.096	0.522	NP_001307638	PKN2	NP_001307638.1_PKN2	NP_001307638.1	PKN2	4	2	2	NP_001307638.1|NP_006247.1|NP_001307636.1|NP_001307637.1	HOMO SAPIENS	1.9	1676	1676.1	17.66	17.66	serine/threonine-protein kinase N2 isoform 4 GN=PKN2	13800000
NP_001186752.1	0.505901	0.788117	0.681114	4.73111	1.85636	5.09376	0.1105	-0.0535	0.212	0.336425	0.652174	0.309474	0.137	0.084	-0.115	0.008	0.183	0.241	NP_001186752	NEDD8-MDP1	NP_001186752.1_NEDD8-MDP1	NP_001186752.1	NEDD8-MDP1	2	2	2	NP_001186752.1|NP_006147.1	HOMO SAPIENS	10.3	1672	1672.1	17.69	17.69	NEDD8-MDP1 protein GN=NEDD8-MDP1	32300000
NP_001276978.1	0.263443	0.322947	0.707091	10.1671	9.48349	4.64327	0.368	0.489	0.212	0.0962254	0.112629	0.3433	0.574	0.162	0.173	0.805	0.413	0.011	NP_001276978	USO1	NP_001276978.1_USO1	NP_001276978.1	USO1	41	19	19	NP_001276978.1|NP_003706.2	HOMO SAPIENS	20.2	134	134.1	297.69	297.69	general vesicular transport factor p115 isoform 1 GN=USO1	2230000000
NP_001307852.1	0.381401	0.3573	0.735628	6.9689	8.49265	4.19556	0.209	0.214	0.211	0.20096	0.141493	0.380578	0.354	0.064	0.278	0.15	-0.086	0.508	NP_001307852	JAK1	NP_001307852.1_JAK1	NP_001307852.1	JAK1	3	3	3	NP_001307852.1|NP_001308786.1	HOMO SAPIENS	3.5	1289	1289.1	30.05	30.05	tyrosine-protein kinase JAK1 isoform 1 GN=JAK1	31600000
NP_003709.3	0.661388	0.592396	0.692935	2.81659	4.19309	4.87486	-0.117	-0.1755	0.21	0.522806	0.380795	0.325473	0.104	-0.338	-0.404	0.053	0.328	0.092	NP_003709	CDK13	NP_003709.3_CDK13	NP_003709.3	CDK13	4	2	2	NP_003709.3|NP_112557.2|NP_000066.1|NP_000132.3|NP_000133.1|NP_001034892.1|NP_001036194.1|NP_001138385.1|NP_001138386.1|NP_001138387.1|NP_001138388.1|NP_001138389.1|NP_001138390.1|NP_001138391.1|NP_001156685.1|NP_001157882.1|NP_001163931.1|NP_001163935.1|NP_001164110.1|NP_001164111.1|NP_001167534.1|NP_001167535.1|NP_001167536.1|NP_001167537.1|NP_001167538.1|NP_001229314.1|NP_001229886.1|NP_001248…	HOMO SAPIENS	0.9	1626	1626.1	18.77	18.77	cyclin-dependent kinase 13 isoform 1 GN=CDK13	130000000
NP_001001973.1	0.377806	0.506871	0.689416	7.02836	5.51967	4.95067	-0.165	-0.1605	0.209	0.198228	0.280564	0.31984	-0.218	-0.112	-0.275	-0.046	0.281	0.137	NP_001001973	ATP5F1C	NP_001001973.1_ATP5F1C	NP_001001973.1	ATP5F1C	15	6	6	NP_001001973.1|NP_001307815.1|NP_005165.1	HOMO SAPIENS	21.1	559	559.1	97.43	97.43	ATP synthase subunit gamma, mitochondrial isoform L (liver) precursor GN=ATP5F1C	501000000
NP_003631.2	0.787461	0.809906	0.741235	1.65316	1.66256	4.14523	-0.0695	-0.0455	0.208	0.683415	0.681937	0.385015	-0.274	0.135	-0.053	-0.038	-0.084	0.5	NP_003631	ELP1	NP_003631.2_ELP1	NP_003631.2	ELP1	7	4	4	NP_003631.2|NP_001305289.1|NP_001317678.1	HOMO SAPIENS	3.6	768	768.1	68.55	68.55	elongator complex protein 1 isoform 1 GN=ELP1	196000000
NP_002897.1	0.621755	0.586621	0.719166	3.25022	4.29976	4.40362	0.114	0.143	0.207	0.473127	0.371556	0.362776	0.285	-0.057	-0.009	0.295	0.434	-0.02	NP_002897	RDX	NP_002897.1_RDX	NP_002897.1	RDX	56	23	20	NP_002897.1|NP_001247421.1|NP_001247423.1|NP_001247424.1|NP_001247425.1|NP_002435.1	HOMO SAPIENS	31.5	102	102.1	341.04	299.51	radixin isoform 2 GN=RDX	5760000000
NP_057033.2	0.319298	0.736906	0.704567	8.29073	2.50536	4.73563	0.1925	0.0655	0.206	0.148227	0.561648	0.336075	0.143	0.242	0.073	0.058	0.079	0.333	NP_057033	GET4	NP_057033.2_GET4	NP_057033.2	GET4	9	3	3	NP_057033.2	HOMO SAPIENS	11	938	938.1	52.26	52.26	Golgi to ER traffic protein 4 homolog GN=GET4	514000000
NP_001276332.1	0.653849	0.927616	0.744309	2.89608	0.589455	4.10873	0.0765	0.0175	0.2055	0.513324	0.873081	0.388264	0.143	0.01	0.026	0.009	-0.081	0.492	NP_001276332	MMS19	NP_001276332.1_MMS19	NP_001276332.1	MMS19	3	2	2	NP_001276332.1|NP_001276333.1|NP_001276334.1|NP_001317057.1|NP_001338285.1|NP_001338286.1|NP_001338287.1	HOMO SAPIENS	1.7	1440	1440.1	24.51	24.51	MMS19 nucleotide excision repair protein homolog isoform 2 GN=MMS19	166000000
NP_001161807.1	0.934146	0.97756	0.692935	0.498002	0.195999	4.87179	0.018	-0.008	0.2045	0.891661	0.955873	0.325703	-0.108	0.144	0.136	-0.152	0.175	0.234	NP_001161807	ME2	NP_001161807.1_ME2	NP_001161807.1	ME2	9	4	4	NP_001161807.1|NP_002387.1|NP_001014811.1	HOMO SAPIENS	8.9	1011	1011.1	47.2	47.2	NAD-dependent malic enzyme, mitochondrial isoform 2 precursor GN=ME2	260000000
NP_001247431.1	0.559748	0.816941	0.694628	4.01132	1.58409	4.84873	0.1055	-0.0475	0.2045	0.397071	0.694371	0.327437	0.024	0.187	0.025	-0.12	0.152	0.257	NP_001247431	SRP68	NP_001247431.1_SRP68	NP_001247431.1	SRP68	10	7	7	NP_001247431.1|NP_055045.2|NP_001247432.1	HOMO SAPIENS	12.3	757	757.1	70.1	70.1	signal recognition particle subunit SRP68 isoform 2 GN=SRP68	258000000
NP_001316055.1	0.287009	0.791855	0.694628	9.42581	1.81925	4.84718	0.213	0.0515	0.204	0.114135	0.657771	0.327553	0.242	0.184	0.102	0.001	0.163	0.245	NP_001316055	DNAJC13	NP_001316055.1_DNAJC13	NP_001316055.1	DNAJC13	12	8	8	NP_001316055.1|NP_056083.3	HOMO SAPIENS	4.1	539	539.1	100.78	100.78	dnaJ homolog subfamily C member 13 isoform 1 GN=DNAJC13	213000000
NP_001008.1	0.222846	0.505198	0.762692	11.5517	5.5646	3.86634	0.273	0.206	0.2035	0.0699561	0.277677	0.41055	0.224	0.322	0.402	0.01	-0.126	0.533	NP_001008	RPS13	NP_001008.1_RPS13	NP_001008.1	RPS13	8	3	3	NP_001008.1	HOMO SAPIENS	17.8	1053	1053.1	44.37	44.37	40S ribosomal protein S13 GN=RPS13	174000000
NP_001162580.1	0.771274	0.936904	0.864585	1.80984	0.498961	2.28786	0.057	-0.024	0.202	0.659198	0.891464	0.590492	-0.056	0.17	0.185	-0.233	-0.357	0.761	NP_001162580	SCO2	NP_001162580.1_SCO2	NP_001162580.1	SCO2	3	2	2	NP_001162580.1	HOMO SAPIENS	6.7	1430	1430.1	24.8	24.8	protein SCO2 homolog, mitochondrial precursor GN=SCO2	63200000
NP_001091981.1	0.620212	0.931709	0.70792	3.26418	0.533914	4.59873	0.083	0.0195	0.2015	0.471609	0.884318	0.346838	0.138	0.028	-0.098	0.137	0.332	0.071	NP_001091981	KIF2A	NP_001091981.1_KIF2A	NP_001091981.1	KIF2A	4	2	2	NP_001091981.1|NP_001230881.1|NP_001230882.1|NP_004511.2|NP_001284584.1|NP_001284585.1|NP_001284586.1|NP_006836.2	HOMO SAPIENS	2.4	1419	1419.1	25.16	25.16	kinesin-like protein KIF2A isoform 2 GN=KIF2A	91700000
NP_001035248.1	0.303987	0.966546	0.709894	8.8499	0.268089	4.56638	0.2185	0.009	0.2	0.13032	0.940137	0.349432	0.297	0.14	0.084	-0.066	0.073	0.327	NP_001035248	H2AFY	NP_001035248.1_H2AFY	NP_001035248.1	H2AFY	3	2	2	NP_001035248.1|NP_613075.1|NP_613258.2	HOMO SAPIENS	8.3	1348	1348.1	27.71	27.71	core histone macro-H2A.1 isoform 2 GN=H2AFY	240000000
NP_001091081.1	0.430546	0.614057	0.704567	5.89358	3.83926	4.69813	0.139	-0.1165	0.199	0.25742	0.413118	0.33899	0.188	0.09	-0.233	0	0.155	0.243	NP_001091081	GPR89A	NP_001091081.1_GPR89A	NP_001091081.1	GPR89A	3	2	2	NP_001091081.1|NP_001091082.2|NP_001337112.1	HOMO SAPIENS	5.4	1466	1466.1	23.75	23.75	Golgi pH regulator A isoform 1 GN=GPR89A	11700000
NP_057724.2	0.264752	0.245933	0.756369	10.1082	11.9586	3.93806	-0.235	-0.387	0.196	0.0975396	0.0636997	0.403825	-0.188	-0.282	-0.534	-0.24	0.468	-0.076	NP_057724	MRPS30	NP_057724.2_MRPS30	NP_057724.2	MRPS30	4	2	2	NP_057724.2|NP_001073280.1|NP_001300936.1|NP_005210.3	HOMO SAPIENS	3.1	1581	1581.1	19.81	19.81	39S ribosomal protein S30, mitochondrial GN=MRPS30	189000000
NP_065777.1	0.470139	0.957109	0.715237	5.21858	0.342741	4.48028	0.257	0.0105	0.196	0.300706	0.924115	0.356428	0.562	-0.048	-0.012	0.033	0.313	0.079	NP_065777	NLN	NP_065777.1_NLN	NP_065777.1	NLN	3	2	2	NP_065777.1	HOMO SAPIENS	3.2	1662	1662.1	17.96	17.96	neurolysin, mitochondrial GN=NLN	15000000
NP_002071.2	0.802459	0.339135	0.781607	1.52641	9.03641	3.63636	0.129	0.233	0.1955	0.703653	0.124841	0.432877	-0.334	0.592	0.159	0.307	0.533	-0.142	NP_002071	GOT2	NP_002071.2_GOT2	NP_002071.2	GOT2	3	2	2	NP_002071.2|NP_001273149.1	HOMO SAPIENS	5.3	1666	1666.1	17.87	17.87	aspartate aminotransferase, mitochondrial isoform 1 precursor GN=GOT2	43500000
NP_057141.1	0.381555	0.514024	0.711658	6.95562	5.40691	4.53119	0.267	0.132	0.1925	0.201576	0.287945	0.352275	0.493	0.041	0.1	0.164	0.184	0.201	NP_057141	COPZ1	NP_057141.1_COPZ1	NP_057141.1	COPZ1	17	5	5	NP_057141.1|NP_001258664.1|NP_001258665.1|NP_001258663.1	HOMO SAPIENS	32.2	615	615.1	88.96	88.96	coatomer subunit zeta-1 isoform 1 GN=COPZ1	2440000000
NP_000928.1	0.598164	0.905508	0.714784	3.49164	0.800038	4.48788	0.086	0.0235	0.1925	0.447545	0.831756	0.355805	0.127	0.045	0.001	0.046	0.255	0.13	NP_000928	POLR2A	NP_000928.1_POLR2A	NP_000928.1	POLR2A	18	11	11	NP_000928.1	HOMO SAPIENS	5.1	420	420.1	131.42	131.42	DNA-directed RNA polymerase II subunit RPB1 GN=POLR2A	1650000000
NP_001139628.1	0.425998	0.635307	0.714784	5.98831	3.58541	4.48863	0.135	0.1245	0.191	0.251865	0.437985	0.355744	0.138	0.132	-0.035	0.284	0.19	0.192	NP_001139628	GSK3B	NP_001139628.1_GSK3B	NP_001139628.1	GSK3B	4	3	3	NP_001139628.1|NP_001341525.1|NP_002084.2	HOMO SAPIENS	8.8	1290	1290.1	30.02	30.02	glycogen synthase kinase-3 beta isoform 2 GN=GSK3B	90100000
NP_000149.3	0.4405	0.401032	0.721741	5.70262	7.65763	4.37855	0.2095	0.1825	0.19	0.268991	0.171489	0.364876	0.416	0.003	0.21	0.155	0.104	0.276	NP_000149	GBE1	NP_000149.3_GBE1	NP_000149.3	GBE1	10	6	6	NP_000149.3	HOMO SAPIENS	11.9	711	711.1	76.05	76.05	1,4-alpha-glucan-branching enzyme GN=GBE1	194000000
NP_976033.1	0.307452	0.377646	0.836913	8.72021	8.10854	2.72502	0.641	0.623	0.189	0.13427	0.154577	0.533947	0.178	1.104	1.127	0.119	-0.267	0.645	NP_976033	RP9	NP_976033.1_RP9	NP_976033.1	RP9	4	2	2	NP_976033.1	HOMO SAPIENS	10.8	1186	1186.1	35.47	35.47	retinitis pigmentosa 9 protein GN=RP9	18700000
NP_005393.2	0.14717	0.612582	0.851697	15.2789	3.86764	2.46289	0.382	0.26	0.1885	0.0296555	0.410427	0.567168	0.336	0.428	0.67	-0.15	-0.307	0.684	NP_005393	RALA	NP_005393.2_RALA	NP_005393.2	RALA	4	3	3	NP_005393.2	HOMO SAPIENS	12.6	1438	1438.1	24.57	24.57	ras-related protein Ral-A precursor GN=RALA	365000000
NP_003866.1	0.332757	0.998086	0.722264	7.96878	0.0157837	4.37064	0.177	0.0005	0.1875	0.159633	0.996372	0.365541	0.175	0.179	-0.02	0.021	0.148	0.227	NP_003866	GMPS	NP_003866.1_GMPS	NP_003866.1	GMPS	24	12	12	NP_003866.1	HOMO SAPIENS	19	284	284.1	182.18	182.18	GMP synthase [glutamine-hydrolyzing] GN=GMPS	802000000
NP_004452.1	0.197938	0.437859	0.730493	12.4263	6.84499	4.28823	0.5185	0.2055	0.1845	0.0571967	0.206776	0.372544	0.765	0.272	0.075	0.336	0.22	0.149	NP_004452	FARSA	NP_004452.1_FARSA	NP_004452.1	FARSA	5	2	2	NP_004452.1	HOMO SAPIENS	4.9	1313	1313.1	29.03	29.03	phenylalanine--tRNA ligase alpha subunit GN=FARSA	48600000
NP_000843.1	0.185989	0.15262	0.731099	13.365	16.3305	4.27323	0.3535	0.4395	0.1835	0.0460789	0.0232782	0.373832	0.442	0.265	0.409	0.47	0.185	0.182	NP_000843	GSTP1	NP_000843.1_GSTP1	NP_000843.1	GSTP1	5	2	2	NP_000843.1	HOMO SAPIENS	16.1	1342	1342.1	27.85	27.85	glutathione S-transferase P GN=GSTP1	263000000
NP_001155059.1	0.334079	0.921651	0.731099	7.92575	0.654975	4.26123	0.1815	0.021	0.1835	0.161222	0.860008	0.374867	0.141	0.222	-0.05	0.092	0.15	0.217	NP_001155059	GYS1	NP_001155059.1_GYS1	NP_001155059.1	GYS1	4	2	2	NP_001155059.1|NP_002094.2|NP_068776.2	HOMO SAPIENS	3.5	1493	1493.1	22.82	22.82	glycogen [starch] synthase, muscle isoform 2 GN=GYS1	43800000
NP_001316166.1	0.245709	0.783227	0.946924	10.7416	1.93723	0.863149	0.2945	0.138	0.1825	0.0843024	0.640143	0.819757	0.181	0.408	0.538	-0.262	-0.712	1.077	NP_001316166	NEK9	NP_001316166.1_NEK9	NP_001316166.1	NEK9	3	2	2	NP_001316166.1|NP_149107.4|NP_001316167.1	HOMO SAPIENS	1.7	1725	1725.1	16.35	16.35	serine/threonine-protein kinase Nek9 isoform 1 GN=NEK9	12400000
NP_001139685.2	0.591497	0.839342	0.761169	3.58888	1.35328	3.8795	0.1075	-0.04	0.1815	0.437635	0.732271	0.409308	0.231	-0.016	-0.098	0.018	0.37	-0.007	NP_001139685	TBC1D15	NP_001139685.2_TBC1D15	NP_001139685.2	TBC1D15	8	4	4	NP_001139685.2|NP_001139686.1|NP_073608.4	HOMO SAPIENS	6.3	814	814.1	63.96	63.96	TBC1 domain family member 15 isoform 3 GN=TBC1D15	158000000
NP_001229766.1	0.38671	0.609244	0.753175	6.84583	3.91615	3.97701	0.1925	0.0975	0.1805	0.206736	0.405868	0.40022	0.069	0.316	0.114	0.081	0.034	0.327	NP_001229766	AP2A2	NP_001229766.1_AP2A2	NP_001229766.1	AP2A2	5	8	5	NP_001229766.1|NP_036437.1	HOMO SAPIENS	8.8	304	304.2	91.12	58.34	AP-2 complex subunit alpha-2 isoform 1 GN=AP2A2	859000000
NP_003130.2	0.489819	0.404034	0.773911	4.91144	7.56382	3.744	0.152	-0.2205	0.1805	0.322743	0.175234	0.42228	0.006	0.298	-0.099	-0.342	-0.041	0.402	NP_003130	SRPRA	NP_003130.2_SRPRA	NP_003130.2	SRPRA	7	6	6	NP_003130.2|NP_001171313.1	HOMO SAPIENS	8.1	770	770.1	68.32	68.32	signal recognition particle receptor subunit alpha isoform 1 GN=SRPRA	125000000
NP_002956.1	0.502709	0.0954867	0.781607	4.76948	19.9275	3.64198	0.2705	0.9965	0.1795	0.333466	0.0101683	0.432317	0.627	-0.086	0.768	1.225	-0.064	0.423	NP_002956	S100A9	NP_002956.1_S100A9	NP_002956.1	S100A9	3	2	2	NP_002956.1	HOMO SAPIENS	17.5	1320	1320.1	28.9	28.9	protein S100-A9 GN=S100A9	116000000
NP_001229761.1	0.326509	0.220582	0.790597	8.1473	13.039	3.39932	0.2655	0.418	0.177	0.153204	0.0496706	0.45716	0.439	0.092	0.28	0.556	0.471	-0.117	NP_001229761	ARFGAP2	NP_001229761.1_ARFGAP2	NP_001229761.1	ARFGAP2	16	8	8	NP_001229761.1|NP_115765.2	HOMO SAPIENS	18.2	403	403.1	138.12	138.12	ADP-ribosylation factor GTPase-activating protein 2 isoform 2 GN=ARFGAP2	376000000
NP_057055.2	0.0571115	0.700032	0.909788	21.4902	2.88007	1.46746	0.879	0.303	0.175	0.00709538	0.515221	0.71327	1.046	0.712	0.95	-0.344	-0.479	0.829	NP_057055	MRPS7	NP_057055.2_MRPS7	NP_057055.2	MRPS7	5	2	2	NP_057055.2	HOMO SAPIENS	6.1	1638	1638.1	18.51	18.51	28S ribosomal protein S7, mitochondrial GN=MRPS7	5630000000
NP_008869.1	0.797734	0.70783	0.753036	1.56404	2.77991	4.0274	0.0535	0.08	0.175	0.697583	0.527241	0.395603	0.189	-0.082	-0.002	0.162	0.197	0.153	NP_008869	SNRPD1	NP_008869.1_SNRPD1	NP_008869.1	SNRPD1	4	2	2	NP_008869.1	HOMO SAPIENS	10.9	1172	1172.1	36.21	36.21	small nuclear ribonucleoprotein Sm D1 isoform 1 GN=SNRPD1	1100000000
NP_066961.2	0.224345	0.367533	0.753175	11.4648	8.26782	3.98074	0.3755	0.195	0.175	0.0713708	0.149011	0.399877	0.206	0.545	0.209	0.181	0.103	0.247	NP_066961	TRAF2	NP_066961.2_TRAF2	NP_066961.2	TRAF2	5	3	3	NP_066961.2	HOMO SAPIENS	5.1	1161	1161.1	36.68	36.68	TNF receptor-associated factor 2 GN=TRAF2	38100000
NP_001026997.1	0.463762	0.324365	0.753175	5.32035	9.40822	3.9975	0.1795	0.2305	0.1745	0.293741	0.114598	0.398337	0.356	0.003	0.184	0.277	0.22	0.129	NP_001026997	BOLA2	NP_001026997.1_BOLA2	NP_001026997.1	BOLA2	5	2	2	NP_001026997.1|NP_001307552.1	HOMO SAPIENS	16.4	1239	1239.1	32.15	32.15	bolA-like protein 2 isoform 1 GN=BOLA2	473000000
NP_006612.2	0.29079	0.953827	0.753175	9.29689	0.384802	3.99392	0.207	0.012	0.174	0.117574	0.915208	0.398665	0.216	0.198	-0.03	0.054	0.142	0.206	NP_006612	AHCYL1	NP_006612.2_AHCYL1	NP_006612.2	AHCYL1	12	8	6	NP_006612.2|NP_001229602.1|NP_001124192.1|NP_001124194.2|NP_001124195.1|NP_056143.1	HOMO SAPIENS	14.3	97	97.2	100.4	69.88	S-adenosylhomocysteine hydrolase-like protein 1 isoform a GN=AHCYL1	278000000
NP_055449.1	0.772747	0.577302	0.753175	1.79368	4.42669	4.00392	0.0585	0.111	0.174	0.661655	0.360854	0.397748	0.183	-0.066	0.149	0.073	0.179	0.169	NP_055449	PPM1F	NP_055449.1_PPM1F	NP_055449.1	PPM1F	4	3	3	NP_055449.1	HOMO SAPIENS	6.6	1380	1380.1	26.67	26.67	protein phosphatase 1F GN=PPM1F	121000000
NP_005498.1	0.836888	0.238299	0.753175	1.20342	12.4468	3.9883	0.033	0.3135	0.1735	0.75798	0.0569276	0.399181	0	0.066	0.356	0.271	0.187	0.16	NP_005498	CFL1	NP_005498.1_CFL1	NP_005498.1	CFL1	21	6	5	NP_005498.1|NP_001230574.1	HOMO SAPIENS	43.9	485	485.1	115.66	95.72	cofilin-1 GN=CFL1	2500000000
NP_002789.1	0.571737	0.386835	0.753175	3.86176	7.88833	3.96177	-0.0915	0.1855	0.1725	0.410983	0.162617	0.401627	-0.107	-0.076	0.18	0.191	0.178	0.167	NP_002789	PSMB6	NP_002789.1_PSMB6	NP_002789.1	PSMB6	27	6	6	NP_002789.1|NP_001257410.1	HOMO SAPIENS	23.4	588	588.1	92.81	92.81	proteasome subunit beta type-6 isoform 1 precursor GN=PSMB6	5860000000
NP_057698.2	0.644152	0.591978	0.753175	3.00259	4.20732	3.96135	0.109	0.1105	0.1725	0.500888	0.379549	0.401666	0.288	-0.07	0.048	0.173	0.164	0.181	NP_057698	TDP2	NP_057698.2_TDP2	NP_057698.2	TDP2	4	2	2	NP_057698.2	HOMO SAPIENS	5.5	1182	1182.1	35.6	35.6	tyrosyl-DNA phosphodiesterase 2 GN=TDP2	94600000
NP_001177392.1	0.242943	0.836392	0.78416	10.873	1.37963	3.53602	0.2715	0.0385	0.172	0.0817895	0.727842	0.442994	0.35	0.193	0.028	0.049	-0.048	0.392	NP_001177392	CTH	NP_001177392.1_CTH	NP_001177392.1	CTH	7	5	5	NP_001177392.1|NP_001893.2|NP_714964.2	HOMO SAPIENS	16.3	787	787.1	66.36	66.36	cystathionine gamma-lyase isoform 3 GN=CTH	175000000
NP_443108.1	0.790963	0.731867	0.760019	1.61762	2.5516	3.89055	-0.0445	0.0665	0.172	0.68903	0.555699	0.408267	0.009	-0.098	0.065	0.068	0.249	0.095	NP_443108	NACC1	NP_443108.1_NACC1	NP_443108.1	NACC1	3	2	2	NP_443108.1	HOMO SAPIENS	5.6	1367	1367.1	27.22	27.22	nucleus accumbens-associated protein 1 GN=NACC1	41200000
NP_000039.2	0.4836	0.957412	0.766013	5.02212	0.338488	3.83406	0.131	-0.0105	0.17	0.314621	0.92502	0.413613	0.219	0.043	0.024	-0.045	0.092	0.248	NP_000039	ASL	NP_000039.2_ASL	NP_000039.2	ASL	9	8	8	NP_000039.2|NP_001020115.1|NP_001020117.1	HOMO SAPIENS	14.4	642	642.1	84.36	84.36	argininosuccinate lyase isoform 1 GN=ASL	340000000
NP_001001329.1	0.194424	0.270795	0.789151	12.651	10.9999	3.48632	0.3125	0.265	0.17	0.0543126	0.079434	0.448093	0.377	0.248	0.245	0.285	-0.05	0.39	NP_001001329	PRKCSH	NP_001001329.1_PRKCSH	NP_001001329.1	PRKCSH	5	3	3	NP_001001329.1|NP_001276032.1|NP_002734.2	HOMO SAPIENS	6	1125	1125.1	39.08	39.08	glucosidase 2 subunit beta isoform 2 precursor GN=PRKCSH	44900000
NP_904325.2	0.623339	0.975031	0.904947	3.22966	0.209714	1.52463	0.079	-0.0215	0.1665	0.475373	0.952859	0.703942	0.107	0.051	0.497	-0.54	-0.45	0.783	NP_904325	KIF1B	NP_904325.2_KIF1B	NP_904325.2	KIF1B	3	2	2	NP_904325.2	HOMO SAPIENS	2.8	1607	1607.1	19.29	19.29	kinesin-like protein KIF1B isoform alpha GN=KIF1B	39300000
NP_001651.1	0.783201	0.70645	0.782497	1.69268	2.83063	3.60721	-0.096	-0.1045	0.166	0.677223	0.52112	0.435792	0.214	-0.406	-0.275	0.066	0.306	0.026	NP_001651	ARF4	NP_001651.1_ARF4	NP_001651.1	ARF4	22	6	4	NP_001651.1	HOMO SAPIENS	33.3	481	481.3	93.46	72.94	ADP-ribosylation factor 4 GN=ARF4	982000000
NP_001189405.1	0.309446	0.596814	0.789151	8.54428	4.10781	3.48242	0.237	0.196	0.166	0.139821	0.388346	0.448495	0.116	0.358	0.471	-0.079	-0.022	0.354	NP_001189405	UBE2E1	NP_001189405.1_UBE2E1	NP_001189405.1	UBE2E1	1	4	1	NP_001189405.1|NP_003332.1	HOMO SAPIENS	27.5	895	895.2	54	12.76	ubiquitin-conjugating enzyme E2 E1 isoform 3 GN=UBE2E1	3040000
NP_001484.1	0.321466	0.343052	0.773911	8.24582	8.84945	3.74739	0.235	0.2115	0.165	0.149768	0.130333	0.42195	0.365	0.105	0.182	0.241	0.19	0.14	NP_001484	GDI1	NP_001484.1_GDI1	NP_001484.1	GDI1	7	9	4	NP_001484.1	HOMO SAPIENS	21.2	61	61.2	145.91	57.14	rab GDP dissociation inhibitor alpha GN=GDI1	253000000
NP_003325.2	0.454341	0.502533	0.776065	5.4981	5.62278	3.7198	0.1605	0.144	0.164	0.281962	0.273982	0.424639	0.291	0.03	0.08	0.208	0.139	0.189	NP_003325	UBA1	NP_003325.2_UBA1	NP_003325.2	UBA1	6	4	4	NP_003325.2	HOMO SAPIENS	3.4	992	992.1	48.83	48.83	ubiquitin-like modifier-activating enzyme 1 GN=UBA1	222000000
NP_006591.1	0.504588	0.744254	0.776949	4.74602	2.41572	3.69727	0.1095	0.067	0.163	0.335272	0.573361	0.426848	0.101	0.118	0.01	0.124	0.154	0.172	NP_006591	NUDC	NP_006591.1_NUDC	NP_006591.1	NUDC	8	4	4	NP_006591.1	HOMO SAPIENS	11.7	815	815.1	63.88	63.88	nuclear migration protein nudC GN=NUDC	217000000
NP_003592.3	0.345553	0.863721	0.778501	7.67604	1.15774	3.68422	0.173	0.0335	0.1625	0.170764	0.765995	0.428132	0.146	0.2	0.069	-0.002	0.164	0.161	NP_003592	SMARCA5	NP_003592.3_SMARCA5	NP_003592.3	SMARCA5	17	16	11	NP_003592.3	HOMO SAPIENS	13	116	116.2	193.52	145.58	SWI/SNF-related matrix-associated actin-dependent regulator of chromatin subfamily A member 5 GN=SMARCA5	579000000
NP_002060.4	0.571737	0.589664	0.789151	3.8586	4.24989	3.43453	0.1365	0.1275	0.162	0.411283	0.375847	0.453468	0.317	-0.044	0.011	0.244	0.33	-0.006	NP_002060	GNAI1	NP_002060.4_GNAI1	NP_002060.4	GNAI1	1	6	1	NP_002060.4|NP_001243343.1	HOMO SAPIENS	14.6	417	417.3	72.82	12.69	guanine nucleotide-binding protein G(i) subunit alpha-1 isoform 1 GN=GNAI1	12000000
NP_060518.1	0.476038	0.604493	0.78416	5.14271	3.976	3.5546	-0.156	-0.1385	0.162	0.306006	0.400313	0.441103	-0.015	-0.297	-0.303	0.026	0.277	0.047	NP_060518	MAGOHB	NP_060518.1_MAGOHB	NP_060518.1	MAGOHB	6	3	3	NP_060518.1|NP_001287668.1|NP_002361.1	HOMO SAPIENS	18.2	1332	1332.1	28.19	28.19	protein mago nashi homolog 2 isoform 1 GN=MAGOHB	278000000
NP_002058.2	0.82174	0.765401	0.782497	1.34435	2.12635	3.60402	0.04	0.0615	0.161	0.733778	0.612865	0.436112	-0.041	0.121	-0.009	0.132	0.227	0.095	NP_002058	GNA11	NP_002058.2_GNA11	NP_002058.2	GNA11	2	2	2	NP_002058.2|NP_004288.1|NP_002063.2	HOMO SAPIENS	5.5	1473	1473.1	23.45	23.45	guanine nucleotide-binding protein subunit alpha-11 GN=GNA11	20300000
NP_001129507.1	0.401374	0.556552	0.782497	6.51058	4.79082	3.5965	0.146	0.119	0.1595	0.223327	0.331832	0.436868	0.139	0.153	0.082	0.156	0.135	0.184	NP_001129507	TRMT1	NP_001129507.1_TRMT1	NP_001129507.1	TRMT1	8	5	5	NP_001129507.1|NP_001136026.1|NP_001338690.1|NP_001338691.1	HOMO SAPIENS	8.4	871	871.1	57.3	57.3	tRNA (guanine(26)-N(2))-dimethyltransferase isoform 1 GN=TRMT1	75100000
NP_001159434.1	0.883988	0.577302	0.782994	0.886633	4.43118	3.58496	-0.0245	-0.1155	0.159	0.815336	0.360481	0.43803	-0.011	-0.038	-0.177	-0.054	0.14	0.178	NP_001159434	ELAC2	NP_001159434.1_ELAC2	NP_001159434.1	ELAC2	9	5	5	NP_001159434.1|NP_060597.4|NP_776065.1	HOMO SAPIENS	6.3	754	754.1	70.33	70.33	zinc phosphodiesterase ELAC protein 2 isoform 3 GN=ELAC2	254000000
NP_057404.2	0.80732	0.378952	0.789151	1.48297	8.04309	3.48573	0.047	-0.243	0.1555	0.710727	0.156925	0.448154	0.155	-0.061	-0.109	-0.377	0.184	0.127	NP_057404	NUP98	NP_057404.2_NUP98	NP_057404.2	NUP98	3	3	3	NP_057404.2|NP_624358.2	HOMO SAPIENS	1.5	1187	1187.1	35.18	35.18	nuclear pore complex protein Nup98-Nup96 isoform 1 proprotein GN=NUP98	30000000
NP_001679.2	0.674222	0.76965	0.789151	2.69736	2.08634	3.47813	-0.068	0.099	0.155	0.537359	0.618537	0.448939	-0.033	-0.103	-0.145	0.343	0.144	0.166	NP_001679	ATP5PB	NP_001679.2_ATP5PB	NP_001679.2	ATP5PB	9	5	5	NP_001679.2	HOMO SAPIENS	24.2	763	763.1	69.4	69.4	ATP synthase F(0) complex subunit B1, mitochondrial precursor GN=ATP5PB	1470000000
NP_006614.2	0.528367	0.543787	0.807325	4.41293	4.98139	3.16894	0.113	0.1715	0.155	0.361999	0.317586	0.482065	0.038	0.188	0.34	0.003	-0.047	0.357	NP_006614	PHGDH	NP_006614.2_PHGDH	NP_006614.2	PHGDH	3	2	2	NP_006614.2	HOMO SAPIENS	3.5	1431	1431.1	24.77	24.77	D-3-phosphoglycerate dehydrogenase GN=PHGDH	85500000
NP_067026.3	0.306939	0.444189	0.789151	8.74618	6.69908	3.45941	0.208	0.171	0.155	0.133469	0.213841	0.450877	0.27	0.146	0.103	0.239	0.203	0.107	NP_067026	SRPRB	NP_067026.3_SRPRB	NP_067026.3	SRPRB	11	5	5	NP_067026.3	HOMO SAPIENS	21.7	734	734.1	72.85	72.85	signal recognition particle receptor subunit beta GN=SRPRB	340000000
NP_000017.1	0.930409	0.791855	0.801664	0.528047	1.81838	3.22784	-0.018	-0.0865	0.1545	0.885514	0.657903	0.475571	0.089	-0.125	-0.326	0.153	0.329	-0.02	NP_000017	ADSL	NP_000017.1_ADSL	NP_000017.1	ADSL	4	2	2	NP_000017.1|NP_001304852.1|NP_001350769.1|NP_001116850.1	HOMO SAPIENS	4.1	1343	1343.1	27.83	27.83	adenylosuccinate lyase isoform a GN=ADSL	65500000
NP_001073315.1	0.115786	0.433074	0.920277	17.0919	6.94122	1.27255	0.6525	0.2515	0.1545	0.0195347	0.202245	0.746011	0.467	0.838	0.445	0.058	-0.503	0.812	NP_001073315	CREBBP	NP_001073315.1_CREBBP	NP_001073315.1	CREBBP	2	2	1	NP_001073315.1|NP_004371.2	HOMO SAPIENS	0.7	1286	1286.2	25.48	9.49	CREB-binding protein isoform b GN=CREBBP	6590000
NP_001246.2	0.427093	0.300357	0.811436	5.95279	10.1718	3.12273	0.1695	0.246	0.154	0.253934	0.0961208	0.487222	0.294	0.045	0.279	0.213	-0.056	0.364	NP_001246	CDC20	NP_001246.2_CDC20	NP_001246.2	CDC20	4	2	2	NP_001246.2	HOMO SAPIENS	3.8	1469	1469.1	23.54	23.54	cell division cycle protein 20 homolog GN=CDC20	71300000
NP_001245218.1	0.147487	0.294358	0.830279	15.1917	10.3738	2.83055	0.3695	0.353	0.154	0.030257	0.0917521	0.521128	0.343	0.396	0.523	0.183	-0.155	0.463	NP_001245218	SELENBP1	NP_001245218.1_SELENBP1	NP_001245218.1	SELENBP1	10	8	8	NP_001245218.1|NP_003935.2|NP_001245217.1	HOMO SAPIENS	18	646	646.1	84.27	84.27	methanethiol oxidase isoform 3 GN=SELENBP1	124000000
NP_001089.1	0.323309	0.218172	0.875817	8.21066	13.1841	2.10518	0.3085	0.337	0.153	0.150985	0.048039	0.615861	0.088	0.529	0.381	0.293	-0.309	0.615	NP_001089	ACO2	NP_001089.1_ACO2	NP_001089.1	ACO2	5	3	3	NP_001089.1	HOMO SAPIENS	5.1	1136	1136.1	38.42	38.42	aconitate hydratase, mitochondrial precursor GN=ACO2	56900000
NP_001293009.1	0.137597	0.211124	0.798612	15.7706	13.4263	3.26309	0.396	0.382	0.1525	0.0264815	0.0454332	0.471727	0.438	0.354	0.475	0.289	0.016	0.289	NP_001293009	LMO7	NP_001293009.1_LMO7	NP_001293009.1	LMO7	4	2	2	NP_001293009.1|NP_001317512.1|NP_005349.3|NP_056667.2	HOMO SAPIENS	1.5	1382	1382.1	26.6	26.6	LIM domain only protein 7 isoform 3 GN=LMO7	19400000
NP_055063.1	0.514108	0.586621	0.793648	4.63234	4.29672	3.37011	0.1075	0.1065	0.1515	0.344164	0.371816	0.460245	0.092	0.123	0.131	0.082	0.11	0.193	NP_055063	RBX1	NP_055063.1_RBX1	NP_055063.1	RBX1	12	4	4	NP_055063.1	HOMO SAPIENS	29.6	936	936.1	52.41	52.41	E3 ubiquitin-protein ligase RBX1 GN=RBX1	360000000
NP_001159477.1	0.194424	0.25244	0.794146	12.5968	11.7008	3.35493	0.2995	0.293	0.151	0.054995	0.0675959	0.461857	0.255	0.344	0.339	0.247	0.195	0.107	NP_001159477	EPB41	NP_001159477.1_EPB41	NP_001159477.1	EPB41	5	3	3	NP_001159477.1|NP_001159479.1|NP_004428.1|NP_976217.1|NP_976218.1|NP_001159478.1	HOMO SAPIENS	3.8	975	975.1	49.99	49.99	protein 4.1 isoform 1 GN=EPB41	81800000
NP_002865.1	0.240533	0.19453	0.798612	10.945	14.0892	3.25807	0.252	0.3735	0.151	0.0804444	0.0390018	0.472273	0.216	0.288	0.429	0.318	0.032	0.27	NP_002865	RAD23B	NP_002865.1_RAD23B	NP_002865.1	RAD23B	3	2	2	NP_002865.1	HOMO SAPIENS	4.4	1445	1445.1	24.33	24.33	UV excision repair protein RAD23 homolog B isoform 1 GN=RAD23B	53900000
NP_055555.1	0.644152	0.412964	0.818943	3.0075	7.38625	3.00714	-0.0815	-0.2205	0.1495	0.500322	0.182547	0.500364	-0.161	-0.002	-0.35	-0.091	0.362	-0.063	NP_055555	EIF4A3	NP_055555.1_EIF4A3	NP_055555.1	EIF4A3	31	15	12	NP_055555.1	HOMO SAPIENS	29.1	76	76.3	235.77	181.26	eukaryotic initiation factor 4A-III GN=EIF4A3	4290000000
NP_009044.2	0.558547	0.847891	0.824834	4.02405	1.27964	2.94849	-0.1365	0.0585	0.1485	0.395908	0.744793	0.507168	0.032	-0.305	-0.155	0.272	0.374	-0.077	NP_009044	TCHH	NP_009044.2_TCHH	NP_009044.2	TCHH	8	2	2	NP_009044.2	HOMO SAPIENS	1.1	1616	1616.1	19.03	19.03	trichohyalin GN=TCHH	2090000000
NP_001297267.1	0.591881	0.355373	0.810327	3.58171	8.57739	3.13671	0.1965	0.2875	0.148	0.438358	0.138759	0.485657	-0.135	0.528	0.456	0.119	0.006	0.29	NP_001297267	MGME1	NP_001297267.1_MGME1	NP_001297267.1	MGME1	5	2	2	NP_001297267.1|NP_443097.1|NP_001297268.1	HOMO SAPIENS	5	1421	1421.1	25.1	25.1	mitochondrial genome maintenance exonuclease 1 isoform 1 precursor GN=MGME1	122000000
NP_001303991.1	0.307452	0.288971	0.803494	8.67884	10.539	3.20704	0.2005	0.2575	0.148	0.135555	0.088328	0.477855	0.154	0.247	0.296	0.219	0.251	0.045	NP_001303991	WDR77	NP_001303991.1_WDR77	NP_001303991.1	WDR77	12	4	4	NP_001303991.1|NP_001303992.1|NP_001303993.1|NP_077007.1	HOMO SAPIENS	12.9	781	781.1	67.27	67.27	methylosome protein 50 isoform 1 GN=WDR77	440000000
NP_001271359.1	0.547613	0.739789	0.798612	4.13377	2.47954	3.27257	0.2015	-0.104	0.1475	0.386032	0.564997	0.470698	-0.093	0.496	-0.312	0.104	0.124	0.171	NP_001271359	UTP15	NP_001271359.1_UTP15	NP_001271359.1	UTP15	5	4	4	NP_001271359.1|NP_115551.2	HOMO SAPIENS	6.4	1160	1160.1	36.78	36.78	U3 small nucleolar RNA-associated protein 15 homolog isoform 2 GN=UTP15	138000000
NP_001317081.1	0.831429	0.786289	0.798612	1.24516	1.88395	3.2569	0.034	0.0535	0.147	0.75073	0.648045	0.4724	0.066	0.002	0.108	-0.001	0.118	0.176	NP_001317081	AKAP10	NP_001317081.1_AKAP10	NP_001317081.1	AKAP10	3	2	2	NP_001317081.1|NP_009133.2	HOMO SAPIENS	1.6	1560	1560.1	20.36	20.36	A-kinase anchor protein 10, mitochondrial isoform 2 GN=AKAP10	116000000
NP_060023.1	0.2723	0.441867	0.887015	9.89719	6.7419	1.84682	0.303	0.178	0.1465	0.102395	0.211743	0.653609	0.151	0.455	0.095	0.261	-0.348	0.641	NP_060023	INO80	NP_060023.1_INO80	NP_060023.1	INO80	2	2	2	NP_060023.1	HOMO SAPIENS	1.3	1726	1726.1	16.32	16.32	DNA helicase INO80 GN=INO80	1720000
NP_001010942.1	0.326961	0.811599	0.805257	8.1292	1.62985	3.1922	0.1965	0.0455	0.145	0.153844	0.687092	0.47949	0.266	0.127	0.078	0.013	0.193	0.097	NP_001010942	RAP1B	NP_001010942.1_RAP1B	NP_001010942.1	RAP1B	5	7	2	NP_001010942.1|NP_001238850.1|NP_001238846.1	HOMO SAPIENS	24.4	525	525.2	102.09	28.69	ras-related protein Rap-1b isoform 1 precursor GN=RAP1B	96600000
NP_001350463.1	0.556463	0.288971	0.817183	4.04709	10.5547	3.05608	0.159	0.311	0.142	0.393814	0.0880095	0.494757	0.376	-0.058	0.19	0.432	0.242	0.042	NP_001350463	CAP2	NP_001350463.1_CAP2	NP_001350463.1	CAP2	15	9	9	NP_001350463.1|NP_006357.1|NP_001350462.1	HOMO SAPIENS	24.1	578	578.1	94.18	94.18	adenylyl cyclase-associated protein 2 isoform 2 GN=CAP2	2390000000
NP_006421.2	0.316721	0.941992	0.813416	8.3624	0.466728	3.09213	0.1885	-0.014	0.141	0.145801	0.898105	0.490667	0.16	0.217	-0.017	-0.011	0.101	0.181	NP_006421	CCT4	NP_006421.2_CCT4	NP_006421.2	CCT4	27	9	9	NP_006421.2|NP_001243650.1	HOMO SAPIENS	18.7	436	436.1	126.12	126.12	T-complex protein 1 subunit delta isoform a GN=CCT4	3020000000
NP_002860.2	0.522606	0.70783	0.813416	4.51104	2.79812	3.09497	0.1095	0.084	0.141	0.353913	0.525034	0.490347	0.16	0.059	-0.015	0.183	0.176	0.106	NP_002860	RAB6A	NP_002860.2_RAB6A	NP_002860.2	RAB6A	19	12	9	NP_002860.2|NP_942599.1|NP_001230648.1|NP_001230647.1|NP_001071105.1|NP_057661.3|NP_115520.2	HOMO SAPIENS	49.5	158	158.3	182.48	135.93	ras-related protein Rab-6A isoform a GN=RAB6A	566000000
NP_001958.2	0.97123	0.412069	0.8562	0.239019	7.41753	2.42918	-0.007	-0.3285	0.1395	0.946451	0.181237	0.571587	0.002	-0.016	-0.593	-0.064	0.477	-0.198	NP_001958	EIF4A2	NP_001958.2_EIF4A2	NP_001958.2	EIF4A2	13	18	6	NP_001958.2	HOMO SAPIENS	38.3	76	76.2	322.14	113.86	eukaryotic initiation factor 4A-II GN=EIF4A2	1030000000
NP_536724.1	0.925344	0.404034	0.836913	0.579682	7.55754	2.66336	-0.0275	-0.2095	0.139	0.875048	0.175487	0.541582	-0.245	0.19	-0.106	-0.313	-0.111	0.389	NP_536724	PIGU	NP_536724.1_PIGU	NP_536724.1	PIGU	5	3	3	NP_536724.1	HOMO SAPIENS	7.1	1213	1213.1	33.69	33.69	phosphatidylinositol glycan anchor biosynthesis class U protein precursor GN=PIGU	90200000
NP_002194.2	0.307452	0.451563	0.82644	8.673	6.58278	2.93329	0.208	0.2225	0.137	0.135738	0.219645	0.508945	0.274	0.142	0.053	0.392	0.233	0.041	NP_002194	ITGA2	NP_002194.2_ITGA2	NP_002194.2	ITGA2	11	7	7	NP_002194.2	HOMO SAPIENS	7.5	507	507.1	107.36	107.36	integrin alpha-2 precursor GN=ITGA2	359000000
NP_001307326.1	0.192699	0.313409	0.846216	12.8642	9.85585	2.56687	0.3245	0.393	0.137	0.0517102	0.103375	0.553749	0.252	0.397	0.618	0.168	-0.133	0.407	NP_001307326	PCNP	NP_001307326.1_PCNP	NP_001307326.1	PCNP	4	2	2	NP_001307326.1|NP_001307327.1|NP_001307330.1|NP_065090.1|NP_001307324.1|NP_001307329.1|NP_001307328.1	HOMO SAPIENS	18.6	1476	1476.1	23.34	23.34	PEST proteolytic signal-containing nuclear protein isoform c GN=PCNP	47900000
NP_001316845.1	0.19309	0.559723	0.836913	12.836	4.72193	2.68982	0.3275	0.121	0.137	0.0520474	0.337138	0.538292	0.405	0.25	0.177	0.065	-0.084	0.358	NP_001316845	PNO1	NP_001316845.1_PNO1	NP_001316845.1	PNO1	3	2	2	NP_001316845.1|NP_001316846.1|NP_064528.1	HOMO SAPIENS	11.7	1301	1301.1	29.61	29.61	RNA-binding protein PNO1 isoform 2 GN=PNO1	14000000
NP_001305804.1	0.486089	0.417527	0.827297	4.98249	7.26691	2.87327	0.144	0.173	0.1355	0.317505	0.187633	0.516027	0.268	0.02	0.148	0.198	0.247	0.024	NP_001305804	FLOT1	NP_001305804.1_FLOT1	NP_001305804.1	FLOT1	13	6	6	NP_001305804.1|NP_005794.1	HOMO SAPIENS	18.2	527	527.1	102.54	102.54	flotillin-1 isoform 2 GN=FLOT1	1090000000
NP_001287828.1	0.650921	0.591364	0.827297	2.93865	4.21935	2.90329	-0.072	0.1175	0.1355	0.508317	0.378499	0.512473	-0.088	-0.056	0.029	0.206	0.225	0.046	NP_001287828	MYO6	NP_001287828.1_MYO6	NP_001287828.1	MYO6	3	2	2	NP_001287828.1|NP_004990.3	HOMO SAPIENS	1.9	1210	1210.1	33.84	33.84	unconventional myosin-VI isoform 2 GN=MYO6	35900000
NP_001309145.1	0.303987	0.98128	0.827297	8.83838	0.149031	2.90161	0.1985	0.005	0.135	0.130666	0.966266	0.512671	0.174	0.223	-0.064	0.074	0.055	0.215	NP_001309145	DHX8	NP_001309145.1_DHX8	NP_001309145.1	DHX8	4	5	4	NP_001309145.1|NP_001309146.1|NP_001309150.1|NP_004932.1|NP_001289552.1|NP_001309147.1|NP_001309148.1|NP_001309149.1	HOMO SAPIENS	6.5	89	89.2	40.25	29.03	ATP-dependent RNA helicase DHX8 isoform 3 GN=DHX8	299000000
NP_005397.1	0.434933	0.749593	0.830279	5.80563	2.35974	2.83796	0.1755	0.066	0.135	0.262686	0.5808	0.52024	0.319	0.032	0.006	0.126	0.261	0.009	NP_005397	ROCK1	NP_005397.1_ROCK1	NP_005397.1	ROCK1	6	6	5	NP_005397.1	HOMO SAPIENS	3.9	800	800.1	65.6	53.03	rho-associated protein kinase 1 GN=ROCK1	445000000
NP_003745.1	0.741738	0.996565	0.836913	2.05835	0.0342547	2.67937	-0.0615	0.0015	0.134	0.622537	0.992144	0.539589	0.038	-0.161	-0.16	0.163	0.329	-0.061	NP_003745	EIF3F	NP_003745.1_EIF3F	NP_003745.1	EIF3F	6	3	3	NP_003745.1	HOMO SAPIENS	8.9	1044	1044.1	45.13	45.13	eukaryotic translation initiation factor 3 subunit F GN=EIF3F	225000000
NP_004308.2	0.716903	0.503192	0.836913	2.26476	5.59863	2.68348	0.1145	-0.2265	0.133	0.593642	0.27551	0.539079	0.396	-0.167	-0.453	0	-0.049	0.315	NP_004308	ASNA1	NP_004308.2_ASNA1	NP_004308.2	ASNA1	3	2	2	NP_004308.2	HOMO SAPIENS	5.1	1298	1298.1	29.7	29.7	ATPase ASNA1 GN=ASNA1	148000000
NP_001186211.2	0.326172	0.810886	0.837708	8.15908	1.6405	2.64031	0.2315	0.079	0.133	0.152789	0.685409	0.544464	0.103	0.36	0.319	-0.161	-0.069	0.335	NP_001186211	LRBA	NP_001186211.2_LRBA	NP_001186211.2	LRBA	3	2	2	NP_001186211.2|NP_006717.2	HOMO SAPIENS	0.7	1457	1457.1	24.01	24.01	lipopolysaccharide-responsive and beige-like anchor protein isoform 1 GN=LRBA	17800000
NP_056121.2	0.51038	0.788809	0.856478	4.67836	1.84964	2.42412	0.1355	-0.055	0.1325	0.340537	0.653184	0.572253	0.258	0.013	0.021	-0.131	-0.155	0.42	NP_056121	USP24	NP_056121.2_USP24	NP_056121.2	USP24	8	5	5	NP_056121.2	HOMO SAPIENS	1.9	997	997.1	48.22	48.22	ubiquitin carboxyl-terminal hydrolase 24 GN=USP24	110000000
NP_056975.1	0.736796	0.871119	0.837346	2.09672	1.10443	2.64664	0.0615	-0.035	0.1315	0.617062	0.775455	0.543671	0.155	-0.032	-0.117	0.047	0.314	-0.051	NP_056975	CDC40	NP_056975.1_CDC40	NP_056975.1	CDC40	5	3	3	NP_056975.1	HOMO SAPIENS	4.8	1241	1241.1	32.03	32.03	pre-mRNA-processing factor 17 GN=CDC40	380000000
NP_001123514.1	0.468998	0.991446	0.832093	5.25261	0.0638886	2.80418	-0.1215	0.002	0.1295	0.298359	0.985397	0.524303	-0.094	-0.149	-0.006	0.01	0.135	0.124	NP_001123514	CRYZ	NP_001123514.1_CRYZ	NP_001123514.1	CRYZ	11	6	6	NP_001123514.1|NP_001123515.1	HOMO SAPIENS	17	628	628.1	86.49	86.49	quinone oxidoreductase isoform a GN=CRYZ	636000000
NP_003578.2	0.356414	0.510922	0.832093	7.40706	5.4634	2.8043	0.2375	0.136	0.1295	0.181675	0.284223	0.524288	0.405	0.07	0.183	0.089	0.133	0.126	NP_003578	DHX16	NP_003578.2_DHX16	NP_003578.2	DHX16	4	4	3	NP_003578.2|NP_001157711.1|NP_001350444.1	HOMO SAPIENS	3.8	89	89.3	44.96	33.74	pre-mRNA-splicing factor ATP-dependent RNA helicase DHX16 isoform 1 GN=DHX16	26700000
YP_009742610.1	0.18613	0.223478	0.836913	13.2531	12.9266	2.65808	0.5695	0.761	0.1285	0.047281	0.0509731	0.542241	0.822	0.317	0.412	1.11	0.266	-0.009	YP_009742610	NotFound	YP_009742610.1_NotFound	YP_009742610.1	nsp3	20	12	12	YP_009742610.1	SARSCOV2_NC_045512.2	6.4	343	343.1	159.3	159.3	mat_peptide:nsp3:ORF1a_polyprotein:ORF1ab:GN=nsp3	2240000000
NP_001164633.1	0.297221	0.506866	0.887206	9.04394	5.52407	1.83668	0.201	0.1995	0.1285	0.124625	0.280281	0.655137	0.196	0.206	0.387	0.012	-0.307	0.564	NP_001164633	ZMYM3	NP_001164633.1_ZMYM3	NP_001164633.1	ZMYM3	5	4	4	NP_001164633.1|NP_005087.1	HOMO SAPIENS	2.7	1099	1099.1	41.15	41.15	zinc finger MYM-type protein 3 isoform 2 GN=ZMYM3	35800000
NP_733751.2	0.921256	0.433502	0.836913	0.611663	6.91516	2.7091	-0.108	-0.3975	0.128	0.868628	0.203462	0.535908	-1.044	0.828	-0.037	-0.758	0.221	0.035	NP_733751	KMT2C	NP_733751.2_KMT2C	NP_733751.2	KMT2C	3	2	2	NP_733751.2|NP_001136407.1|NP_112590.1|NP_003473.3	HOMO SAPIENS	0.2	1738	1738.1	16.08	16.08	histone-lysine N-methyltransferase 2C GN=KMT2C	154000000
NP_006353.2	0.700314	0.352347	0.848836	2.43385	8.63307	2.52954	0.0635	0.2035	0.1275	0.570972	0.136991	0.558529	0.113	0.014	0.215	0.192	0.321	-0.066	NP_006353	NXF1	NP_006353.2_NXF1	NP_006353.2	NXF1	17	9	9	NP_006353.2|NP_001074960.1	HOMO SAPIENS	15.5	378	378.1	147.74	147.74	nuclear RNA export factor 1 isoform 1 GN=NXF1	785000000
NP_001005502.1	0.311776	0.502451	0.836913	8.47281	5.64563	2.70887	0.2735	0.1485	0.127	0.142141	0.272544	0.535936	0.444	0.103	0.225	0.072	0.058	0.196	NP_001005502	CPM	NP_001005502.1_CPM	NP_001005502.1	CPM	2	2	2	NP_001005502.1	HOMO SAPIENS	3.6	1556	1556.1	20.41	20.41	carboxypeptidase M precursor GN=CPM	30400000
NP_001002857.1	0.295043	0.840941	0.845475	9.17119	1.33399	2.57509	-0.228	-0.038	0.1255	0.121027	0.735532	0.552702	-0.309	-0.147	-0.005	-0.071	-0.018	0.269	NP_001002857	ANXA2	NP_001002857.1_ANXA2	NP_001002857.1	ANXA2	62	18	18	NP_001002857.1|NP_001002858.1	HOMO SAPIENS	48.9	119	119.1	316.59	316.59	annexin A2 isoform 2 GN=ANXA2	5590000000
NP_004389.2	0.23835	0.602819	0.894226	11.0353	4.01233	1.68352	0.312	0.194	0.1255	0.078789	0.396978	0.678654	0.189	0.435	0.473	-0.085	-0.335	0.586	NP_004389	DDX10	NP_004389.2_DDX10	NP_004389.2	DDX10	2	2	2	NP_004389.2	HOMO SAPIENS	2.6	1374	1374.1	26.8	26.8	probable ATP-dependent RNA helicase DDX10 GN=DDX10	25600000
NP_005619.1	0.409575	0.540625	0.836913	6.31486	5.05685	2.69756	0.159	0.1235	0.1255	0.233622	0.312115	0.537334	0.077	0.241	0.097	0.15	0.1	0.151	NP_005619	SLC1A5	NP_005619.1_SLC1A5	NP_005619.1	SLC1A5	13	5	5	NP_005619.1|NP_001138616.1|NP_001138617.1	HOMO SAPIENS	11.4	637	637.1	85.16	85.16	neutral amino acid transporter B(0) isoform 1 GN=SLC1A5	458000000
NP_671717.1	0.308131	0.37498	0.836913	8.60485	8.15257	2.66948	0.2145	0.2145	0.1245	0.137885	0.153018	0.540819	0.297	0.132	0.131	0.298	0.157	0.092	NP_671717	FBXO22	NP_671717.1_FBXO22	NP_671717.1	FBXO22	4	2	2	NP_671717.1|NP_036302.1	HOMO SAPIENS	4.7	1280	1280.1	30.51	30.51	F-box only protein 22 isoform a GN=FBXO22	234000000
NP_036533.2	0.47732	0.649765	0.848836	5.11791	3.3817	2.51957	0.138	0.1345	0.121	0.307758	0.459018	0.559813	0.239	0.037	-0.068	0.337	0.227	0.015	NP_036533	PLXNB2	NP_036533.2_PLXNB2	NP_036533.2	PLXNB2	2	2	2	NP_036533.2	HOMO SAPIENS	1.1	1400	1400.1	25.93	25.93	plexin-B2 precursor GN=PLXNB2	41100000
NP_001035972.1	0.602361	0.0340119	0.982717	3.43559	29.1145	0.214875	0.5475	1.2315	0.1205	0.453358	0.00122616	0.951727	-0.443	1.538	1.207	1.256	-1.643	1.884	NP_001035972	LGALS7B	NP_001035972.1_LGALS7B	NP_001035972.1	LGALS7B	6	2	2	NP_001035972.1	HOMO SAPIENS	15.4	1369	1369.1	27.09	27.09	galectin-7 GN=LGALS7B	44000000
NP_004976.2	0.310116	0.382228	0.881191	8.51116	7.99191	1.98829	0.1945	0.312	0.1195	0.140891	0.158785	0.632662	0.155	0.234	0.532	0.092	-0.233	0.472	NP_004976	KRAS	NP_004976.2_KRAS	NP_004976.2	KRAS	1	2	1	NP_004976.2	HOMO SAPIENS	12.7	1192	1192.2	24.05	6.08	GTPase KRas isoform b GN=KRAS	5130000
NP_001123999.1	0.528044	0.570357	0.862448	4.42944	4.53603	2.32595	0.1035	-0.1445	0.119	0.360625	0.351882	0.585335	0.085	0.122	-0.005	-0.284	-0.078	0.316	NP_001123999	SPAG9	NP_001123999.1_SPAG9	NP_001123999.1	SPAG9	5	4	4	NP_001123999.1|NP_001124000.1|NP_003962.3|NP_001238900.1	HOMO SAPIENS	3.1	1057	1057.1	44.22	44.22	C-Jun-amino-terminal kinase-interacting protein 4 isoform 2 GN=SPAG9	27600000
NP_005871.1	0.320824	0.921651	0.850734	8.26485	0.653452	2.48593	0.279	0.021	0.118	0.149113	0.86031	0.564166	0.094	0.464	-0.051	0.093	0.184	0.052	NP_005871	DNAJA2	NP_005871.1_DNAJA2	NP_005871.1	DNAJA2	4	2	2	NP_005871.1	HOMO SAPIENS	3.6	1604	1604.1	19.34	19.34	dnaJ homolog subfamily A member 2 GN=DNAJA2	104000000
NP_004085.1	0.543225	0.684385	0.862448	4.20301	3.03424	2.33016	-0.1305	-0.0855	0.117	0.379926	0.497252	0.584768	0.011	-0.272	-0.163	-0.008	0.286	-0.052	NP_004085	EIF2S1	NP_004085.1_EIF2S1	NP_004085.1	EIF2S1	41	11	11	NP_004085.1	HOMO SAPIENS	37.4	242	242.1	198.2	198.2	eukaryotic translation initiation factor 2 subunit 1 GN=EIF2S1	18300000000
NP_000007.1	0.961352	0.630933	0.857129	0.312441	3.62941	2.40793	-0.012	0.1365	0.1165	0.930585	0.43357	0.574391	-0.152	0.128	0.323	-0.05	0.009	0.224	NP_000007	ACADM	NP_000007.1_ACADM	NP_000007.1	ACADM	2	2	2	NP_000007.1|NP_001120800.1|NP_001272971.1|NP_001272972.1	HOMO SAPIENS	4.7	1509	1509.1	22.31	22.31	medium-chain specific acyl-CoA dehydrogenase, mitochondrial isoform a precursor GN=ACADM	90900000
NP_000993.1	0.194424	0.457548	0.85901	12.6782	6.41316	2.37896	-0.291	-0.1915	0.1145	0.053973	0.228393	0.578235	-0.294	-0.288	-0.319	-0.064	0.025	0.204	NP_000993	RPLP0	NP_000993.1_RPLP0	NP_000993.1	RPLP0	11	5	5	NP_000993.1	HOMO SAPIENS	21.1	685	685.1	78.99	78.99	60S acidic ribosomal protein P0 GN=RPLP0	682000000
NP_001277159.1	0.741993	0.5651	0.862448	2.04324	4.61766	2.33351	-0.073	-0.1805	0.114	0.624707	0.34533	0.584318	0.086	-0.232	-0.389	0.028	0.233	-0.005	NP_001277159	CDK2	NP_001277159.1_CDK2	NP_001277159.1	CDK2	3	2	2	NP_001277159.1|NP_001789.2|NP_439892.2	HOMO SAPIENS	7.5	1531	1531.1	21.12	21.12	cyclin-dependent kinase 2 isoform 3 GN=CDK2	146000000
NP_003137.1	0.896897	0.950108	0.861458	0.800167	0.414339	2.35587	-0.043	0.014	0.114	0.831732	0.909005	0.581317	0.225	-0.311	-0.07	0.098	0.214	0.014	NP_003137	SSRP1	NP_003137.1_SSRP1	NP_003137.1	SSRP1	6	5	5	NP_003137.1	HOMO SAPIENS	8.6	963	963.1	50.65	50.65	FACT complex subunit SSRP1 GN=SSRP1	116000000
NP_001333208.1	0.295043	0.739905	0.857129	9.178	2.47527	2.39923	0.207	-0.0655	0.1135	0.120837	0.565552	0.575542	0.179	0.235	-0.04	-0.091	0.104	0.123	NP_001333208	CTR9	NP_001333208.1_CTR9	NP_001333208.1	CTR9	3	2	2	NP_001333208.1|NP_055448.1	HOMO SAPIENS	1.5	1271	1271.1	31.12	31.12	RNA polymerase-associated protein CTR9 homolog isoform 2 GN=CTR9	43500000
NP_055177.2	0.184118	0.506047	0.87378	13.5119	5.54856	2.15566	0.4375	0.1385	0.1135	0.0445459	0.278705	0.608743	0.594	0.281	0.089	0.188	-0.108	0.335	NP_055177	HIBCH	NP_055177.2_HIBCH	NP_055177.2	HIBCH	6	2	2	NP_055177.2|NP_932164.1	HOMO SAPIENS	5.4	1393	1393.1	26.19	26.19	3-hydroxyisobutyryl-CoA hydrolase, mitochondrial isoform 1 precursor GN=HIBCH	74000000
NP_001245308.1	0.245986	0.47486	0.920277	10.699	6.10734	1.32728	0.4415	0.187	0.1125	0.0851334	0.245056	0.736668	0.192	0.691	0.322	0.052	-0.396	0.621	NP_001245308	SLC4A7	NP_001245308.1_SLC4A7	NP_001245308.1	SLC4A7	10	4	4	NP_001245308.1|NP_001245309.1|NP_001308032.1|NP_001308033.1|NP_001308034.1|NP_001308035.1|NP_001308036.1|NP_001308037.1|NP_003606.3	HOMO SAPIENS	3.2	849	849.1	59.16	59.16	sodium bicarbonate cotransporter 3 isoform b GN=SLC4A7	96300000
NP_000850.1	0.741993	0.558922	0.888536	2.04578	4.74016	1.76746	0.059	-0.1635	0.1115	0.624341	0.335725	0.665662	-0.027	0.145	0.004	-0.331	-0.264	0.487	NP_000850	HMGCR	NP_000850.1_HMGCR	NP_000850.1	HMGCR	2	2	2	NP_000850.1|NP_001124468.1	HOMO SAPIENS	2.9	1384	1384.1	26.51	26.51	3-hydroxy-3-methylglutaryl-Coenzyme A reductase isoform 1 GN=HMGCR	1610000
NP_001244923.1	0.599432	0.619416	0.920277	3.47741	3.76587	1.29694	0.18	-0.276	0.1115	0.449013	0.420159	0.741833	-0.127	0.487	0.175	-0.727	-0.403	0.626	NP_001244923	TRMT2A	NP_001244923.1_TRMT2A	NP_001244923.1	TRMT2A	3	2	2	NP_001244923.1|NP_001317968.1|NP_073564.3	HOMO SAPIENS	2.1	1406	1406.1	25.63	25.63	tRNA (uracil-5-)-methyltransferase homolog A isoform b GN=TRMT2A	6750000
NP_005311.1	0.35232	0.614646	0.941344	7.48587	3.82271	0.955539	0.5775	0.5765	0.1105	0.178407	0.414695	0.802502	0.087	1.068	1.551	-0.398	-0.514	0.735	NP_005311	HIST1H1D	NP_005311.1_HIST1H1D	NP_005311.1	HIST1H1D	3	6	1	NP_005311.1	HOMO SAPIENS	23.9	467	467.3	88.08	16.86	histone H1.3 GN=HIST1H1D	7100000
NP_001166934.1	0.623339	0.167879	0.875817	3.22876	15.3269	2.10824	-0.16	-0.4105	0.11	0.475471	0.0293299	0.615426	-0.45	0.13	-0.365	-0.456	-0.095	0.315	NP_001166934	KIF21A	NP_001166934.1_KIF21A	NP_001166934.1	KIF21A	6	5	5	NP_001166934.1|NP_001166935.1|NP_001166936.1|NP_060111.2	HOMO SAPIENS	2.9	876	876.1	56.87	56.87	kinesin-like protein KIF21A isoform 3 GN=KIF21A	248000000
NP_006828.2	0.898404	0.881237	0.87378	0.782501	1.00269	2.15914	0.026	-0.0305	0.1095	0.835122	0.793835	0.608255	-0.08	0.132	0.029	-0.09	-0.058	0.277	NP_006828	COPS5	NP_006828.2_COPS5	NP_006828.2	COPS5	8	5	5	NP_006828.2	HOMO SAPIENS	16.7	776	776.1	67.83	67.83	COP9 signalosome complex subunit 5 GN=COPS5	297000000
NP_079172.2	0.263443	0.956844	0.865036	10.1731	0.353005	2.27435	0.24	-0.012	0.1085	0.0960924	0.921933	0.592332	0.295	0.185	-0.096	0.072	0.089	0.128	NP_079172	ERMP1	NP_079172.2_ERMP1	NP_079172.2	ERMP1	9	6	6	NP_079172.2	HOMO SAPIENS	5.9	683	683.1	79.05	79.05	endoplasmic reticulum metallopeptidase 1 GN=ERMP1	116000000
NP_002803.2	0.842764	0.417527	0.867049	1.15618	7.31429	2.24289	-0.0315	-0.1745	0.108	0.76627	0.185597	0.596638	-0.008	-0.055	-0.202	-0.147	0.171	0.045	NP_002803	PSMD8	NP_002803.2_PSMD8	NP_002803.2	PSMD8	8	4	4	NP_002803.2	HOMO SAPIENS	9.7	892	892.1	55.64	55.64	26S proteasome non-ATPase regulatory subunit 8 GN=PSMD8	462000000
NP_005204.1	0.938281	0.764253	0.925118	0.466222	2.16608	1.15789	0.014	0.0585	0.1075	0.89821	0.607284	0.765969	-0.038	0.066	0.089	0.028	-0.44	0.655	NP_005204	CSTA	NP_005204.1_CSTA	NP_005204.1	CSTA	3	3	3	NP_005204.1	HOMO SAPIENS	28.5	1127	1127.1	38.8	38.8	cystatin-A GN=CSTA	111000000
NP_000918.2	0.523147	0.903156	0.8764	4.49946	0.832757	2.07995	0.1235	0.043	0.106	0.354858	0.825514	0.619448	0.021	0.226	0.287	-0.201	-0.061	0.273	NP_000918	ABCB1	NP_000918.2_ABCB1	NP_000918.2	ABCB1	3	2	2	NP_000918.2|NP_001335874.1	HOMO SAPIENS	1.3	1465	1465.1	23.75	23.75	multidrug resistance protein 1 isoform 2 GN=ABCB1	126000000
NP_001273171.1	0.251293	0.378394	0.897191	10.5216	8.065	1.65516	0.3905	0.3665	0.106	0.0886823	0.156135	0.6831	0.177	0.604	0.641	0.092	-0.275	0.487	NP_001273171	GTF3C1	NP_001273171.1_GTF3C1	NP_001273171.1	GTF3C1	12	7	7	NP_001273171.1|NP_001511.2	HOMO SAPIENS	3.2	746	746.1	71.92	71.92	general transcription factor 3C polypeptide 1 isoform 2 GN=GTF3C1	398000000
NP_006448.4	0.381555	0.243785	0.887206	6.95945	12.1193	1.83395	0.2315	0.3565	0.1055	0.201398	0.0613856	0.655549	0.41	0.053	0.243	0.47	0.407	-0.196	NP_006448	PDLIM5	NP_006448.4_PDLIM5	NP_006448.4	PDLIM5	20	12	12	NP_006448.4|NP_001011513.3|NP_001243355.1|NP_001243357.1|NP_001243356.1|NP_001243354.1|NP_001011515.1|NP_001011516.1	HOMO SAPIENS	27	212	212.1	217.35	217.35	PDZ and LIM domain protein 5 isoform a GN=PDLIM5	1020000000
NP_001305063.1	0.305187	0.764253	0.87378	8.8091	2.1783	2.16669	0.2455	0.058	0.1045	0.13155	0.605578	0.607199	0.368	0.123	0.071	0.045	0.056	0.153	NP_001305063	GAK	NP_001305063.1_GAK	NP_001305063.1	GAK	5	4	4	NP_001305063.1|NP_005246.2	HOMO SAPIENS	3.6	1065	1065.1	43.7	43.7	cyclin-G-associated kinase isoform 3 GN=GAK	124000000
NP_940888.3	0.223747	0.753005	0.875817	11.496	2.30595	2.11773	0.2695	0.074	0.1045	0.0708593	0.588037	0.614083	0.314	0.225	-0.041	0.189	-0.006	0.215	NP_940888	RPL7L1	NP_940888.3_RPL7L1	NP_940888.3	RPL7L1	5	2	2	NP_940888.3	HOMO SAPIENS	10.5	1472	1472.1	23.48	23.48	60S ribosomal protein L7-like 1 GN=RPL7L1	42400000
NP_055969.1	0.593462	0.513292	0.874304	3.53897	5.43355	2.14067	0.093	0.187	0.103	0.442693	0.286184	0.610848	0.018	0.168	0.358	0.016	0.084	0.122	NP_055969	MESD	NP_055969.1_MESD	NP_055969.1	MESD	11	4	4	NP_055969.1	HOMO SAPIENS	17	891	891.1	55.81	55.81	LRP chaperone MESD precursor GN=MESD	289000000
NP_055521.1	0.163526	0.493942	0.877489	14.3871	5.77792	2.05203	0.357	0.2305	0.1025	0.0364159	0.264367	0.623444	0.305	0.409	0.453	0.008	-0.025	0.23	NP_055521	SART3	NP_055521.1_SART3	NP_055521.1	SART3	5	4	4	NP_055521.1	HOMO SAPIENS	3.9	1010	1010.1	47.34	47.34	squamous cell carcinoma antigen recognized by T-cells 3 GN=SART3	208000000
NP_001074248.1	0.195208	0.196076	0.886921	12.5533	14.0366	1.86173	0.343	0.359	0.102	0.0555484	0.0394763	0.651369	0.448	0.238	0.391	0.327	-0.145	0.349	NP_001074248	MYO1C	NP_001074248.1_MYO1C	NP_001074248.1	MYO1C	2	2	2	NP_001074248.1|NP_001074419.1|NP_001350784.1|NP_203693.3	HOMO SAPIENS	1.5	1805	1805.1	14.85	14.85	unconventional myosin-Ic isoform a GN=MYO1C	13800000
NP_001193943.1	0.871088	0.454224	0.877489	0.968733	6.52828	2.05752	0.0265	0.156	0.102	0.800068	0.222419	0.622655	0.025	0.028	0.18	0.132	-0.01	0.214	NP_001193943	SERPINH1	NP_001193943.1_SERPINH1	NP_001193943.1	SERPINH1	12	8	8	NP_001193943.1	HOMO SAPIENS	24.8	506	506.1	107.39	107.39	serpin H1 precursor GN=SERPINH1	708000000
NP_001303284.1	0.92709	0.581575	0.875817	0.566402	4.37654	2.1063	-0.0245	-0.116	0.1015	0.877728	0.365044	0.615701	-0.211	0.162	-0.047	-0.185	0.1	0.103	NP_001303284	COPS3	NP_001303284.1_COPS3	NP_001303284.1	COPS3	12	5	5	NP_001303284.1|NP_003644.2|NP_001186054.1|NP_001303283.1|NP_001303285.1|NP_001303286.1	HOMO SAPIENS	16.7	701	701.1	77.13	77.13	COP9 signalosome complex subunit 3 isoform 4 GN=COPS3	380000000
NP_001317.1	0.839042	0.956844	0.877426	1.18501	0.351046	2.06354	0.032	-0.011	0.1	0.761201	0.922349	0.621794	0.018	0.046	-0.054	0.032	0.137	0.063	NP_001317	CSTF3	NP_001317.1_CSTF3	NP_001317.1	CSTF3	12	8	8	NP_001317.1|NP_001028677.1|NP_001028678.1	HOMO SAPIENS	13.6	447	447.1	122.7	122.7	cleavage stimulation factor subunit 3 isoform 1 GN=CSTF3	378000000
NP_055640.2	0.369545	0.27657	0.885028	7.17516	10.8713	1.88687	-0.1635	-0.2605	0.1	0.191639	0.0818218	0.64761	-0.198	-0.129	-0.247	-0.274	-0.106	0.306	NP_055640	URB1	NP_055640.2_URB1	NP_055640.2	URB1	2	2	2	NP_055640.2	HOMO SAPIENS	1.1	1689	1689.1	17.27	17.27	nucleolar pre-ribosomal-associated protein 1 GN=URB1	5770000
NP_000875.2	0.523941	0.223478	0.877489	4.48932	12.9081	2.05372	0.1405	0.3495	0.0995	0.355687	0.0511904	0.623201	0.287	-0.006	0.273	0.426	0.13	0.069	NP_000875	IMPDH2	NP_000875.2_IMPDH2	NP_000875.2	IMPDH2	4	2	2	NP_000875.2	HOMO SAPIENS	3.8	1226	1226.1	32.94	32.94	inosine-5'-monophosphate dehydrogenase 2 GN=IMPDH2	37900000
NP_057284.1	0.949326	0.220582	0.877489	0.398091	13.039	2.04035	-0.0195	0.323	0.099	0.912412	0.0496708	0.625122	0.203	-0.242	0.34	0.306	0.064	0.134	NP_057284	LSM8	NP_057284.1_LSM8	NP_057284.1	LSM8	7	2	2	NP_057284.1	HOMO SAPIENS	20.8	1278	1278.1	30.6	30.6	LSM8 homolog, U6 small nuclear RNA associated GN=LSM8	257000000
NP_001332927.1	0.245709	0.965263	0.877489	10.7644	0.278409	2.04326	0.3105	-0.012	0.099	0.0838609	0.937905	0.624704	0.441	0.18	-0.177	0.153	0.124	0.074	NP_001332927	WDR70	NP_001332927.1_WDR70	NP_001332927.1	WDR70	2	2	2	NP_001332927.1|NP_001332928.1|NP_060504.1	HOMO SAPIENS	1.8	1222	1222.1	33.17	33.17	WD repeat-containing protein 70 isoform 2 GN=WDR70	11100000
NP_001173.2	0.203066	0.393224	0.884069	12.2463	7.76561	1.94439	0.3475	0.1905	0.098	0.0596175	0.167278	0.639088	0.467	0.228	0.24	0.141	-0.033	0.229	NP_001173	ALDH7A1	NP_001173.2_ALDH7A1	NP_001173.2	ALDH7A1	3	2	2	NP_001173.2|NP_001188306.1|NP_001189333.2	HOMO SAPIENS	3.3	1793	1793.1	15.04	15.04	alpha-aminoadipic semialdehyde dehydrogenase isoform 1 precursor GN=ALDH7A1	103000000
NP_006406.1	0.342221	0.778156	0.890919	7.79185	1.99685	1.73977	0.1785	0.0645	0.098	0.16627	0.631416	0.66992	0.138	0.219	-0.047	0.176	-0.172	0.368	NP_006406	SPTLC1	NP_006406.1_SPTLC1	NP_006406.1	SPTLC1	8	3	3	NP_006406.1|NP_001268232.1	HOMO SAPIENS	5.2	1144	1144.1	37.9	37.9	serine palmitoyltransferase 1 isoform a GN=SPTLC1	300000000
NP_060052.3	0.734008	0.839951	0.87961	2.1247	1.34737	2.01549	0.054	-0.038	0.098	0.613098	0.733269	0.628711	0.066	0.042	-0.014	-0.062	0.06	0.136	NP_060052	UBE2Q1	NP_060052.3_UBE2Q1	NP_060052.3	UBE2Q1	5	3	3	NP_060052.3	HOMO SAPIENS	5.4	1357	1357.1	27.57	27.57	ubiquitin-conjugating enzyme E2 Q1 GN=UBE2Q1	83800000
NP_008955.1	0.600441	0.835008	0.887206	3.46228	1.39356	1.829	-0.089	0.041	0.0975	0.450581	0.725511	0.656296	-0.153	-0.025	0.098	-0.016	-0.111	0.306	NP_008955	TMEM115	NP_008955.1_TMEM115	NP_008955.1	TMEM115	3	2	2	NP_008955.1	HOMO SAPIENS	7.6	1381	1381.1	26.65	26.65	transmembrane protein 115 GN=TMEM115	94000000
NP_001306769.1	0.197799	0.845956	0.938938	12.4395	1.29716	1.02297	0.2845	0.0555	0.0955	0.0570231	0.741795	0.790138	0.285	0.284	-0.136	0.247	-0.448	0.639	NP_001306769	AACS	NP_001306769.1_AACS	NP_001306769.1	AACS	4	2	2	NP_001306769.1|NP_076417.2|NP_001306768.1	HOMO SAPIENS	2.3	1804	1804.1	14.86	14.86	acetoacetyl-CoA synthetase isoform 3 GN=AACS	75500000
NP_001240775.1	0.661388	0.515873	0.88754	2.8142	5.35936	1.78162	0.069	0.1685	0.0955	0.523094	0.291114	0.663496	0.065	0.073	0.028	0.309	0.307	-0.116	NP_001240775	GMDS	NP_001240775.1_GMDS	NP_001240775.1	GMDS	14	9	9	NP_001240775.1|NP_001491.1	HOMO SAPIENS	25.1	484	484.1	115.99	115.99	GDP-mannose 4,6 dehydratase isoform 2 GN=GMDS	778000000
NP_001427.2	0.526693	0.502533	0.887507	4.4524	5.63198	1.80623	-0.1055	-0.1385	0.095	0.358724	0.273402	0.659746	-0.072	-0.139	-0.098	-0.179	-0.092	0.282	NP_001427	FBL	NP_001427.2_FBL	NP_001427.2	FBL	16	7	7	NP_001427.2|NP_001342203.1	HOMO SAPIENS	20.2	573	573.1	94.56	94.56	rRNA 2'-O-methyltransferase fibrillarin GN=FBL	4350000000
NP_001028886.1	0.199975	0.270795	0.887507	12.3569	11.0078	1.81735	0.319	0.325	0.092	0.0581179	0.0792896	0.65806	0.234	0.404	0.445	0.205	-0.03	0.214	NP_001028886	NOP2	NP_001028886.1_NOP2	NP_001028886.1	NOP2	8	6	6	NP_001028886.1|NP_001245237.1|NP_001245238.1|NP_001245239.1	HOMO SAPIENS	8.9	606	606.1	89.94	89.94	probable 28S rRNA (cytosine(4447)-C(5))-methyltransferase isoform 1 GN=NOP2	165000000
NP_001681.2	0.994198	0.736906	0.887015	0.0566961	2.50281	1.84299	0.002	0.066	0.092	0.98703	0.561977	0.654186	0.104	-0.1	0.043	0.089	0.185	-0.001	NP_001681	ATP6V1A	NP_001681.2_ATP6V1A	NP_001681.2	ATP6V1A	7	6	6	NP_001681.2	HOMO SAPIENS	7.1	744	744.1	72.1	72.1	V-type proton ATPase catalytic subunit A GN=ATP6V1A	605000000
NP_001010935.1	0.592639	0.428136	0.885137	3.56101	7.0429	1.8802	0.122	0.166	0.092	0.440453	0.197565	0.648605	0.289	-0.045	0.163	0.169	0.087	0.097	NP_001010935	RAP1A	NP_001010935.1_RAP1A	NP_001010935.1	RAP1A	14	7	2	NP_001010935.1|NP_001238851.1	HOMO SAPIENS	24.4	525	525.1	102.69	29.29	ras-related protein Rap-1A precursor GN=RAP1A	396000000
NP_001317514.1	0.454341	0.987849	0.88754	5.50505	0.0845228	1.7957	0.145	0.003	0.091	0.281511	0.980726	0.661347	0.24	0.05	0.093	-0.087	-0.03	0.212	NP_001317514	CC2D1B	NP_001317514.1_CC2D1B	NP_001317514.1	CC2D1B	2	2	2	NP_001317514.1|NP_115825.1	HOMO SAPIENS	3.4	1787	1787.1	15.09	15.09	coiled-coil and C2 domain-containing protein 1B isoform 2 GN=CC2D1B	69100000
NP_055284.3	0.949326	0.238299	0.920277	0.383323	12.4334	1.26457	-0.0205	0.8005	0.091	0.91552	0.0571037	0.747383	-0.273	0.232	1.193	0.408	-0.336	0.518	NP_055284	RBMXL2	NP_055284.3_RBMXL2	NP_055284.3	RBMXL2	2	4	1	NP_055284.3	HOMO SAPIENS	8.6	278	278.2	47.23	4.36	RNA-binding motif protein, X-linked-like-2 GN=RBMXL2	225000000
NP_001273300.1	0.932485	0.970502	0.88754	0.510615	0.239805	1.77905	-0.018	-0.0095	0.0905	0.889075	0.94628	0.663888	-0.136	0.1	0.126	-0.145	-0.036	0.217	NP_001273300	VTA1	NP_001273300.1_VTA1	NP_001273300.1	VTA1	11	4	4	NP_001273300.1|NP_057569.2|NP_001273301.1	HOMO SAPIENS	18.5	719	719.1	74.99	74.99	vacuolar protein sorting-associated protein VTA1 homolog isoform b GN=VTA1	357000000
NP_001002000.1	0.474565	0.765401	0.88754	5.15991	2.1254	1.78667	0.1475	0.0885	0.09	0.304796	0.613	0.662725	0.026	0.269	0.288	-0.111	-0.016	0.196	NP_001002000	GMPR2	NP_001002000.1_GMPR2	NP_001002000.1	GMPR2	5	5	5	NP_001002000.1|NP_001269951.1|NP_001269952.1|NP_001337951.1|NP_057660.2	HOMO SAPIENS	8.6	1064	1064.1	43.79	43.79	GMP reductase 2 isoform 2 GN=GMPR2	330000000
NP_689520.2	0.388728	0.510122	0.888653	6.75124	5.47454	1.76046	0.179	0.214	0.0895	0.211289	0.283495	0.666736	0.076	0.282	0.428	0	-0.033	0.212	NP_689520	TRMT61A	NP_689520.2_TRMT61A	NP_689520.2	TRMT61A	10	3	3	NP_689520.2	HOMO SAPIENS	12.8	1331	1331.1	28.21	28.21	tRNA (adenine(58)-N(1))-methyltransferase catalytic subunit TRMT61A GN=TRMT61A	60400000
NP_001180343.1	0.767947	0.576348	0.900743	1.83991	4.45706	1.59704	-0.0795	-0.297	0.0895	0.65465	0.358339	0.692303	-0.297	0.138	0.116	-0.71	-0.162	0.341	NP_001180343	TUBA8	NP_001180343.1_TUBA8	NP_001180343.1	TUBA8	3	9	1	NP_001180343.1|NP_061816.1	HOMO SAPIENS	20.8	139	139.3	142.98	7.3	tubulin alpha-8 chain isoform 2 GN=TUBA8	152000000
NP_001239007.1	0.710882	0.875547	0.887507	2.32472	1.05813	1.80823	-0.072	0.0325	0.0895	0.585502	0.783768	0.659443	0.045	-0.189	-0.034	0.099	0.146	0.033	NP_001239007	USP15	NP_001239007.1_USP15	NP_001239007.1	USP15	9	6	6	NP_001239007.1|NP_006304.1|NP_001338088.1|NP_001239008.1|NP_001338089.1|NP_001338090.1|NP_001338091.1|NP_001338092.1	HOMO SAPIENS	6.2	687	687.1	78.8	78.8	ubiquitin carboxyl-terminal hydrolase 15 isoform 1 GN=USP15	207000000
NP_002844.1	0.294753	0.904044	0.88754	9.1907	0.81796	1.79782	0.232	0.024	0.089	0.120484	0.828331	0.661026	0.145	0.319	0.047	0.001	0.035	0.143	NP_002844	RAD1	NP_002844.1_RAD1	NP_002844.1	RAD1	3	2	2	NP_002844.1	HOMO SAPIENS	6.3	1524	1524.1	21.35	21.35	cell cycle checkpoint protein RAD1 GN=RAD1	345000000
NP_001054.1	0.297629	0.25244	0.88754	9.01855	11.7261	1.78318	0.2015	0.286	0.0885	0.125356	0.0672026	0.663257	0.219	0.184	0.262	0.31	0.149	0.028	NP_001054	TF	NP_001054.1_TF	NP_001054.1	TF	4	2	2	NP_001054.1|NP_001341632.1|NP_001341633.1	HOMO SAPIENS	2.7	1255	1255.1	31.73	31.73	serotransferrin isoform 1 precursor GN=TF	53300000
NP_003818.2	0.975956	0.774125	0.894226	0.197623	2.0462	1.68999	-0.011	-0.088	0.088	0.955515	0.624281	0.677644	-0.271	0.249	0.121	-0.297	-0.07	0.246	NP_003818	NAPA	NP_003818.2_NAPA	NP_003818.2	NAPA	7	3	3	NP_003818.2	HOMO SAPIENS	12.5	1020	1020.1	46.54	46.54	alpha-soluble NSF attachment protein GN=NAPA	91000000
NP_000507.1	0.661315	0.723457	0.88754	2.82383	2.64003	1.77877	0.0745	0.0945	0.088	0.521936	0.544499	0.663931	0.139	0.01	-0.063	0.252	0.132	0.044	NP_000507	GNAS	NP_000507.1_GNAS	NP_000507.1	GNAS	7	5	4	NP_000507.1|NP_001070956.1|NP_001070957.1|NP_536350.2|NP_536351.1|NP_001296769.1	HOMO SAPIENS	14.9	417	417.4	80.06	60.26	protein GNAS isoform GNASL GN=GNAS	173000000
NP_000170.1	0.605079	0.916086	0.891939	3.40645	0.71083	1.7252	0.0825	-0.021	0.0855	0.45641	0.849018	0.672172	0.107	0.058	-0.041	-0.001	0.116	0.055	NP_000170	MSH6	NP_000170.1_MSH6	NP_000170.1	MSH6	12	8	8	NP_000170.1|NP_001268421.1|NP_001268422.1	HOMO SAPIENS	6	503	503.1	107.79	107.79	DNA mismatch repair protein Msh6 isoform 1 GN=MSH6	385000000
NP_000240.1	0.427093	0.489058	0.894226	5.95688	5.86321	1.70495	-0.1775	-0.14	0.0845	0.253695	0.259226	0.675312	-0.317	-0.038	-0.128	-0.152	0.069	0.1	NP_000240	MLH1	NP_000240.1_MLH1	NP_000240.1	MLH1	3	2	2	NP_000240.1|NP_001245200.1|NP_001341557.1|NP_001341558.1|NP_001341559.1|NP_001161089.1	HOMO SAPIENS	2.3	1515	1515.1	21.91	21.91	DNA mismatch repair protein Mlh1 isoform 1 GN=MLH1	52100000
NP_644671.1	0.569768	0.619815	0.894226	3.88363	3.73123	1.69659	0.0925	0.0975	0.0845	0.408919	0.423523	0.676614	0.069	0.116	0.045	0.15	0.036	0.133	NP_644671	STAT1	NP_644671.1_STAT1	NP_644671.1	STAT1	27	12	12	NP_644671.1|NP_009330.1	HOMO SAPIENS	18.6	305	305.1	173.09	173.09	signal transducer and activator of transcription 1-alpha/beta isoform beta GN=STAT1	1020000000
NP_055454.1	0.73863	0.931709	0.909788	2.08017	0.544427	1.46597	-0.088	0.0175	0.083	0.619417	0.88218	0.713515	-0.303	0.127	0.085	-0.05	-0.169	0.335	NP_055454	TTC37	NP_055454.1_TTC37	NP_055454.1	TTC37	3	2	2	NP_055454.1	HOMO SAPIENS	1.5	1281	1281.1	30.51	30.51	tetratricopeptide repeat protein 37 GN=TTC37	49900000
NP_001132913.1	0.868099	0.847705	0.898771	0.98891	1.28545	1.63792	0.031	-0.041	0.083	0.796359	0.743799	0.685816	-0.06	0.122	0.049	-0.131	-0.011	0.177	NP_001132913	BCAP31	NP_001132913.1_BCAP31	NP_001132913.1	BCAP31	14	5	5	NP_001132913.1|NP_001132929.1	HOMO SAPIENS	18.2	703	703.1	76.95	76.95	B-cell receptor-associated protein 31 isoform b GN=BCAP31	1450000000
NP_001254739.1	0.375573	0.339135	0.897574	7.06329	9.02154	1.64698	0.1825	0.223	0.083	0.19664	0.12527	0.684388	0.277	0.088	0.276	0.17	0.003	0.163	NP_001254739	EIF6	NP_001254739.1_EIF6	NP_001254739.1	EIF6	22	6	6	NP_001254739.1|NP_852131.1	HOMO SAPIENS	35.9	458	458.1	121.46	121.46	eukaryotic translation initiation factor 6 isoform a GN=EIF6	9590000000
NP_061108.2	0.527317	0.762132	0.899513	4.44271	2.20703	1.61523	0.1375	0.07	0.0815	0.359525	0.601584	0.689409	0.28	-0.005	-0.039	0.179	0.158	0.005	NP_061108	ETNK1	NP_061108.2_ETNK1	NP_061108.2	ETNK1	5	4	4	NP_061108.2|NP_001034570.1	HOMO SAPIENS	8.6	1080	1080.1	42.64	42.64	ethanolamine kinase 1 isoform A GN=ETNK1	261000000
NP_000867.2	0.417612	0.825966	0.899237	6.12794	1.50122	1.62002	0.1615	-0.053	0.0815	0.243897	0.707746	0.68865	0.26	0.063	-0.185	0.079	0.014	0.149	NP_000867	IGF2R	NP_000867.2_IGF2R	NP_000867.2	IGF2R	7	5	5	NP_000867.2	HOMO SAPIENS	1.9	1007	1007.1	47.53	47.53	cation-independent mannose-6-phosphate receptor precursor GN=IGF2R	129000000
NP_002302.2	0.434933	0.57981	0.899237	5.8108	4.40313	1.62087	0.1735	0.121	0.081	0.262374	0.362817	0.688515	0.313	0.034	0.206	0.036	0.045	0.117	NP_002302	LIG3	NP_002302.2_LIG3	NP_002302.2	LIG3	9	4	4	NP_002302.2|NP_039269.2	HOMO SAPIENS	4.1	916	916.1	53.8	53.8	DNA ligase 3 isoform beta precursor GN=LIG3	271000000
NP_001295374.1	0.685755	0.58598	0.901449	2.58924	4.31589	1.5905	-0.065	-0.1315	0.0805	0.550904	0.370178	0.693345	-0.038	-0.092	-0.009	-0.254	0	0.161	NP_001295374	NAA50	NP_001295374.1_NAA50	NP_001295374.1	NAA50	9	4	4	NP_001295374.1|NP_079422.1	HOMO SAPIENS	20.2	802	802.1	65.48	65.48	N-alpha-acetyltransferase 50 isoform 2 GN=NAA50	209000000
NP_005264.2	0.883988	0.198845	0.903577	0.881352	13.9519	1.55885	0.039	0.3515	0.0795	0.816328	0.0402543	0.698418	0.242	-0.164	0.335	0.368	0.175	-0.016	NP_005264	GNB2	NP_005264.2_GNB2	NP_005264.2	GNB2	4	6	1	NP_005264.2	HOMO SAPIENS	18.8	514	514.2	91.64	28.41	guanine nucleotide-binding protein G(I)/G(S)/G(T) subunit beta-2 GN=GNB2	258000000
NP_004577.1	0.599432	0.658869	0.905287	3.47279	3.28382	1.50366	-0.083	-0.109	0.0795	0.449491	0.469481	0.70735	-0.078	-0.088	-0.25	0.032	0.24	-0.081	NP_004577	RPS6KA3	NP_004577.1_RPS6KA3	NP_004577.1	RPS6KA3	37	15	10	NP_004577.1|NP_001006933.2|NP_001305865.1|NP_066958.2|NP_001317370.1|NP_002944.2|NP_001305866.1|NP_001305867.1	HOMO SAPIENS	20.5	172	172.1	256.45	186.67	ribosomal protein S6 kinase alpha-3 GN=RPS6KA3	1810000000
NP_006861.1	0.946824	0.515873	0.903577	0.419317	5.35456	1.55839	0.015	0.144	0.079	0.907963	0.291436	0.698492	0.135	-0.105	0.06	0.228	0.157	0.001	NP_006861	DSTN	NP_006861.1_DSTN	NP_006861.1	DSTN	26	7	7	NP_006861.1|NP_001011546.1	HOMO SAPIENS	40.6	454	454.1	121.56	121.56	destrin isoform a GN=DSTN	5750000000
NP_060238.3	0.661388	0.663782	0.903285	2.81694	3.22707	1.5689	0.0745	-0.085	0.079	0.522765	0.475655	0.696802	0.14	0.009	-0.132	-0.038	0.135	0.023	NP_060238	LRRC40	NP_060238.3_LRRC40	NP_060238.3	LRRC40	7	3	3	NP_060238.3	HOMO SAPIENS	4.6	1019	1019.1	46.57	46.57	leucine-rich repeat-containing protein 40 GN=LRRC40	195000000
NP_001121622.1	0.332757	0.938495	0.903285	7.95947	0.487933	1.5712	0.177	-0.0175	0.079	0.159975	0.893731	0.696434	0.185	0.169	-0.127	0.092	0.129	0.029	NP_001121622	ORMDL1	NP_001121622.1_ORMDL1	NP_001121622.1	ORMDL1	4	2	2	NP_001121622.1|NP_054901.1|NP_001307730.1	HOMO SAPIENS	16.3	1824	1824.1	14.55	14.55	ORM1-like protein 1 GN=ORMDL1	21000000
NP_001139542.1	0.306062	0.188106	0.941344	8.77531	14.3318	0.952453	0.3465	0.7965	0.079	0.132577	0.0368824	0.803072	0.109	0.584	1.113	0.48	-0.407	0.565	NP_001139542	TDRD3	NP_001139542.1_TDRD3	NP_001139542.1	TDRD3	13	2	2	NP_001139542.1|NP_001139543.1	HOMO SAPIENS	2.8	1769	1769.1	15.38	15.38	tudor domain-containing protein 3 isoform 1 GN=TDRD3	2880000000
NP_001177765.1	0.520045	0.488351	0.905287	4.55736	5.87715	1.50784	0.1105	0.15	0.0775	0.350158	0.258395	0.706668	0.06	0.161	0.214	0.086	-0.028	0.183	NP_001177765	DCTN1	NP_001177765.1_DCTN1	NP_001177765.1	DCTN1	8	7	7	NP_001177765.1|NP_001128512.1|NP_001128513.1|NP_001177766.1|NP_004073.2|NP_075408.1	HOMO SAPIENS	5.2	819	819.1	63.5	63.5	dynactin subunit 1 isoform 5 GN=DCTN1	57300000
NP_005100.1	0.611088	0.755248	0.918414	3.3476	2.28687	1.40122	0.1055	0.0835	0.077	0.462637	0.590626	0.724232	0.243	-0.032	-0.075	0.242	0.284	-0.13	NP_005100	OXSR1	NP_005100.1_OXSR1	NP_005100.1	OXSR1	3	2	2	NP_005100.1	HOMO SAPIENS	2.8	1735	1735.1	16.2	16.2	serine/threonine-protein kinase OSR1 GN=OXSR1	196000000
NP_001191213.1	0.984271	0.648516	0.904947	0.122171	3.43015	1.53053	-0.0045	-0.121	0.077	0.972261	0.453926	0.702986	0.115	-0.124	-0.284	0.042	0.113	0.041	NP_001191213	PPP5C	NP_001191213.1_PPP5C	NP_001191213.1	PPP5C	4	2	2	NP_001191213.1|NP_006238.1	HOMO SAPIENS	3.7	1259	1259.1	31.65	31.65	serine/threonine-protein phosphatase 5 isoform 2 GN=PPP5C	136000000
NP_003183.1	0.409575	0.884603	0.909788	6.32179	0.964861	1.46182	0.143	-0.035	0.0765	0.23325	0.800781	0.714198	0.163	0.123	0.093	-0.163	-0.06	0.213	NP_003183	TBCC	NP_003183.1_TBCC	NP_003183.1	TBCC	6	4	4	NP_003183.1	HOMO SAPIENS	9.2	1140	1140.1	38.27	38.27	tubulin-specific chaperone C GN=TBCC	135000000
NP_008850.1	0.481531	0.0757627	0.970485	5.05928	21.6872	0.563918	0.399	0.74	0.075	0.311941	0.00678086	0.87823	-0.094	0.892	0.814	0.666	-0.599	0.749	NP_008850	SERPINB3	NP_008850.1_SERPINB3	NP_008850.1	SERPINB3	5	4	4	NP_008850.1|NP_002965.1|NP_778206.1	HOMO SAPIENS	8.2	1247	1247.1	31.86	31.86	serpin B3 GN=SERPINB3	54900000
NP_001015877.1	0.872175	0.596246	0.920277	0.960695	4.13871	1.35817	0.036	0.1155	0.0715	0.80155	0.385592	0.731447	-0.115	0.187	0.204	0.027	-0.061	0.204	NP_001015877	PHF6	NP_001015877.1_PHF6	NP_001015877.1	PHF6	8	5	5	NP_001015877.1|NP_115711.2	HOMO SAPIENS	17.2	692	692.1	78.37	78.37	PHD finger protein 6 isoform 1 GN=PHF6	33400000
NP_002499.2	0.521883	0.244118	0.919381	4.53132	12.1038	1.3814	0.1085	0.3355	0.071	0.352264	0.0616049	0.727545	0.066	0.151	0.427	0.244	-0.008	0.15	NP_002499	NID1	NP_002499.2_NID1	NP_002499.2	NID1	5	4	4	NP_002499.2	HOMO SAPIENS	3.6	1347	1347.1	27.74	27.74	nidogen-1 precursor GN=NID1	101000000
NP_001007566.1	0.797116	0.913087	0.920277	1.57193	0.742403	1.34945	-0.0595	0.028	0.071	0.696316	0.842868	0.732917	0.109	-0.228	-0.107	0.163	0.201	-0.059	NP_001007566	TFG	NP_001007566.1_TFG	NP_001007566.1	TFG	18	5	5	NP_001007566.1|NP_001182408.1	HOMO SAPIENS	12.5	665	665.1	81.95	81.95	protein TFG isoform 1 GN=TFG	1070000000
NP_006819.2	0.440127	0.0467095	0.933688	5.71025	25.2969	1.06864	0.178	1.1025	0.0705	0.268519	0.00295335	0.781873	0.331	0.025	1.219	0.986	-0.299	0.44	NP_006819	ASCC3	NP_006819.2_ASCC3	NP_006819.2	ASCC3	8	3	3	NP_006819.2	HOMO SAPIENS	1.3	1681	1681.1	17.5	17.5	activating signal cointegrator 1 complex subunit 3 isoform a GN=ASCC3	5000000000
NP_001095137.1	0.582369	0.143381	0.942096	3.70494	16.9429	0.944209	0.1495	0.7065	0.07	0.426095	0.0202166	0.804598	-0.073	0.372	0.903	0.51	-0.36	0.5	NP_001095137	ACOX3	NP_001095137.1_ACOX3	NP_001095137.1	ACOX3	3	2	2	NP_001095137.1|NP_003492.2	HOMO SAPIENS	6.5	1584	1584.1	19.77	19.77	peroxisomal acyl-coenzyme A oxidase 3 isoform b GN=ACOX3	550000000
NP_055955.1	0.434996	0.884274	0.920277	5.79686	0.972214	1.30923	0.136	-0.0285	0.069	0.263217	0.799427	0.739736	0.181	0.091	0.006	-0.063	-0.058	0.196	NP_055955	TTLL12	NP_055955.1_TTLL12	NP_055955.1	TTLL12	11	4	4	NP_055955.1	HOMO SAPIENS	8.6	690	690.1	78.45	78.45	tubulin--tyrosine ligase-like protein 12 GN=TTLL12	201000000
NP_005304.3	0.193205	0.175175	0.921918	12.7927	14.9533	1.21388	0.317	0.39	0.068	0.0525691	0.0319648	0.756157	0.252	0.382	0.422	0.358	-0.145	0.281	NP_005304	PDIA3	NP_005304.3_PDIA3	NP_005304.3	PDIA3	12	7	7	NP_005304.3|A5D7E8|P38657	HOMO SAPIENS	13.8	604	604.1	90.46	90.46	protein disulfide-isomerase A3 precursor GN=PDIA3	278000000
NP_001350043.1	0.354077	0.359048	0.920277	7.45755	8.44394	1.30303	-0.17	-0.2035	0.068	0.179575	0.143089	0.740794	-0.134	-0.206	-0.241	-0.166	0.172	-0.036	NP_001350043	ANXA6	NP_001350043.1_ANXA6	NP_001350043.1	ANXA6	55	20	20	NP_001350043.1|NP_001146.2|NP_001180473.1	HOMO SAPIENS	30.4	112	112.1	325.22	325.22	annexin A6 isoform 3 GN=ANXA6	7390000000
NP_002635.2	0.0491586	0.658412	0.985263	22.4011	3.30516	0.15776	0.7975	-0.16	0.067	0.00575289	0.46718	0.964326	0.909	0.686	0.111	-0.431	-1.307	1.441	NP_002635	PIGR	NP_002635.2_PIGR	NP_002635.2	PIGR	4	2	2	NP_002635.2	HOMO SAPIENS	3.7	1512	1512.1	22.14	22.14	polymeric immunoglobulin receptor precursor GN=PIGR	4040000
NP_002207.2	0.767835	0.894375	0.920277	1.84337	0.889531	1.29757	0.0475	-0.0285	0.0665	0.654129	0.814792	0.741725	0.042	0.053	-0.108	0.051	0.106	0.027	NP_002207	ITIH2	NP_002207.2_ITIH2	NP_002207.2	ITIH2	12	8	8	NP_002207.2	HOMO SAPIENS	7.7	629	629.1	86.49	86.49	inter-alpha-trypsin inhibitor heavy chain H2 precursor GN=ITIH2	340000000
NP_001020527.2	0.71055	0.684385	0.938369	2.3326	3.05234	1.02969	0.0685	0.2425	0.066	0.58444	0.495183	0.788917	0.167	-0.03	-0.238	0.723	0.412	-0.28	NP_001020527	ANO6	NP_001020527.2_ANO6	NP_001020527.2	ANO6	3	2	2	NP_001020527.2|NP_001136150.1|NP_001136151.1|NP_001191732.1	HOMO SAPIENS	2.3	1432	1432.1	24.73	24.73	anoctamin-6 isoform a GN=ANO6	15000000
NP_006576.2	0.660914	0.885222	0.920277	2.83257	0.956915	1.26267	-0.078	-0.0325	0.066	0.520887	0.802248	0.74771	0.005	-0.161	-0.137	0.072	0.166	-0.034	NP_006576	CCT8	NP_006576.2_CCT8	NP_006576.2	CCT8	58	19	19	NP_006576.2|NP_001269836.1|NP_001269837.1|NP_001269838.1	HOMO SAPIENS	38.6	118	118.1	318.48	318.48	T-complex protein 1 subunit theta isoform 1 GN=CCT8	3030000000
NP_001158222.1	0.556463	0.83794	0.920277	4.05263	1.36883	1.26083	-0.1145	-0.0395	0.065	0.393312	0.729654	0.748027	-0.006	-0.223	0.005	-0.084	0.01	0.12	NP_001158222	ASPH	NP_001158222.1_ASPH	NP_001158222.1	ASPH	4	2	2	NP_001158222.1|NP_004309.2	HOMO SAPIENS	3.4	1355	1355.1	27.59	27.59	aspartyl/asparaginyl beta-hydroxylase isoform f GN=ASPH	16800000
NP_002144.1	0.987846	0.727003	0.920512	0.0966841	2.6124	1.23523	0.003	-0.0825	0.0645	0.977984	0.547974	0.752449	-0.046	0.052	-0.197	0.032	0.156	-0.027	NP_002144	HSD17B2	NP_002144.1_HSD17B2	NP_002144.1	HSD17B2	2	2	2	NP_002144.1	HOMO SAPIENS	4.1	1800	1800.1	14.88	14.88	estradiol 17-beta-dehydrogenase 2 GN=HSD17B2	44300000
NP_001230154.1	0.361737	0.179608	0.920667	7.31461	14.798	1.22311	-0.18	-0.5925	0.0645	0.185583	0.0331285	0.754551	-0.256	-0.104	-0.793	-0.392	0.178	-0.049	NP_001230154	PES1	NP_001230154.1_PES1	NP_001230154.1	PES1	8	5	5	NP_001230154.1|NP_055118.1|NP_001269256.1	HOMO SAPIENS	6.5	833	833.1	61.92	61.92	pescadillo homolog isoform 2 GN=PES1	636000000
NP_057226.1	0.342777	0.785621	0.922441	7.75424	1.89056	1.20801	-0.19	-0.051	0.064	0.167717	0.647059	0.75718	-0.265	-0.115	-0.055	-0.047	0.185	-0.057	NP_057226	HSD17B12	NP_057226.1_HSD17B12	NP_057226.1	HSD17B12	3	2	2	NP_057226.1	HOMO SAPIENS	3.5	1395	1395.1	26.12	26.12	very-long-chain 3-oxoacyl-CoA reductase GN=HSD17B12	97100000
NP_003365.1	1	0.417527	0.932666	1.92865e-15	7.27364	1.10807	-5.64252e-17	0.1765	0.0635	1	0.187342	0.774806	-0.029	0.029	0.218	0.135	0.295	-0.168	NP_003365	VDAC1	NP_003365.1_VDAC1	NP_003365.1	VDAC1	29	8	7	NP_003365.1	HOMO SAPIENS	33.5	341	341.1	160.22	140.24	voltage-dependent anion-selective channel protein 1 GN=VDAC1	3630000000
NP_001008938.1	0.510705	0.143381	0.922853	4.66838	16.9296	1.18649	-0.108	-0.601	0.063	0.34132	0.0202786	0.76094	-0.097	-0.119	-0.458	-0.744	-0.059	0.185	NP_001008938	CKAP5	NP_001008938.1_CKAP5	NP_001008938.1	CKAP5	4	2	2	NP_001008938.1|NP_055571.2	HOMO SAPIENS	0.8	1248	1248.1	31.84	31.84	cytoskeleton-associated protein 5 isoform a GN=CKAP5	230000000
NP_056474.2	0.227365	0.805721	0.926966	11.381	1.70307	1.1434	0.261	-0.057	0.0625	0.0727617	0.675606	0.768528	0.29	0.232	0.061	-0.175	-0.106	0.231	NP_056474	RSL1D1	NP_056474.2_RSL1D1	NP_056474.2	RSL1D1	11	5	5	NP_056474.2	HOMO SAPIENS	11.6	707	707.1	76.26	76.26	ribosomal L1 domain-containing protein 1 GN=RSL1D1	122000000
NP_115545.3	0.389383	0.709467	0.922441	6.71385	2.76341	1.20261	0.1835	0.073	0.062	0.213116	0.529247	0.758121	0.07	0.297	0.037	0.109	0.035	0.089	NP_115545	ACAD11	NP_115545.3_ACAD11	NP_115545.3	ACAD11	3	3	3	NP_115545.3	HOMO SAPIENS	3.4	1418	1418.1	25.19	25.19	acyl-CoA dehydrogenase family member 11 GN=ACAD11	31700000
NP_002258.2	0.462094	0.456186	0.960026	5.34361	6.46806	0.734424	0.4185	0.588	0.062	0.292172	0.225524	0.844418	-0.073	0.91	1.19	-0.014	-0.423	0.547	NP_002258	KPNA3	NP_002258.2_KPNA3	NP_002258.2	KPNA3	3	2	2	NP_002258.2	HOMO SAPIENS	3.4	1774	1774.1	15.28	15.28	importin subunit alpha-4 GN=KPNA3	8360000
NP_001336107.1	0.574176	0.441867	0.925143	3.83676	6.74515	1.15486	0.0995	0.189	0.06	0.413356	0.211585	0.766503	0.173	0.026	0.083	0.295	0.111	0.009	NP_001336107	XYLB	NP_001336107.1_XYLB	NP_001336107.1	XYLB	10	6	6	NP_001336107.1|NP_005099.2|NP_001336108.1	HOMO SAPIENS	14.7	583	583.1	93.24	93.24	xylulose kinase isoform 1 GN=XYLB	208000000
NP_001008539.3	0.292336	0.816941	0.972115	9.25603	1.58263	0.401426	0.478	0.172	0.06	0.118685	0.694604	0.911711	0.145	0.811	0.796	-0.452	-0.661	0.781	NP_001008539	SLC7A2	NP_001008539.3_SLC7A2	NP_001008539.3	SLC7A2	4	2	2	NP_001008539.3|NP_001158243.1|NP_003037.4	HOMO SAPIENS	2.7	1413	1413.1	25.26	25.26	cationic amino acid transporter 2 isoform 2 GN=SLC7A2	31200000
NP_003747.1	0.943717	0.636279	0.940743	0.438615	3.57179	0.979298	-0.0155	0.092	0.0595	0.903938	0.43936	0.798124	0.101	-0.132	0.052	0.132	0.348	-0.229	NP_003747	EIF3H	NP_003747.1_EIF3H	NP_003747.1	EIF3H	36	10	10	NP_003747.1	HOMO SAPIENS	26.7	310	310.1	169.98	169.98	eukaryotic translation initiation factor 3 subunit H GN=EIF3H	3680000000
NP_001350531.1	0.517798	0.609498	0.933434	4.5905	3.90758	1.0727	0.1305	-0.189	0.059	0.347496	0.40667	0.781142	0.246	0.015	-0.467	0.089	0.228	-0.11	NP_001350531	NDUFS7	NP_001350531.1_NDUFS7	NP_001350531.1	NDUFS7	3	2	2	NP_001350531.1|NP_077718.3	HOMO SAPIENS	9.8	1484	1484.1	23.25	23.25	NADH dehydrogenase [ubiquinone] iron-sulfur protein 7, mitochondrial isoform 2 GN=NDUFS7	147000000
NP_001275905.1	0.348361	0.469252	0.933253	7.59687	6.22694	1.09071	-0.1755	-0.1485	0.059	0.173905	0.2384	0.777909	-0.13	-0.221	-0.166	-0.131	0.202	-0.084	NP_001275905	XRCC6	NP_001275905.1_XRCC6	NP_001275905.1	XRCC6	85	25	25	NP_001275905.1|NP_001275906.1|NP_001275907.1	HOMO SAPIENS	41.7	67	67.1	421.71	421.71	X-ray repair cross-complementing protein 6 isoform 1 GN=XRCC6	9650000000
NP_078938.2	0.722413	0.736006	0.92898	2.21408	2.52265	1.12817	0.059	0.071	0.059	0.600609	0.559416	0.771228	0.004	0.114	0.004	0.138	0.128	-0.01	NP_078938	NAT10	NP_078938.2_NAT10	NP_078938.2	NAT10	22	11	11	NP_078938.2|NP_001137502.1	HOMO SAPIENS	11.2	335	335.1	163.63	163.63	RNA cytidine acetyltransferase isoform a GN=NAT10	795000000
NP_803882.1	0.949326	0.489619	0.933253	0.382945	5.84898	1.08219	-0.012	-0.1545	0.057	0.915599	0.260077	0.779437	-0.081	0.057	-0.234	-0.075	0.137	-0.023	NP_803882	CYP20A1	NP_803882.1_CYP20A1	NP_803882.1	CYP20A1	8	3	3	NP_803882.1	HOMO SAPIENS	6.7	1238	1238.1	32.2	32.2	cytochrome P450 20A1 GN=CYP20A1	271000000
NP_001309906.1	0.785111	0.649765	0.937533	1.67662	3.41688	1.04216	0.0485	0.092	0.0545	0.679732	0.455316	0.786654	0.127	-0.03	0.029	0.155	0.089	0.02	NP_001309906	SFXN1	NP_001309906.1_SFXN1	NP_001309906.1	SFXN1	18	7	7	NP_001309906.1|NP_001309912.1|NP_001309909.1|NP_001309907.1	HOMO SAPIENS	19.2	438	438.1	125.6	125.6	sideroflexin-1 isoform 1 GN=SFXN1	822000000
NP_003119.2	0.828622	0.933896	0.937533	1.27856	0.519398	1.04482	0.0425	-0.0155	0.0545	0.744978	0.887279	0.786172	-0.077	0.162	-0.016	-0.015	0.047	0.062	NP_003119	SPTBN1	NP_003119.2_SPTBN1	NP_003119.2	SPTBN1	9	7	7	NP_003119.2|NP_842565.2|NP_001020029.1|NP_001342366.1|NP_008877.1	HOMO SAPIENS	2.7	738	738.1	72.43	72.43	spectrin beta chain, non-erythrocytic 1 isoform 1 GN=SPTBN1	245000000
NP_006444.2	0.463762	0.748056	0.940743	5.32141	2.38735	0.992088	0.1215	-0.0635	0.054	0.293669	0.577119	0.795777	0.11	0.133	-0.09	-0.037	-0.085	0.193	NP_006444	TBL3	NP_006444.2_TBL3	NP_006444.2	TBL3	5	3	3	NP_006444.2	HOMO SAPIENS	3.8	1118	1118.1	39.66	39.66	transducin beta-like protein 3 GN=TBL3	28200000
NP_057122.2	0.272414	0.324023	0.942289	9.85867	9.41963	0.937679	-0.2205	-0.224	0.053	0.103308	0.114297	0.805809	-0.207	-0.234	-0.245	-0.203	0.246	-0.14	NP_057122	SBDS	NP_057122.2_SBDS	NP_057122.2	SBDS	23	8	8	NP_057122.2	HOMO SAPIENS	32	427	427.1	129.76	129.76	ribosome maturation protein SBDS GN=SBDS	1250000000
NP_000395.2	0.975248	0.706485	0.942626	0.21312	2.82715	0.931276	-0.0115	-0.0825	0.053	0.952112	0.521537	0.806998	0.238	-0.261	-0.171	0.006	0.255	-0.149	NP_000395	GLB1	NP_000395.2_GLB1	NP_000395.2	GLB1	14	5	5	NP_000395.2|NP_001073279.1|NP_001303969.1|NP_001129074.1	HOMO SAPIENS	9.3	572	572.1	95.03	95.03	beta-galactosidase isoform a preproprotein GN=GLB1	465000000
NP_001129166.1	0.582369	0.98128	0.942626	3.69798	0.150306	0.92631	0.088	0.005	0.0525	0.426778	0.965983	0.807921	0.102	0.074	-0.06	0.07	0.248	-0.143	NP_001129166	VDAC3	NP_001129166.1_VDAC3	NP_001129166.1	VDAC3	13	6	5	NP_001129166.1|NP_005653.3	HOMO SAPIENS	22.8	341	341.2	97.86	77.88	voltage-dependent anion-selective channel protein 3 isoform 2 GN=VDAC3	994000000
NP_002878.2	0.772856	0.692955	0.941344	1.78969	2.95375	0.956117	0.048	0.0835	0.0505	0.662264	0.506553	0.802395	0.093	0.003	0.006	0.161	0.1	0.001	NP_002878	RARS	NP_002878.2_RARS	NP_002878.2	RARS	21	14	14	NP_002878.2	HOMO SAPIENS	21.6	226	226.1	203.54	203.54	arginine--tRNA ligase, cytoplasmic GN=RARS	892000000
NP_000150.1	0.176821	0.609244	0.942824	13.7803	3.913	0.918338	0.485	-0.1825	0.05	0.0418762	0.406162	0.809406	0.667	0.303	0.082	-0.447	-0.077	0.177	NP_000150	GCDH	NP_000150.1_GCDH	NP_000150.1	GCDH	3	3	3	NP_000150.1|NP_039663.1	HOMO SAPIENS	6.6	1378	1378.1	26.68	26.68	glutaryl-CoA dehydrogenase, mitochondrial isoform a precursor GN=GCDH	133000000
NP_001265660.1	0.560006	0.956184	0.946921	4.00593	0.364997	0.865951	0.103	0.0125	0.05	0.397564	0.919391	0.819228	0.031	0.175	0.1	-0.075	-0.164	0.264	NP_001265660	HARS2	NP_001265660.1_HARS2	NP_001265660.1	HARS2	3	3	3	NP_001265660.1|NP_001350464.1|NP_001350465.1|NP_036340.1|NP_001244969.1|NP_001244970.1|NP_001244971.1|NP_001276023.1|NP_002100.2|NP_001265661.1|NP_001276021.1|NP_001276022.1	HOMO SAPIENS	6.2	1451	1451.1	24.14	24.14	probable histidine--tRNA ligase, mitochondrial isoform 2 precursor GN=HARS2	36600000
NP_006364.2	0.627305	0.810886	0.942626	3.18638	1.64287	0.924869	0.0995	0.045	0.05	0.480133	0.685036	0.808189	-0.033	0.232	0.051	0.039	-0.063	0.163	NP_006364	VAT1	NP_006364.2_VAT1	NP_006364.2	VAT1	8	5	5	NP_006364.2	HOMO SAPIENS	14.7	677	677.1	80.15	80.15	synaptic vesicle membrane protein VAT-1 homolog GN=VAT1	426000000
NP_001610.2	0.726497	0.432547	0.942626	2.18092	6.95616	0.927265	-0.0565	-0.19	0.0495	0.605213	0.201551	0.807744	-0.02	-0.093	-0.287	-0.093	0.13	-0.031	NP_001610	GRK2	NP_001610.2_GRK2	NP_001610.2	GRK2	7	6	6	NP_001610.2|NP_001349707.1|NP_005151.2	HOMO SAPIENS	7.8	696	696.1	78.02	78.02	beta-adrenergic receptor kinase 1 GN=GRK2	276000000
NP_001274522.1	0.74883	0.753823	0.946921	2.00055	2.29815	0.867398	-0.084	0.067	0.049	0.630878	0.589094	0.818955	0.127	-0.295	-0.011	0.145	0.232	-0.134	NP_001274522	CLIC1	NP_001274522.1_CLIC1	NP_001274522.1	CLIC1	32	6	6	NP_001274522.1	HOMO SAPIENS	40.6	431	431.1	127.28	127.28	chloride intracellular channel protein 1 GN=CLIC1	3090000000
NP_001025226.1	0.997686	0.540833	0.946702	0.0166216	5.04665	0.88303	-0.0005	-0.133	0.048	0.99618	0.312849	0.816013	-0.015	0.014	-0.206	-0.06	0.165	-0.069	NP_001025226	ARHGAP5	NP_001025226.1_ARHGAP5	NP_001025226.1	ARHGAP5	26	13	13	NP_001025226.1|NP_001164.2	HOMO SAPIENS	10	288	288.1	180.43	180.43	rho GTPase-activating protein 5 isoform a GN=ARHGAP5	785000000
NP_000500.2	0.874083	0.729941	0.950973	0.948585	2.57575	0.828541	0.031	0.083	0.048	0.803788	0.552617	0.826315	0.136	-0.074	-0.038	0.204	0.262	-0.166	NP_000500	FGG	NP_000500.2_FGG	NP_000500.2	FGG	6	5	5	NP_000500.2|NP_068656.2|F1MGU7|P12799|Q3SZZ9	HOMO SAPIENS	10.7	720	720.1	74.76	74.76	fibrinogen gamma chain isoform gamma-A precursor GN=FGG	256000000
NP_003477.4	0.665189	0.930367	0.953008	2.78322	0.558717	0.796535	0.077	-0.0225	0.0475	0.526839	0.879282	0.832428	-0.007	0.161	0.129	-0.174	-0.2	0.295	NP_003477	SLC7A5	NP_003477.4_SLC7A5	NP_003477.4	SLC7A5	14	3	3	NP_003477.4	HOMO SAPIENS	7.2	993	993.1	48.78	48.78	large neutral amino acids transporter small subunit 1 GN=SLC7A5	314000000
NP_000998.1	0.290189	0.26422	0.946702	9.34044	11.3327	0.887067	-0.2135	-0.3535	0.047	0.116401	0.0735752	0.815255	-0.252	-0.175	-0.216	-0.491	0.079	0.015	NP_000998	RPS4X	NP_000998.1_RPS4X	NP_000998.1	RPS4X	8	4	4	NP_000998.1|NP_001034656.1|NP_000999.1	HOMO SAPIENS	12.9	856	856.1	58.37	58.37	40S ribosomal protein S4, X isoform GN=RPS4X	891000000
NP_115972.2	0.787461	0.745173	0.972115	1.65253	2.40724	0.467459	-0.147	0.2225	0.046	0.683514	0.574482	0.897954	0.347	-0.641	-0.328	0.773	0.592	-0.5	NP_115972	ABCC11	NP_115972.2_ABCC11	NP_115972.2	ABCC11	6	2	2	NP_115972.2|NP_660187.1	HOMO SAPIENS	1.2	1619	1619.1	18.96	18.96	ATP-binding cassette sub-family C member 11 isoform a GN=ABCC11	897000000
NP_001005360.1	0.602361	0.364044	0.948417	3.4365	8.33906	0.847965	-0.087	-0.1995	0.0455	0.453263	0.146587	0.822628	-0.031	-0.143	-0.168	-0.231	0.12	-0.029	NP_001005360	DNM2	NP_001005360.1_DNM2	NP_001005360.1	DNM2	6	3	3	NP_001005360.1|NP_001005361.1|NP_001005362.1|NP_001177645.1|NP_004936.2|NP_001129599.1|NP_001265181.1|NP_001337133.1|NP_001337134.1|NP_001337135.1|NP_056384.2|NP_001005336.1|NP_001275666.1|NP_001275668.1|NP_004399.2	HOMO SAPIENS	3.2	1231	1231.1	32.71	32.71	dynamin-2 isoform 1 GN=DNM2	146000000
NP_000979.1	0.194424	0.180353	0.959893	12.6037	14.7095	0.738381	-0.3375	-0.415	0.044	0.0549074	0.03381	0.843649	-0.435	-0.24	-0.336	-0.494	0.284	-0.196	NP_000979	RPL27	NP_000979.1_RPL27	NP_000979.1	RPL27	16	3	3	NP_000979.1	HOMO SAPIENS	17.6	987	987.1	49.18	49.18	60S ribosomal protein L27 GN=RPL27	5550000000
NP_060828.2	0.582369	0.884084	0.953008	3.69566	0.975811	0.797366	0.088	-0.028	0.0425	0.427006	0.798765	0.832268	0.103	0.073	-0.03	-0.026	0.047	0.038	NP_060828	ABCF3	NP_060828.2_ABCF3	NP_060828.2	ABCF3	22	14	14	NP_060828.2|NP_001338227.1|NP_001338229.1|NP_001338228.1	HOMO SAPIENS	21.8	227	227.1	203.06	203.06	ATP-binding cassette sub-family F member 3 isoform 1 GN=ABCF3	614000000
NP_006507.2	0.925101	0.522021	0.967006	0.583372	5.28857	0.662055	-0.0295	-0.192	0.0415	0.874305	0.295899	0.858607	-0.269	0.21	-0.004	-0.38	-0.25	0.333	NP_006507	SLC2A1	NP_006507.2_SLC2A1	NP_006507.2	SLC2A1	5	2	2	NP_006507.2	HOMO SAPIENS	5	1114	1114.1	39.79	39.79	solute carrier family 2, facilitated glucose transporter member 1 GN=SLC2A1	203000000
NP_001124297.1	0.417612	0.737618	0.95496	6.13044	2.49546	0.776627	-0.176	-0.074	0.0415	0.243756	0.56293	0.836252	-0.048	-0.304	0.015	-0.163	0.023	0.06	NP_001124297	SUPT5H	NP_001124297.1_SUPT5H	NP_001124297.1	SUPT5H	24	13	13	NP_001124297.1|NP_001104490.1	HOMO SAPIENS	11.3	308	308.1	170.37	170.37	transcription elongation factor SPT5 isoform b GN=SUPT5H	1150000000
NP_005432.1	0.836888	0.596804	0.956482	1.2049	4.11236	0.766597	-0.056	-0.155	0.041	0.757722	0.387939	0.838186	-0.284	0.172	0.037	-0.347	0.059	0.023	NP_005432	CHAF1B	NP_005432.1_CHAF1B	NP_005432.1	CHAF1B	3	2	2	NP_005432.1	HOMO SAPIENS	3.2	1314	1314.1	28.98	28.98	chromatin assembly factor 1 subunit B GN=CHAF1B	58100000
NP_001035887.1	0.461523	0.905508	0.965676	5.35853	0.797809	0.676185	0.168	-0.029	0.039	0.29117	0.832184	0.855818	0.015	0.321	0.095	-0.153	-0.149	0.227	NP_001035887	SLC16A3	NP_001035887.1_SLC16A3	NP_001035887.1	SLC16A3	9	3	3	NP_001035887.1	HOMO SAPIENS	7	1018	1018.1	46.64	46.64	monocarboxylate transporter 4 GN=SLC16A3	150000000
NP_001041659.1	0.864599	0.327965	0.963973	1.01096	9.30934	0.709767	0.0285	0.2955	0.0385	0.792326	0.117237	0.849226	0.071	-0.014	0.445	0.146	-0.03	0.107	NP_001041659	RCC1	NP_001041659.1_RCC1	NP_001041659.1	RCC1	8	5	5	NP_001041659.1|NP_001041660.1|NP_001041664.1	HOMO SAPIENS	12.8	706	706.1	76.79	76.79	regulator of chromosome condensation isoform a GN=RCC1	1090000000
NP_699160.2	0.297355	0.610142	0.969767	9.03624	3.89938	0.623771	0.2025	-0.1345	0.038	0.124846	0.407438	0.866209	0.181	0.224	0.026	-0.295	-0.216	0.292	NP_699160	ALDH16A1	NP_699160.2_ALDH16A1	NP_699160.2	ALDH16A1	6	3	3	NP_699160.2|NP_001138868.1	HOMO SAPIENS	3.6	1067	1067.1	43.51	43.51	aldehyde dehydrogenase family 16 member A1 isoform 1 GN=ALDH16A1	764000000
NP_001114.2	0.46492	0.884603	0.967688	5.30192	0.967683	0.65628	-0.125	0.034	0.038	0.294991	0.800261	0.85975	-0.082	-0.168	-0.083	0.151	0.229	-0.153	NP_001114	ADK	NP_001114.2_ADK	NP_001114.2	ADK	7	3	3	NP_001114.2|NP_001189379.1|NP_006712.2	HOMO SAPIENS	8.1	1022	1022.1	46.47	46.47	adenosine kinase isoform a GN=ADK	542000000
NP_005947.3	0.405229	0.83206	0.964216	6.43115	1.4377	0.694647	0.172	0.0555	0.0375	0.22745	0.718174	0.852188	0.277	0.067	-0.105	0.216	0.078	-0.003	NP_005947	MTHFD1	NP_005947.3_MTHFD1	NP_005947.3	MTHFD1	11	6	6	NP_005947.3	HOMO SAPIENS	6.3	881	881.1	56.62	56.62	C-1-tetrahydrofolate synthase, cytoplasmic GN=MTHFD1	196000000
NP_001018169.1	0.727962	1	0.964216	2.16928	1.92865e-15	0.686828	0.059	-7.85046e-17	0.037	0.606837	1	0.853723	0.123	-0.005	-0.134	0.134	0.053	0.021	NP_001018169	NAE1	NP_001018169.1_NAE1	NP_001018169.1	NAE1	3	2	2	NP_001018169.1|NP_001018170.1|NP_001273429.1|NP_003896.1	HOMO SAPIENS	6	1557	1557.1	20.4	20.4	NEDD8-activating enzyme E1 regulatory subunit isoform b GN=NAE1	23400000
NP_001177195.1	0.961352	0.834624	0.969767	0.310692	1.41638	0.620925	-0.0095	-0.044	0.036	0.93096	0.721709	0.866777	0.044	-0.063	-0.127	0.039	0.224	-0.152	NP_001177195	ATG16L1	NP_001177195.1_ATG16L1	NP_001177195.1	ATG16L1	6	3	3	NP_001177195.1|NP_001350671.1|NP_060444.3|NP_110430.5|NP_001177196.1	HOMO SAPIENS	5.3	1069	1069.1	43.25	43.25	autophagy-related protein 16-1 isoform 4 GN=ATG16L1	78300000
NP_009145.1	0.932476	0.864884	0.969767	0.513347	1.14375	0.611281	-0.0185	0.0385	0.036	0.888516	0.768466	0.868704	0.107	-0.144	-0.068	0.145	0.245	-0.173	NP_009145	SEC63	NP_009145.1_SEC63	NP_009145.1	SEC63	27	13	13	NP_009145.1	HOMO SAPIENS	16.1	254	254.1	193.39	193.39	translocation protein SEC63 homolog GN=SEC63	1660000000
NP_055428.1	0.141103	0.552039	0.969767	15.5258	4.84811	0.589074	0.3815	0.235	0.0355	0.0280171	0.327483	0.873157	0.411	0.352	0.521	-0.051	-0.201	0.272	NP_055428	FAF2	NP_055428.1_FAF2	NP_055428.1	FAF2	2	2	2	NP_055428.1	HOMO SAPIENS	4.7	1458	1458.1	23.97	23.97	FAS-associated factor 2 GN=FAF2	40500000
NP_000172.2	0.708331	0.548498	0.969767	2.35205	4.91515	0.642609	0.0925	-0.125	0.0355	0.581829	0.322467	0.86246	-0.103	0.288	-0.071	-0.179	-0.068	0.139	NP_000172	GUSB	NP_000172.2_GUSB	NP_000172.2	GUSB	6	4	4	NP_000172.2|NP_001271219.1|NP_001280033.1|NP_001280034.1	HOMO SAPIENS	5.5	1264	1264.1	31.47	31.47	beta-glucuronidase isoform 1 precursor GN=GUSB	46700000
NP_005723.2	0.564671	0.335384	0.969767	3.94577	9.14212	0.637652	-0.1045	-0.218	0.035	0.40311	0.12184	0.863445	-0.188	-0.021	-0.192	-0.244	-0.05	0.12	NP_005723	RAD50	NP_005723.2_RAD50	NP_005723.2	RAD50	3	3	3	NP_005723.2	HOMO SAPIENS	1.7	1334	1334.1	28.14	28.14	DNA repair protein RAD50 GN=RAD50	61900000
NP_001307139.1	0.581465	0.956618	0.970485	3.72877	0.358545	0.547093	-0.141	-0.011	0.035	0.423763	0.920758	0.881639	0.06	-0.342	-0.037	0.015	-0.267	0.337	NP_001307139	UBA5	NP_001307139.1_UBA5	NP_001307139.1	UBA5	3	2	2	NP_001307139.1|NP_001308167.1|NP_079094.1|NP_001308168.1	HOMO SAPIENS	4.8	1240	1240.1	32.08	32.08	ubiquitin-like modifier-activating enzyme 5 isoform 2 GN=UBA5	51200000
NP_001104792.1	0.339199	0.265853	0.969767	7.83891	11.2183	0.602038	-0.182	-0.443	0.0335	0.164478	0.0755394	0.870555	-0.133	-0.231	-0.226	-0.66	0.145	-0.078	NP_001104792	DDX54	NP_001104792.1_DDX54	NP_001104792.1	DDX54	7	3	3	NP_001104792.1|NP_076977.3	HOMO SAPIENS	2.8	1030	1030.1	45.77	45.77	ATP-dependent RNA helicase DDX54 isoform 1 GN=DDX54	1720000000
NP_001277074.1	0.623339	0.497271	0.969767	3.23343	5.70956	0.614056	0.079	0.1375	0.0335	0.47496	0.268561	0.868149	0.106	0.052	0.115	0.16	-0.022	0.089	NP_001277074	POLDIP2	NP_001277074.1_POLDIP2	NP_001277074.1	POLDIP2	13	6	6	NP_001277074.1|NP_056399.1	HOMO SAPIENS	20.8	602	602.1	90.79	90.79	polymerase delta-interacting protein 2 isoform 2 GN=POLDIP2	321000000
NP_006436.3	0.408546	0.29557	0.969767	6.35423	10.2772	0.595739	-0.1445	-0.244	0.0335	0.231514	0.0938167	0.871819	-0.118	-0.171	-0.245	-0.243	0.166	-0.099	NP_006436	PRPF8	NP_006436.3_PRPF8	NP_006436.3	PRPF8	91	33	33	NP_006436.3	HOMO SAPIENS	13.7	41	41.1	514.33	514.33	pre-mRNA-processing-splicing factor 8 GN=PRPF8	5900000000
NP_005124.1	0.412389	0.951927	0.98984	6.24786	0.400254	0.129533	0.709	-0.0375	0.0335	0.237254	0.911957	0.970614	-0.027	1.445	0.442	-0.517	-0.936	1.003	NP_005124	RCE1	NP_005124.1_RCE1	NP_005124.1	RCE1	4	2	2	NP_005124.1|NP_001027450.1	HOMO SAPIENS	5.7	1305	1305.1	29.38	29.38	CAAX prenyl protease 2 isoform 1 GN=RCE1	45800000
NP_068817.1	0.770457	0.378952	0.969767	1.81726	8.04239	0.610221	-0.0475	-0.189	0.0335	0.658072	0.15695	0.868916	-0.021	-0.074	-0.189	-0.189	0.111	-0.044	NP_068817	SEC24A	NP_068817.1_SEC24A	NP_068817.1	SEC24A	17	9	9	NP_068817.1|NP_001239160.1	HOMO SAPIENS	9.1	392	392.1	142.7	142.7	protein transport protein Sec24A isoform 1 GN=SEC24A	373000000
NP_001120662.1	0.38671	0.927616	0.969767	6.79848	0.591103	0.608372	0.1685	0.023	0.033	0.209003	0.87275	0.869286	0.246	0.091	-0.118	0.164	0.031	0.035	NP_001120662	CSK	NP_001120662.1_CSK	NP_001120662.1	CSK	2	2	2	NP_001120662.1	HOMO SAPIENS	3.3	1813	1813.1	14.76	14.76	tyrosine-protein kinase CSK GN=CSK	16100000
NP_000025.1	0.418245	0.230944	0.969767	6.10267	12.6918	0.598526	0.1375	0.317	0.0325	0.24532	0.0538048	0.871259	0.145	0.13	0.284	0.35	0.04	0.025	NP_000025	ALDOA	NP_000025.1_ALDOA	NP_000025.1	ALDOA	36	11	11	NP_000025.1|NP_001230106.1|P00883	HOMO SAPIENS	32.1	251	251.1	195.12	195.12	fructose-bisphosphate aldolase A isoform 1 GN=ALDOA	3300000000
NP_001349589.1	0.913531	0.905508	0.969767	0.677752	0.799497	0.589703	0.019	-0.0305	0.0325	0.855509	0.83186	0.873031	0.021	0.017	-0.171	0.11	0.116	-0.051	NP_001349589	TBL2	NP_001349589.1_TBL2	NP_001349589.1	TBL2	8	7	7	NP_001349589.1|NP_036585.1|NP_001349590.1	HOMO SAPIENS	16.6	689	689.1	78.52	78.52	transducin beta-like protein 2 isoform 2 GN=TBL2	188000000
NP_060676.2	0.803709	0.762132	0.971527	1.51416	2.20456	0.509096	0.0465	-0.067	0.0325	0.705642	0.601927	0.889386	-0.051	0.144	0.026	-0.16	-0.263	0.328	NP_060676	VPS35	NP_060676.2_VPS35	NP_060676.2	VPS35	8	5	5	NP_060676.2	HOMO SAPIENS	8.6	607	607.1	89.83	89.83	vacuolar protein sorting-associated protein 35 GN=VPS35	50200000
NP_002363.2	0.347411	0.482105	0.970485	7.61462	5.95588	0.577822	0.1835	0.149	0.032	0.173196	0.253753	0.875423	0.251	0.116	0.095	0.203	0.126	-0.062	NP_002363	MAN2A1	NP_002363.2_MAN2A1	NP_002363.2	MAN2A1	7	4	4	NP_002363.2	HOMO SAPIENS	3.4	896	896.1	55.46	55.46	alpha-mannosidase 2 GN=MAN2A1	437000000
NP_000414.2	0.416417	0.649765	0.992842	6.17279	3.40227	0.0821063	-0.469	0.2095	0.032	0.241391	0.456849	0.981272	-0.949	0.011	0.573	-0.154	-1.245	1.309	NP_000414	KRT2	NP_000414.2_KRT2	NP_000414.2	KRT2	156	45	36	NP_000414.2	HOMO SAPIENS	58	9	9.2	811.09	652.73	keratin, type II cytoskeletal 2 epidermal GN=KRT2	28700000000
NP_001231178.1	0.644152	0.583652	0.970485	3.02331	4.34464	0.566289	0.0735	0.115	0.0315	0.498504	0.367736	0.87775	0.079	0.068	0.047	0.183	0.134	-0.071	NP_001231178	APEX1	NP_001231178.1_APEX1	NP_001231178.1	APEX1	19	6	6	NP_001231178.1	HOMO SAPIENS	21	461	461.1	121.11	121.11	DNA-(apurinic or apyrimidinic site) lyase GN=APEX1	1870000000
NP_001243048.1	0.920001	0.957109	0.970485	0.620553	0.345777	0.544474	0.028	-0.012	0.0315	0.866851	0.923469	0.882171	0.23	-0.174	-0.104	0.08	0.205	-0.142	NP_001243048	NAA10	NP_001243048.1_NAA10	NP_001243048.1	NAA10	4	2	2	NP_001243048.1|NP_001243049.1|NP_003482.1	HOMO SAPIENS	13.6	1375	1375.1	26.73	26.73	N-alpha-acetyltransferase 10 isoform 2 GN=NAA10	966000000
NP_001124463.1	0.35232	0.838072	0.970485	7.48838	1.36262	0.565795	0.1715	0.038	0.031	0.178304	0.730698	0.87785	0.132	0.211	0.041	0.035	-0.023	0.085	NP_001124463	HYOU1	NP_001124463.1_HYOU1	NP_001124463.1	HYOU1	9	6	6	NP_001124463.1	HOMO SAPIENS	7.7	704	704.1	76.87	76.87	hypoxia up-regulated protein 1 precursor GN=HYOU1	82000000
NP_065908.1	0.692322	0.929619	0.971527	2.49637	0.569413	0.496777	0.0645	-0.0225	0.0305	0.562811	0.877119	0.891913	0.019	0.11	0.123	-0.168	-0.218	0.279	NP_065908	VPS18	NP_065908.1_VPS18	NP_065908.1	VPS18	4	3	3	NP_065908.1	HOMO SAPIENS	3.3	1147	1147.1	37.71	37.71	vacuolar protein sorting-associated protein 18 homolog GN=VPS18	38600000
NP_057614.1	0.919147	0.589941	0.971527	0.629289	4.23793	0.523033	-0.018	-0.108	0.0305	0.86511	0.376883	0.886537	0.011	-0.047	-0.062	-0.154	-0.152	0.213	NP_057614	RAB8B	NP_057614.1_RAB8B	NP_057614.1	RAB8B	9	9	4	NP_057614.1	HOMO SAPIENS	43.9	158	158.4	144.54	55.37	ras-related protein Rab-8B GN=RAB8B	450000000
NP_006597.2	0.918597	0.76445	0.970499	0.642139	2.15759	0.539159	-0.0235	0.1	0.0305	0.862554	0.608472	0.883251	0.111	-0.158	-0.137	0.337	0.164	-0.103	NP_006597	RBBP9	NP_006597.2_RBBP9	NP_006597.2	RBBP9	3	2	2	NP_006597.2	HOMO SAPIENS	11.2	1461	1461.1	23.84	23.84	putative hydrolase RBBP9 GN=RBBP9	239000000
NP_003141.2	0.997686	0.876177	0.971527	0.013093	1.04694	0.530712	0.0005	0.031	0.0305	0.99699	0.785789	0.884971	-0.127	0.128	0.077	-0.015	-0.13	0.191	NP_003141	STAT3	NP_003141.2_STAT3	NP_003141.2	STAT3	2	2	2	NP_003141.2|NP_644805.1|NP_998827.1	HOMO SAPIENS	2.8	1273	1273.1	30.91	30.91	signal transducer and activator of transcription 3 isoform 2 GN=STAT3	16800000
NP_071349.3	0.783201	0.600442	0.971527	1.68998	4.05275	0.514297	-0.063	-0.105	0.0295	0.677644	0.393301	0.888322	0.103	-0.229	-0.158	-0.052	0.184	-0.125	NP_071349	UBE2O	NP_071349.3_UBE2O	NP_071349.3	UBE2O	10	5	5	NP_071349.3	HOMO SAPIENS	3.4	799	799.1	65.67	65.67	(E3-independent) E2 ubiquitin-conjugating enzyme GN=UBE2O	162000000
NP_001274739.1	0.80732	0.347389	0.971527	1.47719	8.75701	0.507276	-0.0435	-0.206	0.0285	0.711675	0.133137	0.889759	0.037	-0.124	-0.205	-0.207	0.141	-0.084	NP_001274739	CYFIP1	NP_001274739.1_CYFIP1	NP_001274739.1	CYFIP1	25	11	11	NP_001274739.1|NP_001311048.1|NP_001311053.1|NP_001311054.1|NP_001311055.1|NP_001028200.1|NP_001311051.1|NP_001032410.1|NP_001278650.1|NP_001278651.1	HOMO SAPIENS	8.6	340	340.1	160.3	160.3	cytoplasmic FMR1-interacting protein 1 isoform a GN=CYFIP1	532000000
NP_037386.1	0.496788	0.613582	0.972115	4.83184	3.84621	0.473804	0.19	-0.1085	0.0285	0.328712	0.412458	0.896643	-0.034	0.414	-0.019	-0.198	-0.191	0.248	NP_037386	TBK1	NP_037386.1_TBK1	NP_037386.1	TBK1	6	3	3	NP_037386.1	HOMO SAPIENS	4.5	1056	1056.1	44.27	44.27	serine/threonine-protein kinase TBK1 GN=TBK1	215000000
NP_001407.1	0.651675	0.357052	0.972115	2.93038	8.50175	0.451993	-0.0715	-0.2395	0.028	0.509286	0.141197	0.901158	-0.067	-0.076	-0.349	-0.13	0.282	-0.226	NP_001407	EIF4A1	NP_001407.1_EIF4A1	NP_001407.1	EIF4A1	105	21	9	NP_001407.1|NP_001191439.1	HOMO SAPIENS	44.8	76	76.1	401.2	192.92	eukaryotic initiation factor 4A-I isoform 1 GN=EIF4A1	37000000000
NP_060686.2	0.193205	0.432488	0.972115	12.789	6.96777	0.450819	0.302	0.2115	0.028	0.0526143	0.201012	0.901401	0.34	0.264	0.077	0.346	-0.229	0.285	NP_060686	PANK4	NP_060686.2_PANK4	NP_060686.2	PANK4	4	3	3	NP_060686.2	HOMO SAPIENS	2.8	1085	1085.1	42.26	42.26	pantothenate kinase 4 GN=PANK4	11900000
NP_073585.8	0.706863	0.956184	0.971527	2.3728	0.364053	0.505263	0.0665	0.0125	0.028	0.579055	0.919591	0.890171	0.148	-0.015	-0.076	0.101	0.103	-0.047	NP_073585	TNS3	NP_073585.8_TNS3	NP_073585.8	TNS3	7	4	4	NP_073585.8	HOMO SAPIENS	3.4	943	943.1	52.07	52.07	tensin-3 GN=TNS3	87000000
NP_001303252.1	0.70489	0.764253	0.971527	2.39966	2.17146	0.496315	0.0625	0.063	0.0275	0.575484	0.606533	0.892008	0.11	0.015	-0.01	0.136	-0.044	0.099	NP_001303252	POLR2E	NP_001303252.1_POLR2E	NP_001303252.1	POLR2E	7	3	3	NP_001303252.1|NP_002686.2	HOMO SAPIENS	21.3	1108	1108.1	40.33	40.33	DNA-directed RNA polymerases I, II, and III subunit RPABC1 isoform b GN=POLR2E	84200000
NP_001303963.1	0.307452	0.243785	0.972115	8.66531	12.1746	0.470054	-0.204	-0.297	0.0275	0.135978	0.0606091	0.897418	-0.261	-0.147	-0.312	-0.282	0.207	-0.152	NP_001303963	DPM1	NP_001303963.1_DPM1	NP_001303963.1	DPM1	3	2	2	NP_001303963.1|NP_001303964.1|NP_001303965.1|NP_003850.1	HOMO SAPIENS	6.4	1211	1211.1	33.82	33.82	dolichol-phosphate mannosyltransferase subunit 1 isoform 1 GN=DPM1	144000000
NP_001291381.1	0.91342	0.76445	0.972115	0.684676	2.15492	0.469579	-0.025	-0.0975	0.027	0.854147	0.608847	0.897516	0.11	-0.16	-0.326	0.131	0.178	-0.124	NP_001291381	PGD	NP_001291381.1_PGD	NP_001291381.1	PGD	46	15	15	NP_001291381.1|NP_002622.2|NP_001291380.1|B99948	HOMO SAPIENS	33.8	147	147.1	277.34	277.34	6-phosphogluconate dehydrogenase, decarboxylating isoform 3 GN=PGD	7320000000
NP_000453.2	0.342788	0.98131	0.972115	7.73536	0.137693	0.457806	0.1795	-0.005	0.0265	0.168447	0.968792	0.899952	0.131	0.228	0.096	-0.106	-0.134	0.187	NP_000453	UBE3A	NP_000453.2_UBE3A	NP_000453.2	UBE3A	15	8	8	NP_000453.2|NP_001341434.1|NP_001341435.1|NP_001341474.1|NP_001341475.1|NP_001341476.1|NP_001341478.1|NP_001341479.1|NP_001341480.1	HOMO SAPIENS	10.4	498	498.1	109.44	109.44	ubiquitin-protein ligase E3A isoform 2 GN=UBE3A	329000000
NP_001243654.1	0.528374	0.845157	0.972115	4.38894	1.30401	0.429454	0.102	0.0395	0.0255	0.364004	0.740625	0.905847	0.1	0.104	0.108	-0.029	-0.17	0.221	NP_001243654	USP39	NP_001243654.1_USP39	NP_001243654.1	USP39	15	10	10	NP_001243654.1|NP_001243655.1|NP_001243656.1|NP_001243657.1	HOMO SAPIENS	15.7	496	496.1	109.96	109.96	U4/U6.U5 tri-snRNP-associated protein 2 isoform 1 GN=USP39	162000000
NP_004682.2	0.522564	0.835096	0.972115	4.52209	1.38913	0.446778	-0.126	0.04	0.025	0.353013	0.726251	0.90224	-0.234	-0.018	-0.004	0.084	-0.062	0.112	NP_004682	ATP6V0D1	NP_004682.2_ATP6V0D1	NP_004682.2	ATP6V0D1	8	5	5	NP_004682.2	HOMO SAPIENS	15.6	705	705.1	76.86	76.86	V-type proton ATPase subunit d 1 GN=ATP6V0D1	259000000
NP_001275996.1	0.927128	0.929619	0.972115	0.561137	0.577283	0.406304	0.0205	-0.0185	0.025	0.878792	0.875531	0.910688	-0.111	0.152	0.049	-0.086	-0.215	0.265	NP_001275996	HELLS	NP_001275996.1_HELLS	NP_001275996.1	HELLS	4	3	3	NP_001275996.1|NP_001275997.1|NP_001275998.1|NP_001275999.1|NP_001276000.1|NP_001276001.1|NP_060533.2|NP_001276002.1|NP_001276003.1|NP_001276004.1|NP_001360.1	HOMO SAPIENS	2.7	1292	1292.1	29.94	29.94	lymphoid-specific helicase isoform 2 GN=HELLS	37500000
NP_006817.1	0.461053	0.558922	0.972115	5.38015	4.74214	0.45392	0.1385	0.12	0.025	0.289724	0.335572	0.900758	0.224	0.053	0.071	0.169	0.016	0.034	NP_006817	YWHAQ	NP_006817.1_YWHAQ	NP_006817.1	YWHAQ	10	8	3	NP_006817.1	HOMO SAPIENS	34.2	110	110.6	131.35	51.57	14-3-3 protein theta GN=YWHAQ	390000000
NP_006422.1	0.412389	0.362647	0.972115	6.26474	8.36174	0.427446	0.2015	0.209	0.0245	0.236334	0.145823	0.906265	0.367	0.036	0.269	0.149	-0.113	0.162	NP_006422	CCT2	NP_006422.1_CCT2	NP_006422.1	CCT2	10	7	7	NP_006422.1|NP_001185771.1	HOMO SAPIENS	14.3	582	582.1	93.45	93.45	T-complex protein 1 subunit beta isoform 1 GN=CCT2	411000000
NP_001340845.1	0.787975	0.904044	0.972115	1.64692	0.82021	0.442531	0.0475	-0.0245	0.0245	0.684398	0.827902	0.903123	-0.029	0.124	0.015	-0.064	0.07	-0.021	NP_001340845	ST6GAL1	NP_001340845.1_ST6GAL1	NP_001340845.1	ST6GAL1	6	3	3	NP_001340845.1	HOMO SAPIENS	12.3	1311	1311.1	29.15	29.15	beta-galactoside alpha-2,6-sialyltransferase 1 isoform a GN=ST6GAL1	136000000
NP_001258698.1	0.797734	0.676403	0.972115	1.56306	3.12516	0.4121	-0.041	-0.0915	0.024	0.697741	0.48695	0.909473	-0.034	-0.048	-0.186	0.003	0.187	-0.139	NP_001258698	AP3B1	NP_001258698.1_AP3B1	NP_001258698.1	AP3B1	16	10	10	NP_001258698.1|NP_003655.3	HOMO SAPIENS	9.4	418	418.1	132.27	132.27	AP-3 complex subunit beta-1 isoform 2 GN=AP3B1	1920000000
NP_001596.2	0.53127	0.978939	0.976135	4.34286	0.18025	0.364967	0.1235	0.0085	0.023	0.367887	0.959345	0.919397	0.237	0.01	-0.183	0.2	0.287	-0.241	NP_001596	AARS	NP_001596.2_AARS	NP_001596.2	AARS	17	9	9	NP_001596.2	HOMO SAPIENS	8.8	446	446.1	122.88	122.88	alanine--tRNA ligase, cytoplasmic GN=AARS	502000000
NP_002736.3	0.381344	0.49628	0.972115	6.97808	5.73828	0.405694	-0.163	-0.1975	0.023	0.200536	0.266791	0.910816	-0.113	-0.213	-0.37	-0.025	0.133	-0.087	NP_002736	MAPK1	NP_002736.3_MAPK1	NP_002736.3	MAPK1	15	6	6	NP_002736.3|NP_001035145.1|NP_001103361.1|NP_002737.2	HOMO SAPIENS	15.2	627	627.1	86.63	86.63	mitogen-activated protein kinase 1 GN=MAPK1	505000000
NP_002755.1	0.486089	0.764253	0.976749	4.97668	2.17265	0.35523	-0.151	-0.1045	0.023	0.31793	0.606367	0.921461	-0.011	-0.291	-0.355	0.146	0.317	-0.271	NP_002755	PRPS1	NP_002755.1_PRPS1	NP_002755.1	PRPS1	6	3	3	NP_002755.1	HOMO SAPIENS	8.8	962	962.1	50.66	50.66	ribose-phosphate pyrophosphokinase 1 isoform 1 GN=PRPS1	516000000
NP_000062.1	0.809971	0.545505	0.972115	1.44221	4.95122	0.399852	0.0505	0.1545	0.0225	0.717429	0.319799	0.912042	0.191	-0.09	0.019	0.29	0.112	-0.067	NP_000062	CBS	NP_000062.1_CBS	NP_000062.1	CBS	10	6	6	NP_000062.1|NP_001340943.1|NP_001308001.1	HOMO SAPIENS	9.4	712	712.1	75.87	75.87	cystathionine beta-synthase isoform 1 GN=CBS	1260000000
NP_001265554.1	0.721559	0.875547	0.972115	2.22229	1.05813	0.398935	0.063	-0.0325	0.0225	0.599475	0.783768	0.912234	0.146	-0.02	-0.099	0.034	0.118	-0.073	NP_001265554	CRNKL1	NP_001265554.1_CRNKL1	NP_001265554.1	CRNKL1	15	7	7	NP_001265554.1|NP_001265557.1|NP_057736.4|NP_001265555.1	HOMO SAPIENS	8.6	509	509.1	107.19	107.19	crooked neck-like protein 1 isoform b GN=CRNKL1	353000000
NP_057143.1	0.358232	0.684385	0.972115	7.3663	3.04069	0.406257	0.164	0.0905	0.0225	0.183388	0.496513	0.910698	0.161	0.167	0.19	-0.009	0.044	0.001	NP_057143	PPIL1	NP_057143.1_PPIL1	NP_057143.1	PPIL1	4	3	3	NP_057143.1	HOMO SAPIENS	19.2	1220	1220.1	33.24	33.24	peptidyl-prolyl cis-trans isomerase-like 1 GN=PPIL1	131000000
NP_003124.1	0.737029	0.963597	0.976135	2.09247	0.299615	0.365294	-0.059	0.015	0.021	0.617665	0.933337	0.919328	-0.137	0.019	0.231	-0.201	-0.11	0.152	NP_003124	SRP9	NP_003124.1_SRP9	NP_003124.1	SRP9	3	3	3	NP_003124.1	HOMO SAPIENS	30.2	1297	1297.1	29.76	29.76	signal recognition particle 9 kDa protein isoform 2 GN=SRP9	25100000
NP_001268463.1	0.307452	0.877433	0.977518	8.6622	1.03803	0.346706	0.1945	0.0465	0.02	0.136076	0.787402	0.923271	0.219	0.17	-0.154	0.247	0.154	-0.114	NP_001268463	EPB41L3	NP_001268463.1_EPB41L3	NP_001268463.1	EPB41L3	1	2	1	NP_001268463.1|NP_001268464.1|NP_001317486.1|NP_036439.2	HOMO SAPIENS	2.3	138	138.2	31.91	17.77	band 4.1-like protein 3 isoform 3 GN=EPB41L3	16600000
NP_060713.1	0.714017	0.432117	0.979158	2.28518	6.98188	0.325668	0.0605	0.1875	0.02	0.590856	0.200361	0.927755	0.114	0.007	0.097	0.278	0.247	-0.207	NP_060713	SEPT11	NP_060713.1_SEPT11	NP_060713.1	SEPT11	27	9	9	NP_060713.1|NP_001293076.1|NP_001092281.1|NP_001092282.1|NP_001092283.1|NP_001287727.1|NP_001287728.1|NP_055961.1|NP_001308425.1|NP_001308427.1|NP_001308429.1|NP_001308430.1|NP_001308431.1|NP_001308436.1|NP_001308438.1|NP_001308441.1|NP_001308442.1|NP_001308443.1|NP_001308444.1|NP_653311.1|NP_848699.1|NP_001308428.1|NP_001308432.1|NP_001308433.1|NP_001308434.1|NP_001308435.1|NP_001308437.1|NP_001…	HOMO SAPIENS	22.1	353	353.1	156.05	156.05	septin-11 isoform 2 GN=SEPT11	2360000000
NP_001002877.1	0.822913	0.834624	0.976311	1.33007	1.4138	0.35973	0.0355	0.0415	0.02	0.736195	0.722137	0.920507	0.024	0.047	0.098	-0.015	0.025	0.015	NP_001002877	THOC5	NP_001002877.1_THOC5	NP_001002877.1	THOC5	10	4	4	NP_001002877.1	HOMO SAPIENS	5.8	882	882.1	56.59	56.59	THO complex subunit 5 homolog GN=THOC5	474000000
NP_002794.1	0.458926	0.776378	0.977433	5.40411	2.0252	0.349633	-0.125	-0.0555	0.0195	0.288131	0.627307	0.922649	-0.095	-0.155	-0.019	-0.092	0.052	-0.013	NP_002794	PSMC2	NP_002794.1_PSMC2	NP_002794.1	PSMC2	23	10	10	NP_002794.1|NP_001191382.1	HOMO SAPIENS	23	344	344.1	158.96	158.96	26S proteasome regulatory subunit 7 isoform 1 GN=PSMC2	815000000
NP_001186797.1	0.76783	0.417841	0.979428	1.84622	7.24894	0.312784	0.0865	0.1715	0.018	0.653699	0.188411	0.930511	0.332	-0.159	0.155	0.188	0.14	-0.104	NP_001186797	GLRX3	NP_001186797.1_GLRX3	NP_001186797.1	GLRX3	3	2	2	NP_001186797.1|NP_001308909.1	HOMO SAPIENS	4.7	1510	1510.1	22.2	22.2	glutaredoxin-3 isoform 1 GN=GLRX3	40200000
NP_000174.1	0.670841	0.847891	0.979428	2.73736	1.27699	0.317464	0.07	0.0405	0.018	0.532431	0.745248	0.929509	0.116	0.024	0.128	-0.047	-0.069	0.105	NP_000174	HADHB	NP_000174.1_HADHB	NP_000174.1	HADHB	4	4	4	NP_000174.1|NP_001268441.1|NP_001268442.1	HOMO SAPIENS	9.9	980	980.1	49.71	49.71	trifunctional enzyme subunit beta, mitochondrial isoform 1 precursor GN=HADHB	384000000
NP_004228.1	0.408546	0.333946	0.980366	6.35902	9.19737	0.303558	0.2545	-0.2335	0.017	0.231258	0.120299	0.93249	0.016	0.493	-0.3	-0.167	0.044	-0.01	NP_004228	TRIP13	NP_004228.1_TRIP13	NP_004228.1	TRIP13	7	3	3	NP_004228.1|NP_001159732.1	HOMO SAPIENS	6	1100	1100.1	41.1	41.1	pachytene checkpoint protein 2 homolog isoform 1 GN=TRIP13	73300000
NP_060898.2	0.993688	0.558922	0.981823	0.061354	4.74857	0.268637	-0.0025	-0.2535	0.017	0.985972	0.335075	0.940018	0.148	-0.153	-0.574	0.067	0.274	-0.24	NP_060898	UTP6	NP_060898.2_UTP6	NP_060898.2	UTP6	4	3	3	NP_060898.2	HOMO SAPIENS	4.1	1308	1308.1	29.36	29.36	U3 small nucleolar RNA-associated protein 6 homolog GN=UTP6	95000000
NP_001307684.1	0.919147	0.729832	0.981698	0.631461	2.58277	0.293401	0.019	-0.0705	0.0165	0.864677	0.551726	0.934673	0.08	-0.042	-0.018	-0.123	0.064	-0.031	NP_001307684	SUPT6H	NP_001307684.1_SUPT6H	NP_001307684.1	SUPT6H	6	3	3	NP_001307684.1	HOMO SAPIENS	1.6	1130	1130.1	38.67	38.67	transcription elongation factor SPT6 GN=SUPT6H	46000000
NP_001317186.1	0.928493	0.723457	0.981823	0.552208	2.64147	0.281703	0.0205	-0.0845	0.016	0.880601	0.544318	0.937194	0.157	-0.116	-0.204	0.035	0.097	-0.065	NP_001317186	NPEPPS	NP_001317186.1_NPEPPS	NP_001317186.1	NPEPPS	27	13	13	NP_001317186.1|NP_006301.3	HOMO SAPIENS	13.7	294	294.1	178.34	178.34	puromycin-sensitive aminopeptidase isoform 2 GN=NPEPPS	1210000000
NP_003371.2	0.719039	0.223478	0.981823	2.24715	12.9123	0.285118	-0.1125	0.3465	0.016	0.596054	0.0511416	0.936458	0.165	-0.39	0.274	0.419	0.044	-0.012	NP_003371	VIM	NP_003371.2_VIM	NP_003371.2	VIM	11	4	4	NP_003371.2	HOMO SAPIENS	7.5	986	986.1	49.21	49.21	vimentin GN=VIM	2680000000
NP_006351.2	0.759561	0.505985	0.981823	1.9131	5.55346	0.273457	-0.0495	-0.184	0.0155	0.64371	0.27839	0.938976	-0.071	-0.028	-0.343	-0.025	-0.056	0.087	NP_006351	EIF3M	NP_006351.2_EIF3M	NP_006351.2	EIF3M	14	4	4	NP_006351.2|NP_001294858.1	HOMO SAPIENS	11.7	772	772.1	68.24	68.24	eukaryotic translation initiation factor 3 subunit M isoform 1 GN=EIF3M	900000000
NP_001304894.1	0.721559	0.559776	0.981823	2.22212	4.69759	0.275491	-0.0675	-0.1375	0.0155	0.599498	0.339032	0.938536	0.041	-0.176	-0.249	-0.026	0.055	-0.024	NP_001304894	LARS	NP_001304894.1_LARS	NP_001304894.1	LARS	34	16	16	NP_001304894.1|NP_057544.2|NP_064502.9|NP_001304893.1	HOMO SAPIENS	14.6	223	223.1	205.78	205.78	leucine--tRNA ligase, cytoplasmic isoform 4 GN=LARS	28400000000
NP_060911.2	0.426312	0.619815	0.981823	5.98104	3.73409	0.264181	-0.2085	-0.111	0.0155	0.252288	0.423244	0.940983	-0.018	-0.399	-0.219	-0.003	0.165	-0.134	NP_060911	PECR	NP_060911.2_PECR	NP_060911.2	PECR	3	2	2	NP_060911.2	HOMO SAPIENS	6.2	1345	1345.1	27.75	27.75	peroxisomal trans-2-enoyl-CoA reductase GN=PECR	99400000
NP_036205.1	0.427093	0.835008	0.981823	5.96173	1.40172	0.253986	-0.179	0.0475	0.015	0.253412	0.724149	0.943195	-0.037	-0.321	-0.068	0.163	0.174	-0.144	NP_036205	CCT5	NP_036205.1_CCT5	NP_036205.1	CCT5	28	14	14	NP_036205.1|NP_001293083.1|NP_001293082.1|NP_001293085.1|NP_001293084.1	HOMO SAPIENS	25.3	220	220.1	207.35	207.35	T-complex protein 1 subunit epsilon isoform a GN=CCT5	8490000000
NP_821133.1	0.848366	0.29557	0.981823	1.11511	10.2782	0.247795	-0.0555	0.3345	0.0145	0.773552	0.0937958	0.94454	0.194	-0.305	0.179	0.49	0.156	-0.127	NP_821133	TUBB	NP_821133.1_TUBB	NP_821133.1	TUBB	6	10	2	NP_821133.1|NP_001280141.1|NP_001280143.1|NP_001280142.1|NP_001280144.1	HOMO SAPIENS	27.2	290	290.2	173.4	44.16	tubulin beta chain isoform b GN=TUBB	894000000
NP_000973.2	0.203066	0.322889	0.982315	12.2566	9.52454	0.234544	-0.3065	-0.241	0.014	0.0594751	0.11157	0.947427	-0.379	-0.234	-0.177	-0.305	-0.159	0.187	NP_000973	RPL21	NP_000973.2_RPL21	NP_000973.2	RPL21	10	5	5	NP_000973.2	HOMO SAPIENS	20	968	968.1	50.14	50.14	60S ribosomal protein L21 GN=RPL21	1580000000
NP_006636.2	0.297211	0.497271	0.981823	9.0556	5.71451	0.244221	0.263	0.1365	0.014	0.124291	0.268256	0.945318	0.399	0.127	0.129	0.144	0.11	-0.082	NP_006636	STARD10	NP_006636.2_STARD10	NP_006636.2	STARD10	4	2	2	NP_006636.2	HOMO SAPIENS	9.6	1164	1164.1	36.55	36.55	START domain-containing protein 10 GN=STARD10	31400000
NP_940916.2	0.741738	0.711493	0.981882	2.05055	2.74559	0.241456	0.0535	0.0825	0.014	0.623656	0.531424	0.94592	0.017	0.09	0.181	-0.016	-0.108	0.136	NP_940916	NHLRC2	NP_940916.2_NHLRC2	NP_940916.2	NHLRC2	7	3	3	NP_940916.2	HOMO SAPIENS	4.9	964	964.1	50.62	50.62	NHL repeat-containing protein 2 GN=NHLRC2	125000000
NP_001316603.1	0.434304	0.954954	0.982717	5.83573	0.374653	0.207566	0.1325	0.023	0.0135	0.260872	0.917349	0.95333	0.116	0.149	0.314	-0.268	-0.268	0.295	NP_001316603	CAND1	NP_001316603.1_CAND1	NP_001316603.1	CAND1	8	6	6	NP_001316603.1|NP_001316605.1|NP_060918.2	HOMO SAPIENS	5.1	951	951.1	51.47	51.47	cullin-associated NEDD8-dissociated protein 1 isoform 2 GN=CAND1	81800000
NP_001008491.1	0.99479	0.824139	0.981936	0.0492636	1.51911	0.238717	-0.0015	0.043	0.0135	0.988721	0.704838	0.946517	0.031	-0.034	0.081	0.005	0.06	-0.033	NP_001008491	SEPT2	NP_001008491.1_SEPT2	NP_001008491.1	SEPT2	28	13	13	NP_001008491.1|NP_001269901.1|NP_001307958.1|NP_001336231.1|NP_001269902.1|NP_001336216.1|NP_001336233.1|NP_001336236.1	HOMO SAPIENS	38.5	217	217.1	209.28	209.28	septin-2 isoform a GN=SEPT2	1950000000
NP_003841.1	0.741738	0.589664	0.982717	2.05248	4.24693	0.227024	0.058	-0.1065	0.013	0.623379	0.376103	0.949069	-0.02	0.136	-0.141	-0.072	-0.075	0.101	NP_003841	SUCLA2	NP_003841.1_SUCLA2	NP_003841.1	SUCLA2	8	4	4	NP_003841.1	HOMO SAPIENS	8.4	887	887.1	56.2	56.2	succinate--CoA ligase [ADP-forming] subunit beta, mitochondrial precursor GN=SUCLA2	117000000
NP_004921.1	0.748942	0.596654	0.983762	1.98848	4.13202	0.190828	-0.067	0.1265	0.012	0.632634	0.386187	0.957012	0.072	-0.206	0.004	0.249	0.251	-0.227	NP_004921	CAPZB	NP_004921.1_CAPZB	NP_004921.1	CAPZB	35	11	11	NP_004921.1|NP_001269091.1|NP_001193469.1|NP_001300861.1|NP_001193470.1	HOMO SAPIENS	40.8	323	323.1	167.94	167.94	F-actin-capping protein subunit beta isoform 1 GN=CAPZB	3940000000
NP_061936.2	0.705433	0.963597	0.982717	2.39042	0.294789	0.211992	0.0685	-0.0095	0.012	0.57671	0.934375	0.952359	0.159	-0.022	-0.066	0.047	0.047	-0.023	NP_061936	EML4	NP_061936.2_EML4	NP_061936.2	EML4	30	14	14	NP_061936.2|NP_001138548.1	HOMO SAPIENS	15.1	183	183.1	247.24	247.24	echinoderm microtubule-associated protein-like 4 isoform a GN=EML4	1320000000
NP_852480.1	0.521818	0.374225	0.985049	4.53543	8.17167	0.182673	0.152	0.1925	0.011	0.35193	0.152347	0.95881	0.321	-0.017	0.204	0.181	0.189	-0.167	NP_852480	EXOSC8	NP_852480.1_EXOSC8	NP_852480.1	EXOSC8	6	3	3	NP_852480.1	HOMO SAPIENS	12.3	939	939.1	52.22	52.22	exosome complex component RRP43 GN=EXOSC8	190000000
NP_004292.1	0.864599	0.342217	0.985263	1.00908	8.92333	0.174218	0.045	0.211	0.01	0.792669	0.128135	0.960679	0.254	-0.164	0.227	0.195	0.088	-0.068	NP_004292	ACTL6A	NP_004292.1_ACTL6A	NP_004292.1	ACTL6A	5	4	4	NP_004292.1|NP_817126.1|NP_057272.1	HOMO SAPIENS	10.7	1135	1135.1	38.44	38.44	actin-like protein 6A isoform 1 GN=ACTL6A	62200000
NP_001899.1	0.307452	0.179632	0.985263	8.64581	14.7753	0.166839	0.1945	0.383	0.0095	0.13659	0.0333023	0.962312	0.168	0.221	0.353	0.413	-0.032	0.051	NP_001899	CTSB	NP_001899.1_CTSB	NP_001899.1	CTSB	2	2	2	NP_001899.1|NP_001304166.1	HOMO SAPIENS	4.7	1632	1632.1	18.58	18.58	cathepsin B isoform 1 preproprotein GN=CTSB	29700000
NP_006079.1	0.80732	0.388414	0.985263	1.47553	7.85317	0.164641	0.046	0.2275	0.0095	0.711946	0.163939	0.9628	0.148	-0.056	0.108	0.347	0.1	-0.081	NP_006079	TUBB4B	NP_006079.1_TUBB4B	NP_006079.1	TUBB4B	51	10	3	NP_006079.1|NP_001276052.1|NP_001276056.1|NP_001276058.1|NP_817124.1|NP_001276059.1|NP_001184110.1|NP_001345618.1|NP_001290453.1|NP_001290455.1|NP_001290456.1|NP_001290457.1|NP_001290458.1|NP_110400.1	HOMO SAPIENS	27.1	290	290.1	179.52	67.52	tubulin beta-4B chain GN=TUBB4B	5470000000
NP_060555.2	0.71911	0.481034	0.985263	2.24269	5.97012	0.158044	-0.0585	-0.151	0.009	0.596666	0.252923	0.964263	-0.015	-0.102	-0.211	-0.091	0.045	-0.027	NP_060555	IPO9	NP_060555.2_IPO9	NP_060555.2	IPO9	22	11	11	NP_060555.2	HOMO SAPIENS	12.4	311	311.1	169.93	169.93	importin-9 GN=IPO9	1100000000
NP_057118.1	0.38671	0.595161	0.990299	6.78716	4.1551	0.119135	0.1555	0.1385	0.007	0.209548	0.38414	0.972941	0.192	0.119	-0.013	0.29	0.129	-0.115	NP_057118	MRPS2	NP_057118.1_MRPS2	NP_057118.1	MRPS2	5	4	4	NP_057118.1	HOMO SAPIENS	13.5	982	982.1	49.46	49.46	28S ribosomal protein S2, mitochondrial GN=MRPS2	268000000
NP_001212.2	0.919147	0.563927	0.990299	0.635853	4.64963	0.112795	-0.0185	0.1315	0.0065	0.863803	0.342797	0.974362	0.024	-0.061	0.033	0.23	0.075	-0.062	NP_001212	CAMK2D	NP_001212.2_CAMK2D	NP_001212.2	CAMK2D	5	3	3	NP_001212.2|NP_001308495.1|NP_001308496.1|NP_001308497.1|NP_001308498.1|NP_001308499.1|NP_001308500.1|NP_001308501.1|NP_001308502.1|NP_001308503.1|NP_001308504.1|NP_001308505.1|NP_001308506.1|NP_001308508.1|NP_001308512.1|NP_001308513.1|NP_001308515.1|NP_001308516.1|NP_001308517.1|NP_001308518.1|NP_001308519.1|NP_001308520.1|NP_742113.1|NP_742126.1|NP_001308510.1|NP_001308509.1|NP_001308511.1|NP_…	HOMO SAPIENS	7.6	999	999.1	47.98	47.98	calcium/calmodulin-dependent protein kinase type II subunit delta isoform 3 GN=CAMK2D	151000000
NP_004573.2	0.931308	0.914302	0.991099	0.52132	0.729704	0.104804	0.015	-0.0215	0.006	0.886886	0.845336	0.976157	0.04	-0.01	-0.003	-0.04	-0.026	0.038	NP_004573	RABGGTB	NP_004573.2_RABGGTB	NP_004573.2	RABGGTB	12	3	3	NP_004573.2	HOMO SAPIENS	7.8	1090	1090.1	41.81	41.81	geranylgeranyl transferase type-2 subunit beta GN=RABGGTB	281000000
NP_001028216.1	0.623339	0.809906	0.991099	3.22526	1.65432	0.104396	-0.0795	0.054	0.006	0.475854	0.683232	0.976249	-0.114	-0.045	-0.054	0.162	0.06	-0.048	NP_001028216	GLUL	NP_001028216.1_GLUL	NP_001028216.1	GLUL	9	5	5	NP_001028216.1	HOMO SAPIENS	14.2	904	904.1	54.64	54.64	glutamine synthetase GN=GLUL	910000000
NP_001092925.1	0.508095	0.313409	0.992038	4.70508	9.86626	0.0929485	0.1465	0.2565	0.0055	0.338448	0.103127	0.978825	0.293	0	0.181	0.332	0.136	-0.125	NP_001092925	CPPED1	NP_001092925.1_CPPED1	NP_001092925.1	CPPED1	5	3	3	NP_001092925.1|NP_060810.2	HOMO SAPIENS	18	1000	1000.1	47.89	47.89	serine/threonine-protein phosphatase CPPED1 isoform b GN=CPPED1	228000000
NP_037434.1	0.160283	0.481034	0.992968	14.6228	5.97337	0.0693793	0.3655	0.17	0.0045	0.0344924	0.252734	0.984152	0.419	0.312	0.279	0.061	-0.256	0.265	NP_037434	EEF2K	NP_037434.1_EEF2K	NP_037434.1	EEF2K	2	2	2	NP_037434.1	HOMO SAPIENS	2.4	1658	1658.1	18.03	18.03	eukaryotic elongation factor 2 kinase GN=EEF2K	16700000
NP_001193867.1	0.949398	0.613189	0.992968	0.377487	3.85625	0.0754268	-0.012	-0.135	0.0045	0.916751	0.411504	0.982782	0.063	-0.087	-0.3	0.03	0.147	-0.138	NP_001193867	TCAF1	NP_001193867.1_TCAF1	NP_001193867.1	TCAF1	10	6	6	NP_001193867.1|NP_055534.1|NP_001193870.1	HOMO SAPIENS	6.9	624	624.1	86.97	86.97	TRPM8 channel-associated factor 1 isoform 2 GN=TCAF1	568000000
NP_001334981.1	0.903242	0.752272	0.992968	0.748423	2.32253	0.0766555	0.0225	0.0615	0.0045	0.841701	0.585797	0.982504	0.088	-0.043	0.078	0.045	0.114	-0.105	NP_001334981	CPVL	NP_001334981.1_CPVL	NP_001334981.1	CPVL	18	8	8	NP_001334981.1	HOMO SAPIENS	15.1	444	444.1	124.03	124.03	probable serine carboxypeptidase CPVL precursor GN=CPVL	691000000
NP_056016.1	0.809758	0.949734	0.993387	1.44608	0.418564	0.062615	0.069	0.0155	0.004	0.716791	0.908121	0.985686	-0.174	0.312	0.134	-0.103	-0.237	0.245	NP_056016	BOP1	NP_056016.1_BOP1	NP_056016.1	BOP1	14	7	7	NP_056016.1	HOMO SAPIENS	11.7	466	466.1	119.99	119.99	ribosome biogenesis protein BOP1 GN=BOP1	997000000
NP_068579.3	0.692322	0.350351	0.992968	2.50035	8.69319	0.0695452	0.0785	-0.2065	0.004	0.562296	0.135108	0.984114	-0.046	0.203	-0.23	-0.183	0.041	-0.033	NP_068579	EXOC4	NP_068579.3_EXOC4	NP_068579.3	EXOC4	2	2	2	NP_068579.3|NP_001032203.1	HOMO SAPIENS	2.4	1642	1642.1	18.43	18.43	exocyst complex component 4 isoform a GN=EXOC4	49100000
NP_006420.1	0.454341	0.487702	0.993387	5.50939	5.88748	0.0602576	-0.1265	-0.1675	0.0035	0.281229	0.257782	0.986221	-0.102	-0.151	-0.276	-0.059	0.079	-0.072	NP_006420	CCT7	NP_006420.1_CCT7	NP_006420.1	CCT7	48	17	17	NP_006420.1|NP_001159757.1|NP_001159756.1|NP_001009570.1	HOMO SAPIENS	35.1	160	160.1	271.22	271.22	T-complex protein 1 subunit eta isoform a GN=CCT7	4030000000
NP_001138630.1	0.963445	0.860811	0.994466	0.292294	1.186	0.0521789	-0.0085	-0.0335	0.003	0.934912	0.761027	0.988057	-0.009	-0.008	-0.038	-0.029	-0.012	0.018	NP_001138630	HBS1L	NP_001138630.1_HBS1L	NP_001138630.1	HBS1L	13	8	8	NP_001138630.1|NP_006611.1|NP_001350615.1|NP_001138679.1	HOMO SAPIENS	12.6	561	561.1	96.64	96.64	HBS1-like protein isoform 2 GN=HBS1L	948000000
NP_001036011.2	0.56462	0.359048	0.994466	3.96013	8.4351	0.0506919	-0.113	-0.2465	0.003	0.401779	0.14338	0.988396	-0.224	-0.002	-0.124	-0.369	-0.118	0.124	NP_001036011	ATPAF1	NP_001036011.2_ATPAF1	NP_001036011.2	ATPAF1	4	2	2	NP_001036011.2|NP_073582.3|NP_001230657.1|NP_001243347.1	HOMO SAPIENS	7	1492	1492.1	22.84	22.84	ATP synthase mitochondrial F1 complex assembly factor 1 isoform 2 precursor GN=ATPAF1	98700000
NP_001036214.1	0.539387	0.574275	0.998673	4.24415	4.47678	0.0147114	0.2865	0.129	0.002	0.376344	0.356715	0.996618	-0.125	0.698	0.233	0.025	-0.655	0.659	NP_001036214	STAG2	NP_001036214.1_STAG2	NP_001036214.1	STAG2	4	3	3	NP_001036214.1|NP_001036216.1	HOMO SAPIENS	2.5	1126	1126.1	39.04	39.04	cohesin subunit SA-2 isoform a GN=STAG2	50200000
NP_006169.2	0.886207	0.542313	0.997021	0.865251	5.00574	0.0347016	-0.024	-0.126	0.002	0.81936	0.31581	0.992041	-0.041	-0.007	-0.077	-0.175	-0.019	0.023	NP_006169	NSF	NP_006169.2_NSF	NP_006169.2	NSF	26	15	15	NP_006169.2	HOMO SAPIENS	20.1	261	261.1	191.26	191.26	vesicle-fusing ATPase GN=NSF	470000000
NP_001185797.1	0.458926	0.649765	0.998673	5.41451	3.3812	0.0173278	-0.1275	-0.089	0.001	0.287441	0.459071	0.996018	-0.171	-0.084	-0.139	-0.039	0.012	-0.01	NP_001185797	CAPN1	NP_001185797.1_CAPN1	NP_001185797.1	CAPN1	14	8	8	NP_001185797.1	HOMO SAPIENS	10	499	499.1	109.37	109.37	calpain-1 catalytic subunit GN=CAPN1	626000000
NP_004697.2	0.785398	0.31342	0.998673	1.67225	9.78601	0.00860879	-0.0445	-0.2315	0.0005	0.680417	0.105051	0.99802	-0.01	-0.079	-0.227	-0.236	-0.052	0.053	NP_004697	ARHGEF1	NP_004697.2_ARHGEF1	NP_004697.2	ARHGEF1	4	3	3	NP_004697.2|NP_945328.1|NP_945353.1	HOMO SAPIENS	3.1	1249	1249.1	31.84	31.84	rho guanine nucleotide exchange factor 1 isoform 2 GN=ARHGEF1	61100000
NP_001026866.1	0.995925	0.826249	0.998673	0.0332971	1.47841	0.00860313	-0.001	-0.0415	0.0005	0.992362	0.711474	0.998021	-0.016	0.014	-0.013	-0.07	0.056	-0.055	NP_001026866	PLD3	NP_001026866.1_PLD3	NP_001026866.1	PLD3	4	3	3	NP_001026866.1	HOMO SAPIENS	5.9	1088	1088.1	41.84	41.84	phospholipase D3 GN=PLD3	132000000
NP_003840.2	0.271233	0.471767	1	9.95283	6.19752	9.64327e-16	0.279	0.169	-7.85046e-17	0.101092	0.24002	1	0.402	0.156	0.263	0.075	-0.306	0.306	NP_003840	SUCLG1	NP_003840.2_SUCLG1	NP_003840.2	SUCLG1	2	2	2	NP_003840.2	HOMO SAPIENS	6.6	1799	1799.1	14.89	14.89	succinate--CoA ligase [ADP/GDP-forming] subunit alpha, mitochondrial precursor GN=SUCLG1	33100000
NP_003807.1	0.310399	0.778156	0.998673	8.49732	1.9998	0.00817702	0.268	0.0655	-0.0005	0.141341	0.630986	0.998119	0.105	0.431	0.182	-0.051	-0.172	0.171	NP_003807	ADAM9	NP_003807.1_ADAM9	NP_003807.1	ADAM9	8	4	4	NP_003807.1	HOMO SAPIENS	5.9	1089	1089.1	41.82	41.82	disintegrin and metalloproteinase domain-containing protein 9 precursor GN=ADAM9	1510000000
NP_002808.3	0.345413	0.444016	0.998673	7.68267	6.71505	0.0172051	-0.177	-0.2415	-0.001	0.170504	0.213057	0.996046	-0.133	-0.221	-0.432	-0.051	0.059	-0.061	NP_002808	PSMD13	NP_002808.3_PSMD13	NP_002808.3	PSMD13	6	3	3	NP_002808.3|NP_787128.2	HOMO SAPIENS	7.1	1120	1120.1	39.45	39.45	26S proteasome non-ATPase regulatory subunit 13 isoform 1 GN=PSMD13	125000000
NP_001139138.1	0.798225	0.773777	0.998047	1.55549	2.05634	0.025393	0.0445	-0.061	-0.0015	0.698958	0.622825	0.99417	-0.026	0.115	0.019	-0.141	-0.112	0.109	NP_001139138	GLG1	NP_001139138.1_GLG1	NP_001139138.1	GLG1	8	3	3	NP_001139138.1|NP_001139139.1|NP_036333.2	HOMO SAPIENS	2.6	1074	1074.1	42.79	42.79	Golgi apparatus protein 1 isoform 2 precursor GN=GLG1	77900000
NP_076994.2	0.980512	0.619815	0.998047	0.151	3.7525	0.0259865	0.0045	-0.103	-0.0015	0.965828	0.421454	0.994034	-0.018	0.027	-0.18	-0.026	0.025	-0.028	NP_076994	KDELC1	NP_076994.2_KDELC1	NP_076994.2	KDELC1	9	5	5	NP_076994.2|NP_001305661.1	HOMO SAPIENS	9.3	857	857.1	58.22	58.22	KDEL motif-containing protein 1 isoform 1 precursor GN=KDELC1	244000000
NP_001186600.1	0.528374	0.877581	0.994942	4.39151	1.03462	0.0461897	-0.131	-0.056	-0.003	0.363788	0.788022	0.989421	-0.261	-0.001	0.211	-0.323	-0.262	0.256	NP_001186600	CALU	NP_001186600.1_CALU	NP_001186600.1	CALU	3	2	2	NP_001186600.1|NP_001210.1|NP_001186602.1	HOMO SAPIENS	5.2	1453	1453.1	24.09	24.09	calumenin isoform c precursor GN=CALU	23300000
NP_005491.1	0.592639	0.783622	0.993387	3.56111	1.91418	0.0644111	0.135	0.081	-0.004	0.440442	0.643549	0.985278	0.335	-0.065	-0.12	0.282	0.2	-0.208	NP_005491	SAE1	NP_005491.1_SAE1	NP_005491.1	SAE1	15	7	7	NP_005491.1|NP_001139185.1|NP_001139186.1	HOMO SAPIENS	23.1	592	592.1	92.24	92.24	SUMO-activating enzyme subunit 1 isoform a GN=SAE1	186000000
NP_001317099.1	0.99479	0.550147	0.992842	0.0493221	4.89802	0.0823306	0.0015	-0.145	-0.005	0.988707	0.323741	0.981221	0.033	-0.03	-0.262	-0.028	0.169	-0.179	NP_001317099	FLOT2	NP_001317099.1_FLOT2	NP_001317099.1	FLOT2	18	9	9	NP_001317099.1|NP_004466.2	HOMO SAPIENS	21.4	462	462.1	120.8	120.8	flotillin-2 isoform 2 GN=FLOT2	675000000
NP_001128715.1	0.224345	0.287262	0.992968	11.4585	10.6132	0.0705874	0.263	0.5495	-0.005	0.0714749	0.0868319	0.983878	0.292	0.234	0.863	0.236	-0.356	0.346	NP_001128715	TCOF1	NP_001128715.1_TCOF1	NP_001128715.1	TCOF1	7	5	5	NP_001128715.1|NP_000347.2|NP_001128716.1|NP_001128717.1|NP_001182070.1|NP_001008657.1	HOMO SAPIENS	4.1	874	874.1	56.92	56.92	treacle protein isoform d GN=TCOF1	496000000
NP_005795.2	0.29628	0.731228	0.992842	9.08679	2.56174	0.0860104	-0.371	-0.1545	-0.0055	0.123402	0.554403	0.98039	-0.122	-0.62	-0.495	0.186	0.24	-0.251	NP_005795	DDX39A	NP_005795.2_DDX39A	NP_005795.2	DDX39A	3	9	2	NP_005795.2	HOMO SAPIENS	16.6	306	306.2	147.75	32.7	ATP-dependent RNA helicase DDX39A GN=DDX39A	924000000
NP_001127870.1	0.961668	0.460374	0.992038	0.306775	6.37679	0.0951469	0.011	-0.153	-0.0055	0.9318	0.230314	0.97833	-0.106	0.128	-0.126	-0.18	-0.078	0.067	NP_001127870	VAV2	NP_001127870.1_VAV2	NP_001127870.1	VAV2	9	5	5	NP_001127870.1|NP_003362.2	HOMO SAPIENS	5.9	774	774.1	68.08	68.08	guanine nucleotide exchange factor VAV2 isoform 1 GN=VAV2	661000000
NP_000777.1	0.342552	0.322947	0.992038	7.7827	9.50621	0.0961254	-0.175	-0.242	-0.0055	0.166621	0.112042	0.978109	-0.15	-0.2	-0.309	-0.175	0.011	-0.022	NP_000777	CYP51A1	NP_000777.1_CYP51A1	NP_000777.1	CYP51A1	25	8	8	NP_000777.1|NP_001139624.1	HOMO SAPIENS	16.8	365	365.1	151.43	151.43	lanosterol 14-alpha demethylase isoform 1 precursor GN=CYP51A1	1490000000
NP_004289.1	0.898404	0.596246	0.990299	0.783464	4.14045	0.113445	-0.022	-0.103	-0.0065	0.834937	0.385438	0.974216	-0.046	0.002	-0.127	-0.079	-0.05	0.037	NP_004289	NUP155	NP_004289.1_NUP155	NP_004289.1	NUP155	13	8	8	NP_004289.1|NP_705618.1|NP_001265241.1	HOMO SAPIENS	6.7	546	546.1	99.6	99.6	nuclear pore complex protein Nup155 isoform 2 GN=NUP155	3040000000
NP_055389.3	0.706812	0.891175	0.990299	2.37606	0.914537	0.112918	0.067	0.034	-0.0065	0.578621	0.810114	0.974335	0.151	-0.017	-0.101	0.169	0.058	-0.071	NP_055389	STRN3	NP_055389.3_STRN3	NP_055389.3	STRN3	9	5	5	NP_055389.3|NP_001077362.1	HOMO SAPIENS	7.8	662	662.1	82.16	82.16	striatin-3 isoform 2 GN=STRN3	340000000
NP_006752.1	0.30944	0.980563	0.990299	8.57471	0.160565	0.118845	-0.1905	0.005	-0.007	0.138845	0.963704	0.973006	-0.197	-0.184	-0.014	0.024	0.12	-0.134	NP_006752	YWHAE	NP_006752.1_YWHAE	NP_006752.1	YWHAE	73	18	15	NP_006752.1	HOMO SAPIENS	70.1	110	110.1	327.51	281.74	14-3-3 protein epsilon GN=YWHAE	11900000000
NP_001668.1	0.347411	0.826249	0.988442	7.62836	1.48312	0.140588	0.187	0.0415	-0.008	0.172649	0.710703	0.968147	0.262	0.112	0.016	0.067	-0.008	-0.008	NP_001668	ATP1B1	NP_001668.1_ATP1B1	NP_001668.1	ATP1B1	8	4	4	NP_001668.1	HOMO SAPIENS	13.8	935	935.1	52.47	52.47	sodium/potassium-transporting ATPase subunit beta-1 GN=ATP1B1	754000000
NP_005040.2	0.949326	0.919877	0.98846	0.392953	0.669568	0.13805	-0.0145	-0.029	-0.0085	0.913492	0.857123	0.968713	-0.144	0.115	0.15	-0.208	-0.212	0.195	NP_005040	PWP2	NP_005040.2_PWP2	NP_005040.2	PWP2	3	3	3	NP_005040.2	HOMO SAPIENS	3.9	1046	1046.1	44.74	44.74	periodic tryptophan protein 2 homolog GN=PWP2	33800000
NP_004730.2	0.4836	0.632006	0.985263	5.02219	3.61853	0.169412	-0.124	-0.1055	-0.01	0.314616	0.434658	0.961742	-0.059	-0.189	-0.205	-0.006	0.132	-0.152	NP_004730	MTA2	NP_004730.2_MTA2	NP_004730.2	MTA2	10	6	4	NP_004730.2|NP_001317221.1	HOMO SAPIENS	8.3	656	656.1	82.93	52.14	metastasis-associated protein MTA2 isoform 1 GN=MTA2	441000000
NP_476516.1	0.564671	0.274854	0.985263	3.94461	10.918	0.172558	-0.099	-0.2805	-0.01	0.403218	0.0809471	0.961046	-0.039	-0.159	-0.346	-0.215	0.094	-0.114	NP_476516	NAA15	NP_476516.1_NAA15	NP_476516.1	NAA15	21	11	11	NP_476516.1	HOMO SAPIENS	10.1	375	375.1	148.36	148.36	N-alpha-acetyltransferase 15, NatA auxiliary subunit GN=NAA15	740000000
NP_078862.4	0.918597	0.622961	0.985263	0.644423	3.69516	0.174641	0.019	-0.0965	-0.01	0.8621	0.427055	0.960585	-0.032	0.07	-0.045	-0.148	0.06	-0.08	NP_078862	OSBPL9	NP_078862.4_OSBPL9	NP_078862.4	OSBPL9	4	3	3	NP_078862.4|NP_683704.2|NP_683706.3|NP_683707.3|NP_001317509.1|NP_001337137.1|NP_001337139.1|NP_683702.1|NP_683705.1	HOMO SAPIENS	3.8	1276	1276.1	30.68	30.68	oxysterol-binding protein-related protein 9 isoform e GN=OSBPL9	288000000
NP_001028755.2	0.828622	0.335761	0.983733	1.28079	9.12844	0.193764	0.038	0.219	-0.011	0.744596	0.122224	0.956365	-0.04	0.116	0.187	0.251	0.03	-0.052	NP_001028755	ACOT9	NP_001028755.2_ACOT9	NP_001028755.2	ACOT9	3	2	2	NP_001028755.2|NP_001032248.1|NP_001317188.1	HOMO SAPIENS	4.1	1263	1263.1	31.51	31.51	acyl-coenzyme A thioesterase 9, mitochondrial isoform b precursor GN=ACOT9	61600000
NP_078954.4	0.768993	0.764253	0.983733	1.83117	2.16401	0.193434	-0.048	-0.062	-0.011	0.655968	0.607573	0.956437	-0.018	-0.078	-0.129	0.005	0.039	-0.061	NP_078954	NARS2	NP_078954.4_NARS2	NP_078954.4	NARS2	6	2	2	NP_078954.4|NP_001230180.1	HOMO SAPIENS	4.6	1121	1121.1	39.29	39.29	probable asparagine--tRNA ligase, mitochondrial isoform 1 precursor GN=NARS2	135000000
NP_001273432.1	0.976093	0.980563	0.982717	0.186493	0.161586	0.202885	-0.0055	0.005	-0.0115	0.957967	0.963477	0.954358	0.007	-0.018	0.001	0.009	0.026	-0.049	NP_001273432	HSPH1	NP_001273432.1_HSPH1	NP_001273432.1	HSPH1	24	13	12	NP_001273432.1|NP_006635.2|NP_001336633.1|NP_001273433.1|NP_001273434.1	HOMO SAPIENS	16.9	241	241.1	198.53	175.44	heat shock protein 105 kDa isoform 2 GN=HSPH1	578000000
NP_001107562.1	0.687041	0.503717	0.982717	2.57399	5.58613	0.203286	-0.066	-0.137	-0.0115	0.552843	0.276304	0.95427	-0.023	-0.109	-0.099	-0.175	-0.033	0.01	NP_001107562	NGEF	NP_001107562.1_NGEF	NP_001107562.1	NGEF	3	2	2	NP_001107562.1|NP_062824.2	HOMO SAPIENS	3	1203	1203.1	34.11	34.11	ephexin-1 isoform 2 GN=NGEF	84100000
NP_001144.1	0.386229	0.583527	0.985263	6.88186	4.34939	0.16425	-0.262	-0.1855	-0.012	0.205028	0.367334	0.962886	-0.485	-0.039	0.051	-0.422	-0.393	0.369	NP_001144	ANXA4	NP_001144.1_ANXA4	NP_001144.1	ANXA4	3	2	2	NP_001144.1|NP_001307629.1|NP_001307631.1	HOMO SAPIENS	4.3	1753	1753.1	15.7	15.7	annexin A4 isoform a GN=ANXA4	125000000
NP_037467.2	0.402117	0.55975	0.982717	6.47752	4.71352	0.20739	-0.15	-0.1145	-0.0125	0.225034	0.337791	0.953369	-0.192	-0.108	-0.11	-0.119	-0.196	0.171	NP_037467	GMPPA	NP_037467.2_GMPPA	NP_037467.2	GMPPA	4	2	2	NP_037467.2	HOMO SAPIENS	5.4	1257	1257.1	31.68	31.68	mannose-1-phosphate guanyltransferase alpha GN=GMPPA	110000000
NP_057267.2	0.418245	0.238299	0.982717	6.10632	12.438	0.220236	-0.1555	-0.3035	-0.0125	0.245114	0.0570422	0.950553	-0.241	-0.07	-0.307	-0.3	0.042	-0.067	NP_057267	MRTO4	NP_057267.2_MRTO4	NP_057267.2	MRTO4	4	2	2	NP_057267.2	HOMO SAPIENS	8.3	1251	1251.1	31.77	31.77	mRNA turnover protein 4 homolog GN=MRTO4	173000000
NP_005868.1	0.0573099	0.0501608	0.982717	21.4014	24.3875	0.219752	0.6265	0.8395	-0.0125	0.00724197	0.00364126	0.950659	0.585	0.668	0.836	0.843	-0.076	0.051	NP_005868	SF3A1	NP_005868.1_SF3A1	NP_005868.1	SF3A1	5	3	3	NP_005868.1	HOMO SAPIENS	3.5	1042	1042.1	45.18	45.18	splicing factor 3A subunit 1 GN=SF3A1	85500000
NP_001258356.1	0.779857	0.435524	0.982717	1.73369	6.87565	0.221087	-0.045	-0.165	-0.0125	0.670859	0.205322	0.950367	-0.037	-0.053	-0.196	-0.134	0.021	-0.046	NP_001258356	EMC1	NP_001258356.1_EMC1	NP_001258356.1	EMC1	11	6	6	NP_001258356.1|NP_001258357.1|NP_055862.1|NP_001258358.1	HOMO SAPIENS	6	610	610.1	89.47	89.47	ER membrane protein complex subunit 1 isoform 2 precursor GN=EMC1	634000000
NP_001350270.1	0.980512	0.433502	0.982717	0.152187	6.91122	0.213093	-0.005	-0.173	-0.013	0.965565	0.203647	0.952118	-0.084	0.074	-0.114	-0.232	-0.215	0.189	NP_001350270	GATB	NP_001350270.1_GATB	NP_001350270.1	GATB	3	2	2	NP_001350270.1|NP_004555.1	HOMO SAPIENS	3.5	1541	1541.1	20.94	20.94	glutamyl-tRNA(Gln) amidotransferase subunit B, mitochondrial isoform 2 precursor GN=GATB	145000000
NP_001257450.1	0.997686	0.642119	0.985263	0.0193545	3.50881	0.157039	0.001	-0.1365	-0.013	0.995553	0.445779	0.964486	-0.226	0.228	0.06	-0.333	-0.46	0.434	NP_001257450	MED23	NP_001257450.1_MED23	NP_001257450.1	MED23	2	2	2	NP_001257450.1|NP_001257451.1|NP_004821.2|NP_057063.2	HOMO SAPIENS	1.3	1786	1786.1	15.09	15.09	mediator of RNA polymerase II transcription subunit 23 isoform c GN=MED23	2470000000
NP_064601.3	0.830838	0.70783	0.982717	1.25626	2.79482	0.218601	-0.0495	-0.119	-0.0135	0.748814	0.525433	0.950911	0.125	-0.224	-0.337	0.099	0.206	-0.233	NP_064601	RNPEP	NP_064601.3_RNPEP	NP_064601.3	RNPEP	25	11	11	NP_064601.3|NP_001306111.1|NP_001306112.1	HOMO SAPIENS	20.9	253	253.1	193.89	193.89	aminopeptidase B isoform a GN=RNPEP	1700000000
NP_149094.3	0.976093	0.749274	0.981823	0.185393	2.36851	0.244503	0.0055	-0.086	-0.014	0.95821	0.579627	0.945257	0.027	-0.016	0.072	-0.244	-0.107	0.079	NP_149094	RHPN2	NP_149094.3_RHPN2	NP_149094.3	RHPN2	4	2	2	NP_149094.3	HOMO SAPIENS	3	1365	1365.1	27.29	27.29	rhophilin-2 GN=RHPN2	18500000
NP_001269120.1	0.547407	0.982755	0.981823	4.14224	0.124573	0.248321	0.0985	-0.0045	-0.014	0.38528	0.971723	0.944426	0.069	0.128	0.094	-0.103	-0.048	0.02	NP_001269120	ZC3HC1	NP_001269120.1_ZC3HC1	NP_001269120.1	ZC3HC1	7	3	3	NP_001269120.1|NP_001350630.1|NP_057562.3	HOMO SAPIENS	9.2	1002	1002.1	47.88	47.88	nuclear-interacting partner of ALK isoform 3 GN=ZC3HC1	99800000
NP_003892.2	0.888381	0.636556	0.981823	0.852005	3.56326	0.253429	0.025	-0.0915	-0.0145	0.821863	0.440224	0.943316	-0.033	0.083	-0.054	-0.129	0.079	-0.108	NP_003892	SGPL1	NP_003892.2_SGPL1	NP_003892.2	SGPL1	3	2	2	NP_003892.2	HOMO SAPIENS	3.8	1193	1193.1	34.87	34.87	sphingosine-1-phosphate lyase 1 GN=SGPL1	38100000
NP_001305320.1	0.342777	0.758196	0.981823	7.75579	2.2638	0.257815	-0.1785	-0.061	-0.0145	0.167657	0.593773	0.942364	-0.135	-0.222	-0.094	-0.028	0.007	-0.036	NP_001305320	UTP4	NP_001305320.1_UTP4	NP_001305320.1	UTP4	5	4	4	NP_001305320.1|NP_116219.2	HOMO SAPIENS	6.7	1028	1028.1	45.84	45.84	U3 small nucleolar RNA-associated protein 4 homolog isoform 2 GN=UTP4	113000000
NP_001303279.1	0.534248	0.636556	0.981823	4.29955	3.55945	0.26164	0.1055	0.1835	-0.015	0.371573	0.440611	0.941534	0.052	0.159	-0.112	0.479	0.086	-0.116	NP_001303279	GNPAT	NP_001303279.1_GNPAT	NP_001303279.1	GNPAT	3	3	3	NP_001303279.1|NP_055051.1	HOMO SAPIENS	5.9	1224	1224.1	33.04	33.04	dihydroxyacetone phosphate acyltransferase isoform 2 GN=GNPAT	23200000
NP_068733.1	0.331917	0.783227	0.981823	7.99399	1.93024	0.270893	-0.2235	-0.0975	-0.0155	0.158709	0.641174	0.93953	-0.347	-0.1	0.166	-0.361	-0.114	0.083	NP_068733	CFL2	NP_068733.1_CFL2	NP_068733.1	CFL2	3	3	1	NP_068733.1	HOMO SAPIENS	18.6	485	485.2	52.52	18.31	cofilin-2 isoform 1 GN=CFL2	35400000
NP_004915.2	0.856447	0.80729	0.981823	1.07129	1.68267	0.254751	0.05	0.0475	-0.016	0.781395	0.678787	0.943029	-0.176	0.276	0.091	0.004	-0.262	0.23	NP_004915	ACTN4	NP_004915.2_ACTN4	NP_004915.2	ACTN4	10	5	3	NP_004915.2|NP_001308962.1|NP_001094.1|NP_001265272.1|NP_001265273.1	HOMO SAPIENS	5.2	841	841.1	61.08	40.73	alpha-actinin-4 isoform 1 GN=ACTN4	305000000
NP_006825.1	0.678173	0.37498	0.981823	2.66047	8.1511	0.285244	-0.093	-0.1925	-0.016	0.541942	0.15307	0.936431	-0.255	0.069	-0.176	-0.209	0.008	-0.04	NP_006825	RAB32	NP_006825.1_RAB32	NP_006825.1	RAB32	13	6	6	NP_006825.1	HOMO SAPIENS	29.7	644	644.1	84.29	84.29	ras-related protein Rab-32 GN=RAB32	407000000
NP_001121132.1	0.913573	0.260699	0.981823	0.673656	11.4865	0.273504	-0.0235	-0.328	-0.016	0.856317	0.0710157	0.938965	0.096	-0.143	-0.434	-0.222	0.13	-0.162	NP_001121132	MFN2	NP_001121132.1_MFN2	NP_001121132.1	MFN2	6	2	2	NP_001121132.1	HOMO SAPIENS	2.1	1349	1349.1	27.7	27.7	mitofusin-2 GN=MFN2	143000000
NP_003633.1	0.994882	0.412069	0.981823	0.045174	7.41899	0.281582	0.0015	-0.192	-0.0165	0.989652	0.181176	0.937221	0.08	-0.077	-0.268	-0.116	0.134	-0.167	NP_003633	HAT1	NP_003633.1_HAT1	NP_003633.1	HAT1	22	9	9	NP_003633.1	HOMO SAPIENS	23.1	364	364.1	151.74	151.74	histone acetyltransferase type B catalytic subunit GN=HAT1	5660000000
NP_000468.1	0.915051	0.884603	0.981698	0.664069	0.962611	0.292597	0.019	0.039	-0.0175	0.858209	0.801196	0.934847	0.051	-0.013	-0.126	0.204	-0.203	0.168	NP_000468	ALB	NP_000468.1_ALB	NP_000468.1	ALB	26	15	12	NP_000468.1	HOMO SAPIENS	24.6	259	259.1	191.9	148.33	serum albumin preproprotein GN=ALB	2260000000
NP_006867.1	0.567095	0.242925	0.979428	3.91414	12.2509	0.313234	-0.1035	-0.371	-0.0175	0.406056	0.0595532	0.930415	-0.021	-0.186	-0.494	-0.248	-0.025	-0.01	NP_006867	B4GAT1	NP_006867.1_B4GAT1	NP_006867.1	B4GAT1	4	2	2	NP_006867.1	HOMO SAPIENS	4	1344	1344.1	27.8	27.8	beta-1,4-glucuronyltransferase 1 GN=B4GAT1	112000000
NP_002779.1	0.245709	0.68287	0.979158	10.7543	3.06713	0.321598	-0.253	0.083	-0.018	0.0840572	0.4935	0.928625	-0.202	-0.304	0.142	0.024	0.019	-0.055	NP_002779	PSMA3	NP_002779.1_PSMA3	NP_002779.1	PSMA3	11	5	5	NP_002779.1|NP_687033.1	HOMO SAPIENS	18	709	709.1	76.21	76.21	proteasome subunit alpha type-3 isoform 1 GN=PSMA3	691000000
NP_067017.2	0.910118	0.783622	0.979158	0.705562	1.9123	0.322231	0.0235	-0.052	-0.018	0.850049	0.643828	0.928489	-0.081	0.128	-0.029	-0.075	-0.039	0.003	NP_067017	SLC30A1	NP_067017.2_SLC30A1	NP_067017.2	SLC30A1	4	2	2	NP_067017.2	HOMO SAPIENS	8.8	1564	1564.1	20.19	20.19	zinc transporter 1 GN=SLC30A1	76200000
NP_060695.2	0.710495	0.646608	0.97765	2.33586	3.45329	0.341019	0.059	0.148	-0.019	0.584001	0.451514	0.924481	0.039	0.079	0.377	-0.081	-0.008	-0.03	NP_060695	SMU1	NP_060695.2_SMU1	NP_060695.2	SMU1	10	5	5	NP_060695.2	HOMO SAPIENS	9.3	730	730.1	73.01	73.01	WD40 repeat-containing protein SMU1 GN=SMU1	4800000000
NP_005717.3	0.543895	0.764991	0.978736	4.18734	2.13938	0.3311	-0.1375	-0.081	-0.019	0.381299	0.61103	0.926595	0.022	-0.297	-0.249	0.087	0.101	-0.139	NP_005717	TSFM	NP_005717.3_TSFM	NP_005717.3	TSFM	10	7	7	NP_005717.3|NP_001166167.1|NP_001166168.1	HOMO SAPIENS	19.6	571	571.1	95.05	95.05	elongation factor Ts, mitochondrial isoform 2 precursor GN=TSFM	1080000000
NP_001071643.1	0.725693	0.602819	0.976135	2.18862	4.00262	0.365133	0.062	0.1055	-0.0205	0.604141	0.397867	0.919362	-0.02	0.144	0.044	0.167	-0.092	0.051	NP_001071643	SLC29A1	NP_001071643.1_SLC29A1	NP_001071643.1	SLC29A1	3	2	2	NP_001071643.1|NP_001291391.1|NP_001291392.1|NP_001291394.1|NP_001291395.1	HOMO SAPIENS	3.5	1598	1598.1	19.48	19.48	equilibrative nucleoside transporter 1 isoform 1 GN=SLC29A1	67400000
NP_001304995.1	0.958508	0.502533	0.976135	0.328535	5.63937	0.364717	0.01	-0.1985	-0.021	0.927142	0.272937	0.91945	0.062	-0.042	-0.378	-0.019	0.113	-0.155	NP_001304995	SEC24D	NP_001304995.1_SEC24D	NP_001304995.1	SEC24D	21	7	7	NP_001304995.1|NP_055637.2	HOMO SAPIENS	6.1	616	616.1	88.87	88.87	protein transport protein Sec24D isoform 2 GN=SEC24D	2400000000
NP_055814.1	0.930409	0.752272	0.975566	0.529933	2.31945	0.37841	-0.0155	0.1415	-0.021	0.885129	0.586213	0.916556	-0.055	0.024	0.482	-0.199	-0.013	-0.029	NP_055814	RAB21	NP_055814.1_RAB21	NP_055814.1	RAB21	8	4	4	NP_055814.1	HOMO SAPIENS	16.4	805	805.1	64.96	64.96	ras-related protein Rab-21 GN=RAB21	208000000
NP_001244066.1	0.670748	0.943739	0.976135	2.741	0.455475	0.363073	0.1	-0.0155	-0.0215	0.531985	0.900435	0.919798	-0.077	0.277	0.073	-0.104	-0.203	0.16	NP_001244066	ITCH	NP_001244066.1_ITCH	NP_001244066.1	ITCH	6	3	3	NP_001244066.1|NP_001244067.1|NP_001311127.1	HOMO SAPIENS	3.8	1095	1095.1	41.36	41.36	E3 ubiquitin-protein ligase Itchy homolog isoform 1 GN=ITCH	64500000
NP_000169.1	0.605684	0.788935	0.972115	3.39892	1.84604	0.412485	-0.086	0.0505	-0.023	0.457202	0.653727	0.909393	-0.031	-0.141	0.076	0.025	-0.087	0.041	NP_000169	GSS	NP_000169.1_GSS	NP_000169.1	GSS	20	11	11	NP_000169.1	HOMO SAPIENS	23.4	372	372.1	148.97	148.97	glutathione synthetase GN=GSS	1270000000
NP_001333694.1	0.184118	0.791403	0.97765	13.524	1.82957	0.342162	0.3615	0.107	-0.023	0.044422	0.65621	0.924238	0.27	0.453	0.421	-0.207	-0.355	0.309	NP_001333694	MYO18A	NP_001333694.1_MYO18A	NP_001333694.1	MYO18A	3	2	2	NP_001333694.1|NP_001333695.1|NP_001333696.1|NP_510880.2|NP_976063.1|NP_001333697.1	HOMO SAPIENS	1	1645	1645.1	18.41	18.41	unconventional myosin-XVIIIa isoform c GN=MYO18A	5310000
NP_001093631.1	0.995925	0.519864	0.972115	0.0322092	5.31506	0.415771	-0.001	-0.1415	-0.023	0.992611	0.2941	0.908705	0.044	-0.046	-0.221	-0.062	-0.042	-0.004	NP_001093631	XPO7	NP_001093631.1_XPO7	NP_001093631.1	XPO7	19	8	8	NP_001093631.1|NP_001349731.1|NP_055839.3	HOMO SAPIENS	7.2	486	486.1	115.62	115.62	exportin-7 isoform a GN=XPO7	417000000
NP_001172022.1	0.198721	0.307281	0.972115	12.4008	9.96872	0.425081	-0.374	-0.308	-0.0235	0.0575333	0.100723	0.906759	-0.513	-0.235	-0.169	-0.447	-0.046	-0.001	NP_001172022	NIT1	NP_001172022.1_NIT1	NP_001172022.1	NIT1	3	3	3	NP_001172022.1|NP_001172023.1|NP_005591.1|NP_001172021.1	HOMO SAPIENS	7.6	1175	1175.1	36.03	36.03	deaminated glutathione amidase isoform 3 GN=NIT1	74400000
NP_005338.1	0.774399	0.344318	0.972115	1.77821	8.82712	0.42495	0.0465	0.2135	-0.0235	0.664016	0.131005	0.906786	0.071	0.022	0.174	0.253	-0.049	0.002	NP_005338	HSPA5	NP_005338.1_HSPA5	NP_005338.1	HSPA5	43	19	16	NP_005338.1	HOMO SAPIENS	30.1	51	51.2	308.85	251.74	endoplasmic reticulum chaperone BiP precursor GN=HSPA5	5260000000
NP_001350660.1	0.963445	0.7818	0.972115	0.292121	1.96766	0.419018	-0.0085	-0.055	-0.0235	0.934949	0.635673	0.908026	-0.003	-0.014	-0.103	-0.007	0.062	-0.109	NP_001350660	TM9SF4	NP_001350660.1_TM9SF4	NP_001350660.1	TM9SF4	26	10	10	NP_001350660.1|NP_055557.2	HOMO SAPIENS	17.6	316	316.1	169.31	169.31	transmembrane 9 superfamily member 4 isoform 2 GN=TM9SF4	2330000000
NP_001926.2	0.658953	0.825966	0.972115	2.85465	1.49543	0.433047	0.086	0.048	-0.024	0.518245	0.708691	0.905097	-0.03	0.202	0.146	-0.05	-0.07	0.022	NP_001926	DPP4	NP_001926.2_DPP4	NP_001926.2	DPP4	5	4	4	NP_001926.2	HOMO SAPIENS	3.5	965	965.1	50.49	50.49	dipeptidyl peptidase 4 GN=DPP4	138000000
NP_954592.1	0.979609	0.697511	0.972115	0.159894	2.91445	0.444055	0.005	-0.0835	-0.0245	0.963852	0.511158	0.902806	-0.052	0.062	-0.001	-0.166	-0.003	-0.046	NP_954592	CARM1	NP_954592.1_CARM1	NP_954592.1	CARM1	11	6	6	NP_954592.1	HOMO SAPIENS	9	758	758.1	70.09	70.09	histone-arginine methyltransferase CARM1 GN=CARM1	861000000
NP_001244210.1	0.620212	0.766419	0.972115	3.26643	2.10998	0.424792	0.09	-0.0685	-0.0245	0.471364	0.615179	0.906819	0.18	0	-0.184	0.047	0.124	-0.173	NP_001244210	DIS3L2	NP_001244210.1_DIS3L2	NP_001244210.1	DIS3L2	3	2	2	NP_001244210.1|NP_001244211.1|NP_689596.4	HOMO SAPIENS	3.1	1205	1205.1	34.07	34.07	DIS3-like exonuclease 2 isoform 2 GN=DIS3L2	23700000
NP_002005.1	0.38671	0.647999	0.972115	6.83325	3.43706	0.429052	-0.153	0.09	-0.0245	0.207336	0.453204	0.90593	-0.164	-0.142	0.042	0.138	0.106	-0.155	NP_002005	FKBP4	NP_002005.1_FKBP4	NP_002005.1	FKBP4	55	19	19	NP_002005.1	HOMO SAPIENS	38.1	131	131.1	299.41	299.41	peptidyl-prolyl cis-trans isomerase FKBP4 GN=FKBP4	5480000000
NP_055227.1	0.536861	0.39257	0.972115	4.26799	7.7785	0.429503	-0.0995	0.1905	-0.025	0.374284	0.166782	0.905836	-0.101	-0.098	0.239	0.142	0.14	-0.19	NP_055227	CACYBP	NP_055227.1_CACYBP	NP_055227.1	CACYBP	19	11	11	NP_055227.1|NP_001007215.1	HOMO SAPIENS	45.1	366	366.1	150.97	150.97	calcyclin-binding protein isoform 1 GN=CACYBP	1830000000
NP_006322.4	0.8979	0.887917	0.972115	0.790121	0.941058	0.461188	0.0265	0.0285	-0.0255	0.833658	0.805182	0.899252	0.136	-0.083	0.083	-0.026	-0.074	0.023	NP_006322	EMG1	NP_006322.4_EMG1	NP_006322.4	EMG1	8	6	6	NP_006322.4|NP_001306978.1	HOMO SAPIENS	21.3	657	657.1	82.8	82.8	ribosomal RNA small subunit methyltransferase NEP1 isoform 1 GN=EMG1	624000000
NP_001307871.1	0.764834	0.271563	0.972115	1.8717	10.9785	0.461993	-0.049	-0.2925	-0.026	0.649876	0.0798271	0.899085	-0.08	-0.018	-0.374	-0.211	0.08	-0.132	NP_001307871	IREB2	NP_001307871.1_IREB2	NP_001307871.1	IREB2	5	3	3	NP_001307871.1|NP_004127.1|NP_001307870.1	HOMO SAPIENS	2.9	1043	1043.1	45.13	45.13	iron-responsive element-binding protein 2 isoform 3 GN=IREB2	180000000
NP_001182751.1	0.688116	0.63512	0.972115	2.56037	3.59018	0.482083	-0.0895	-0.095	-0.0265	0.554578	0.437504	0.894935	0.071	-0.25	-0.038	-0.152	-0.004	-0.049	NP_001182751	HSDL2	NP_001182751.1_HSDL2	NP_001182751.1	HSDL2	6	3	3	NP_001182751.1|NP_115679.2	HOMO SAPIENS	8.6	1017	1017.1	46.71	46.71	hydroxysteroid dehydrogenase-like protein 2 isoform 2 GN=HSDL2	344000000
NP_001316851.1	0.975956	0.615866	0.989944	0.195746	3.80149	0.126619	-0.0195	0.207	-0.027	0.955929	0.416726	0.971266	-0.511	0.472	0.526	-0.112	-0.89	0.836	NP_001316851	CALM3	NP_001316851.1_CALM3	NP_001316851.1	CALM3	6	2	2	NP_001316851.1	HOMO SAPIENS	13.4	1456	1456.1	24.02	24.02	calmodulin-3 isoform 1 GN=CALM3	38900000
NP_001035994.1	0.759561	0.57981	0.971527	1.9131	4.40016	0.505422	-0.0495	-0.125	-0.028	0.64371	0.363065	0.890139	-0.028	-0.071	-0.027	-0.223	-0.102	0.046	NP_001035994	COASY	NP_001035994.1_COASY	NP_001035994.1	COASY	4	2	2	NP_001035994.1|NP_001035997.2	HOMO SAPIENS	4	1265	1265.1	31.47	31.47	bifunctional coenzyme A synthase isoform a precursor GN=COASY	33800000
NP_009109.3	0.587145	0.230944	0.972115	3.62644	12.7094	0.448853	0.1515	0.501	-0.028	0.433866	0.0535875	0.901809	0.385	-0.082	0.292	0.71	0.234	-0.29	NP_009109	STRAP	NP_009109.3_STRAP	NP_009109.3	STRAP	45	13	13	NP_009109.3	HOMO SAPIENS	44.5	149	149.1	276.61	276.61	serine-threonine kinase receptor-associated protein GN=STRAP	3150000000
NP_001304310.1	0.434933	0.809906	0.972115	5.81044	1.65962	0.437717	-0.1505	-0.0845	-0.0285	0.262395	0.682398	0.904125	-0.241	-0.06	0.176	-0.345	-0.338	0.281	NP_001304310	HSPA4L	NP_001304310.1_HSPA4L	NP_001304310.1	HSPA4L	5	5	4	NP_001304310.1|NP_001304311.1|NP_001304312.1|NP_055093.2	HOMO SAPIENS	5.8	241	241.2	57.87	34.78	heat shock 70 kDa protein 4L isoform 2 GN=HSPA4L	243000000
NP_001009999.1	0.194424	0.169741	0.971527	12.7084	15.2161	0.514847	0.294	0.446	-0.0285	0.0535995	0.030088	0.888209	0.314	0.274	0.356	0.536	-0.103	0.046	NP_001009999	KDM1A	NP_001009999.1_KDM1A	NP_001009999.1	KDM1A	5	4	4	NP_001009999.1|NP_001350583.1|NP_055828.2	HOMO SAPIENS	6.1	1168	1168.1	36.33	36.33	lysine-specific histone demethylase 1A isoform a GN=KDM1A	55600000
NP_071324.1	0.49249	0.619815	0.971527	4.88052	3.74045	0.49891	0.118	-0.133	-0.0285	0.325049	0.422625	0.891475	0.065	0.171	-0.302	0.036	0.116	-0.173	NP_071324	GAN	NP_071324.1_GAN	NP_071324.1	GAN	2	2	2	NP_071324.1	HOMO SAPIENS	3.5	1336	1336.1	28.06	28.06	gigaxonin GN=GAN	9670000
NP_001127845.1	0.809758	0.570357	0.971527	1.45241	4.53591	0.495021	0.04	-0.1215	-0.03	0.715747	0.351892	0.892273	-0.008	0.088	-0.046	-0.197	-0.262	0.202	NP_001127845	NT5C2	NP_001127845.1_NT5C2	NP_001127845.1	NT5C2	12	3	3	NP_001127845.1|NP_001338099.1|NP_001338103.1|NP_001338104.1	HOMO SAPIENS	5.1	1316	1316.1	28.94	28.94	cytosolic purine 5'-nucleotidase isoform 1 GN=NT5C2	595000000
NP_006223.2	0.56462	0.404034	0.971527	3.96186	7.56738	0.5022	-0.2095	0.269	-0.03	0.401619	0.17509	0.8908	0.112	-0.531	0.081	0.457	0.184	-0.244	NP_006223	POLR2H	NP_006223.2_POLR2H	NP_006223.2	POLR2H	14	5	5	NP_006223.2|NP_001265627.1|NP_001265628.1|NP_001265643.1|NP_001333808.1|NP_001265644.1	HOMO SAPIENS	37.3	654	654.1	83.23	83.23	DNA-directed RNA polymerases I, II, and III subunit RPABC3 isoform 2 GN=POLR2H	1230000000
NP_001001438.1	0.949326	0.723922	0.970485	0.381615	2.63404	0.559501	0.011	-0.0685	-0.0305	0.91588	0.54525	0.879124	0.014	0.008	-0.078	-0.059	-0.042	-0.019	NP_001001438	LSS	NP_001001438.1_LSS	NP_001001438.1	LSS	31	11	11	NP_001001438.1|NP_001138908.1|NP_001138909.1	HOMO SAPIENS	17.6	319	319.1	168.87	168.87	lanosterol synthase isoform 1 GN=LSS	4170000000
NP_001013269.1	0.419649	0.998086	0.971527	6.07309	0.0155512	0.503909	0.138	-0.0005	-0.0305	0.246997	0.996426	0.890449	0.16	0.116	0.035	-0.036	-0.262	0.201	NP_001013269	SLC3A2	NP_001013269.1_SLC3A2	NP_001013269.1	SLC3A2	6	5	5	NP_001013269.1|NP_001012680.1|NP_001012682.1|NP_002385.3	HOMO SAPIENS	12.2	729	729.1	73.47	73.47	4F2 cell-surface antigen heavy chain isoform f GN=SLC3A2	52600000
NP_000261.2	0.845711	0.429503	0.970485	1.13401	7.0156	0.550373	0.046	0.2015	-0.0305	0.770193	0.198811	0.880973	0.227	-0.135	0.086	0.317	0.058	-0.119	NP_000261	PNP	NP_000261.2_PNP	NP_000261.2	PNP	19	7	7	NP_000261.2	HOMO SAPIENS	27.6	407	407.1	135.58	135.58	purine nucleoside phosphorylase GN=PNP	1280000000
NP_001186040.1	0.798225	0.857857	0.970485	1.55416	1.21457	0.545562	-0.052	-0.0365	-0.0315	0.699172	0.756037	0.88195	-0.18	0.076	0.025	-0.098	-0.202	0.139	NP_001186040	MDH1	NP_001186040.1_MDH1	NP_001186040.1	MDH1	17	7	7	NP_001186040.1|NP_001186041.1|NP_005908.1|NP_001303303.1	HOMO SAPIENS	17.6	586	586.1	92.88	92.88	malate dehydrogenase, cytoplasmic isoform 2 GN=MDH1	1030000000
NP_005490.1	0.82174	0.698792	0.969767	1.34595	2.89432	0.587689	0.0405	0.0785	-0.032	0.733508	0.513532	0.873436	0.126	-0.045	0.022	0.135	-0.002	-0.062	NP_005490	UBA2	NP_005490.1_UBA2	NP_005490.1	UBA2	19	10	10	NP_005490.1	HOMO SAPIENS	16.4	387	387.1	144.73	144.73	SUMO-activating enzyme subunit 2 GN=UBA2	679000000
NP_001129294.1	0.272414	0.524131	0.969767	9.85843	5.24563	0.592742	-0.224	-0.1415	-0.0325	0.103314	0.298839	0.87242	-0.256	-0.192	-0.057	-0.226	0.035	-0.1	NP_001129294	FDPS	NP_001129294.1_FDPS	NP_001129294.1	FDPS	39	7	7	NP_001129294.1|NP_001129293.1|NP_001229754.1	HOMO SAPIENS	21.5	448	448.1	122.57	122.57	farnesyl pyrophosphate synthase isoform b GN=FDPS	2980000000
NP_478059.1	0.488525	0.801426	0.970485	4.93025	1.74596	0.541869	-0.1615	-0.072	-0.0325	0.321348	0.668966	0.8827	0.003	-0.326	-0.261	0.117	0.192	-0.257	NP_478059	PSAT1	NP_478059.1_PSAT1	NP_478059.1	PSAT1	43	13	13	NP_478059.1|NP_066977.1	HOMO SAPIENS	39.4	200	200.1	232.85	232.85	phosphoserine aminotransferase isoform 1 GN=PSAT1	4910000000
NP_001127704.1	0.562547	0.649765	0.969767	3.98288	3.39407	0.606569	-0.0945	0.086	-0.033	0.39968	0.457713	0.869647	-0.117	-0.072	0.068	0.104	0.004	-0.07	NP_001127704	TMEM106B	NP_001127704.1_TMEM106B	NP_001127704.1	TMEM106B	5	3	3	NP_001127704.1	HOMO SAPIENS	12.4	1008	1008.1	47.53	47.53	transmembrane protein 106B GN=TMEM106B	222000000
NP_055111.1	0.426851	0.601144	0.969767	5.97149	4.044	0.617296	0.1705	-0.107	-0.0335	0.252843	0.394095	0.867502	0.045	0.296	-0.043	-0.171	-0.008	-0.059	NP_055111	CAPN7	NP_055111.1_CAPN7	NP_055111.1	CAPN7	6	3	3	NP_055111.1	HOMO SAPIENS	2.9	1212	1212.1	33.78	33.78	calpain-7 GN=CAPN7	150000000
NP_001350469.1	0.772747	0.581157	0.970485	1.79311	4.38624	0.545085	-0.07	-0.184	-0.0335	0.661743	0.36423	0.882047	0.113	-0.253	-0.415	0.047	0.222	-0.289	NP_001350469	DOCK4	NP_001350469.1_DOCK4	NP_001350469.1	DOCK4	3	2	2	NP_001350469.1|NP_055520.3	HOMO SAPIENS	0.9	1279	1279.1	30.52	30.52	dedicator of cytokinesis protein 4 isoform 2 GN=DOCK4	16000000
NP_001075.1	0.8979	0.8616	0.969767	0.791572	1.17929	0.617363	-0.023	-0.038	-0.0335	0.833379	0.762203	0.867488	0.027	-0.073	-0.129	0.053	-0.009	-0.058	NP_001075	PLOD3	NP_001075.1_PLOD3	NP_001075.1	PLOD3	5	4	4	NP_001075.1	HOMO SAPIENS	5.6	956	956.1	51.1	51.1	procollagen-lysine,2-oxoglutarate 5-dioxygenase 3 precursor GN=PLOD3	186000000
NP_001193638.1	0.593325	0.70783	0.970485	3.54627	2.78251	0.550284	-0.1045	-0.092	-0.0335	0.44195	0.526925	0.880991	0.013	-0.222	-0.225	0.041	0.211	-0.278	NP_001193638	PRKAG1	NP_001193638.1_PRKAG1	NP_001193638.1	PRKAG1	5	3	3	NP_001193638.1|NP_001193639.1|NP_002724.1|NP_001035723.1|NP_001291456.1|NP_001291460.1|NP_001350627.1|NP_057287.2	HOMO SAPIENS	8.5	922	922.1	53.55	53.55	5'-AMP-activated protein kinase subunit gamma-1 isoform 3 GN=PRKAG1	148000000
NP_065881.1	0.975656	0.755672	0.969767	0.202003	2.28135	0.614691	0.0065	0.0605	-0.034	0.954552	0.591377	0.868022	0.079	-0.066	0.045	0.076	0.066	-0.134	NP_065881	WDFY1	NP_065881.1_WDFY1	NP_065881.1	WDFY1	6	3	3	NP_065881.1	HOMO SAPIENS	8.2	1058	1058.1	44.17	44.17	WD repeat and FYVE domain-containing protein 1 GN=WDFY1	225000000
NP_001743.1	0.608742	0.503192	0.972115	3.37385	5.59783	0.400965	-0.12	0.171	-0.0345	0.459848	0.275561	0.911808	-0.297	0.057	0.303	0.039	-0.513	0.444	NP_001743	CAT	NP_001743.1_CAT	NP_001743.1	CAT	6	3	3	NP_001743.1	HOMO SAPIENS	5.8	1036	1036.1	45.49	45.49	catalase GN=CAT	755000000
NP_115570.1	0.859317	0.426075	0.969767	1.04885	7.11108	0.616263	-0.035	-0.216	-0.0345	0.785443	0.194488	0.867708	0.08	-0.15	-0.351	-0.081	0.093	-0.162	NP_115570	RPF2	NP_115570.1_RPF2	NP_115570.1	RPF2	3	3	3	NP_115570.1|NP_001276040.1	HOMO SAPIENS	10.7	1288	1288.1	30.06	30.06	ribosome production factor 2 homolog isoform 1 GN=RPF2	1250000000
NP_001166995.1	0.369236	0.214041	0.969767	7.18373	13.3332	0.621139	-0.1875	-0.373	-0.0345	0.191261	0.0464172	0.866734	-0.286	-0.089	-0.46	-0.286	0.077	-0.146	NP_001166995	TROVE2	NP_001166995.1_TROVE2	NP_001166995.1	TROVE2	18	10	10	NP_001166995.1|NP_001035828.1|NP_001035829.2|NP_001166996.1|NP_001317949.1	HOMO SAPIENS	16.3	424	424.1	130.05	130.05	60 kDa SS-A/Ro ribonucleoprotein isoform 2 GN=TROVE2	1930000000
NP_004068.2	0.245709	0.706344	0.967006	10.7667	2.83455	0.663917	-0.2435	-0.077	-0.036	0.0838164	0.520649	0.858239	-0.264	-0.223	-0.133	-0.021	0.013	-0.085	NP_004068	CS	NP_004068.2_CS	NP_004068.2	CS	7	5	5	NP_004068.2	HOMO SAPIENS	10	824	824.1	62.98	62.98	citrate synthase, mitochondrial precursor GN=CS	378000000
NP_001139748.1	0.617252	0.433502	0.964216	3.29765	6.92517	0.685477	-0.0805	-0.1735	-0.037	0.467989	0.202994	0.853989	-0.109	-0.052	-0.233	-0.114	-0.003	-0.071	NP_001139748	NCEH1	NP_001139748.1_NCEH1	NP_001139748.1	NCEH1	9	4	4	NP_001139748.1|NP_065843.3|NP_001139749.1	HOMO SAPIENS	11.6	694	694.1	78.24	78.24	neutral cholesterol ester hydrolase 1 isoform a GN=NCEH1	145000000
NP_000265.1	0.491976	0.540625	0.964216	4.8887	5.05809	0.6872	-0.125	-0.122	-0.037	0.324437	0.312026	0.85365	-0.046	-0.204	-0.119	-0.125	-0.04	-0.034	NP_000265	OAT	NP_000265.1_OAT	NP_000265.1	OAT	7	4	4	NP_000265.1|NP_001309900.1|NP_001165285.1|NP_001309903.1	HOMO SAPIENS	9.5	950	950.1	51.47	51.47	ornithine aminotransferase, mitochondrial isoform 1 precursor GN=OAT	467000000
NP_001280556.1	0.440943	0.586621	0.964216	5.69432	4.29592	0.6872	0.1325	0.1235	-0.037	0.269506	0.371884	0.85365	0.171	0.094	0.022	0.225	-0.04	-0.034	NP_001280556	PAPOLA	NP_001280556.1_PAPOLA	NP_001280556.1	PAPOLA	9	5	4	NP_001280556.1|NP_001350591.1|NP_001350593.1|NP_001350594.1|NP_001350595.1|NP_116021.2|NP_001238935.1|NP_001238936.1|NP_001280557.1|NP_064529.4	HOMO SAPIENS	8.3	688	688.1	78.77	57.11	poly(A) polymerase alpha isoform 4 GN=PAPOLA	110000000
NP_008841.2	0.401739	0.110969	0.970485	6.48657	18.9309	0.555825	0.3595	0.571	-0.037	0.224565	0.012791	0.879868	0.002	0.717	0.629	0.513	-0.378	0.304	NP_008841	RBBP6	NP_008841.2_RBBP6	NP_008841.2	RBBP6	8	5	5	NP_008841.2|NP_061173.1|NP_116015.2	HOMO SAPIENS	3.5	839	839.1	61.65	61.65	E3 ubiquitin-protein ligase RBBP6 isoform 1 GN=RBBP6	176000000
NP_037423.2	0.486089	0.822285	0.967006	4.98225	1.543	0.662356	0.1165	-0.048	-0.0375	0.317523	0.700972	0.858548	0.084	0.149	0.039	-0.135	-0.194	0.119	NP_037423	CPSF1	NP_037423.2_CPSF1	NP_037423.2	CPSF1	12	12	12	NP_037423.2	HOMO SAPIENS	10.2	373	373.1	148.87	148.87	cleavage and polyadenylation specificity factor subunit 1 GN=CPSF1	397000000
NP_002694.3	0.671181	0.806343	0.964216	2.73213	1.6935	0.696863	-0.071	-0.0645	-0.038	0.533073	0.677096	0.851753	-0.126	-0.016	0.097	-0.226	-0.12	0.044	NP_002694	PPAT	NP_002694.3_PPAT	NP_002694.3	PPAT	11	5	5	NP_002694.3	HOMO SAPIENS	11.2	741	741.1	72.15	72.15	amidophosphoribosyltransferase precursor GN=PPAT	968000000
NP_002807.1	0.418424	0.339135	0.963973	6.09483	9.01148	0.708396	-0.1465	-0.239	-0.039	0.245763	0.12556	0.849494	-0.207	-0.086	-0.325	-0.153	0.071	-0.149	NP_002807	PSMD12	NP_002807.1_PSMD12	NP_002807.1	PSMD12	36	14	14	NP_002807.1|NP_777360.1|NP_001303270.1	HOMO SAPIENS	33.3	204	204.1	225.38	225.38	26S proteasome non-ATPase regulatory subunit 12 isoform 1 GN=PSMD12	1860000000
NP_001070674.1	0.752335	0.875932	0.964216	1.96599	1.05353	0.699475	-0.061	0.041	-0.039	0.635917	0.784598	0.851241	0.05	-0.172	-0.113	0.195	0.096	-0.174	NP_001070674	SEC31A	NP_001070674.1_SEC31A	NP_001070674.1	SEC31A	15	8	8	NP_001070674.1|NP_001070675.1|NP_001070676.1|NP_001177978.1|NP_001287673.1|NP_001287674.1|NP_057295.2	HOMO SAPIENS	8	540	540.1	100.5	100.5	protein transport protein Sec31A isoform 4 GN=SEC31A	2470000000
NP_001271151.1	0.966262	0.325214	0.959723	0.266238	9.39006	0.746527	-0.0115	-0.2215	-0.04	0.940538	0.115078	0.842068	-0.188	0.165	-0.22	-0.223	-0.022	-0.058	NP_001271151	ELP3	NP_001271151.1_ELP3	NP_001271151.1	ELP3	6	3	3	NP_001271151.1|NP_060561.3|NP_001271149.1|NP_001271153.1|NP_001271155.1	HOMO SAPIENS	5	1171	1171.1	36.22	36.22	elongator complex protein 3 isoform 3 GN=ELP3	100000000
NP_006824.2	0.518429	0.894375	0.961453	4.57445	0.885741	0.725235	-0.2025	-0.036	-0.0405	0.348783	0.815504	0.846207	0.061	-0.466	-0.2	0.128	0.102	-0.183	NP_006824	COPS6	NP_006824.2_COPS6	NP_006824.2	COPS6	8	4	4	NP_006824.2	HOMO SAPIENS	13.1	885	885.1	56.46	56.46	COP9 signalosome complex subunit 6 GN=COPS6	236000000
NP_061917.3	0.224345	0.652251	0.972648	11.4566	3.3573	0.393986	0.407	0.225	-0.041	0.071506	0.461604	0.913275	0.211	0.603	0.626	-0.176	-0.608	0.526	NP_061917	CCDC93	NP_061917.3_CCDC93	NP_061917.3	CCDC93	3	2	2	NP_061917.3	HOMO SAPIENS	8.2	1508	1508.1	22.34	22.34	coiled-coil domain-containing protein 93 GN=CCDC93	21500000
NP_001185709.1	0.185989	0.301343	0.959723	13.2763	10.1201	0.744026	-0.3075	-0.261	-0.0415	0.04703	0.097272	0.842553	-0.308	-0.307	-0.332	-0.19	0.102	-0.185	NP_001185709	ARPC4	NP_001185709.1_ARPC4	NP_001185709.1	ARPC4	14	4	4	NP_001185709.1|NP_005709.1|NP_001185722.1	HOMO SAPIENS	19.2	804	804.1	65.34	65.34	actin-related protein 2/3 complex subunit 4 isoform c GN=ARPC4	2450000000
NP_005735.2	0.436681	0.467332	0.977742	5.76048	6.26794	0.338061	0.2845	0.302	-0.0425	0.265431	0.23616	0.925111	-0.025	0.594	0.593	0.011	-0.678	0.593	NP_005735	ARIH1	NP_005735.2_ARIH1	NP_005735.2	ARIH1	5	4	4	NP_005735.2	HOMO SAPIENS	8.4	1201	1201.1	34.26	34.26	E3 ubiquitin-protein ligase ARIH1 GN=ARIH1	34100000
NP_001229696.1	0.732278	0.721574	0.953008	2.13783	2.66605	0.796576	-0.0605	-0.0925	-0.043	0.611247	0.541246	0.83242	0.02	-0.141	-0.24	0.055	0.036	-0.122	NP_001229696	MTHFD1L	NP_001229696.1_MTHFD1L	NP_001229696.1	MTHFD1L	14	7	7	NP_001229696.1|NP_001229697.1|NP_001337415.1|NP_056255.2|NP_001337416.1|NP_001337421.1|NP_001229698.1|NP_001337417.1|NP_001337418.1|NP_001337420.1|NP_001337419.1	HOMO SAPIENS	7.8	493	493.1	110.45	110.45	monofunctional C1-tetrahydrofolate synthase, mitochondrial isoform 1 precursor GN=MTHFD1L	335000000
NP_037506.2	0.372273	0.919738	0.956482	7.12007	0.672873	0.764208	-0.164	-0.023	-0.043	0.194086	0.856471	0.838647	-0.122	-0.206	-0.121	0.075	0.119	-0.205	NP_037506	PDCD6IP	NP_037506.2_PDCD6IP	NP_037506.2	PDCD6IP	67	29	29	NP_037506.2|NP_001155901.1|NP_001243121.1	HOMO SAPIENS	34.6	56	56.1	449.89	449.89	programmed cell death 6-interacting protein isoform 1 GN=PDCD6IP	11200000000
NP_057004.1	0.47174	0.684385	0.954651	5.19335	3.03586	0.783677	-0.119	0.0775	-0.043	0.302458	0.497066	0.834896	-0.105	-0.133	0.076	0.079	0.075	-0.161	NP_057004	RPS27L	NP_057004.1_RPS27L	NP_057004.1	RPS27L	4	3	2	NP_057004.1	HOMO SAPIENS	38	846	846.2	58.52	41.02	40S ribosomal protein S27-like GN=RPS27L	503000000
NP_001341192.1	0.38671	0.467233	0.950973	6.79502	6.2742	0.823951	-0.153	-0.149	-0.044	0.209169	0.235819	0.827189	-0.173	-0.133	-0.139	-0.159	0.002	-0.09	NP_001341192	EHMT1	NP_001341192.1_EHMT1	NP_001341192.1	EHMT1	2	2	1	NP_001341192.1|NP_079033.4|NP_001138999.1|NP_001341188.1|NP_001341540.1|NP_001341541.1	HOMO SAPIENS	1.6	1623	1623.1	18.86	4.72	histone-lysine N-methyltransferase EHMT1 isoform 4 GN=EHMT1	123000000
NP_005436.1	0.368829	0.444016	0.950973	7.20221	6.70578	0.820613	-0.206	-0.203	-0.044	0.190449	0.213512	0.827825	-0.336	-0.076	-0.07	-0.336	-0.107	0.019	NP_005436	SMC3	NP_005436.1_SMC3	NP_005436.1	SMC3	4	4	4	NP_005436.1	HOMO SAPIENS	2.7	1054	1054.1	44.35	44.35	structural maintenance of chromosomes protein 3 GN=SMC3	204000000
NP_001030324.2	0.468842	0.921737	0.954651	5.25785	0.647886	0.783345	-0.2225	0.037	-0.044	0.297999	0.861413	0.83496	0.03	-0.475	-0.238	0.312	0.118	-0.206	NP_001030324	UFD1	NP_001030324.2_UFD1	NP_001030324.2	UFD1	3	2	2	NP_001030324.2|NP_001349839.1|NP_005650.2	HOMO SAPIENS	8.6	1294	1294.1	29.87	29.87	ubiquitin recognition factor in ER-associated degradation protein 1 isoform B GN=UFD1	77200000
NP_001129171.1	0.333327	0.658945	0.954651	7.94106	3.2774	0.780785	-0.1795	0.0935	-0.044	0.160655	0.470175	0.835452	-0.149	-0.21	0.007	0.18	0.123	-0.211	NP_001129171	YWHAZ	NP_001129171.1_YWHAZ	NP_001129171.1	YWHAZ	34	14	10	NP_001129171.1	HOMO SAPIENS	61.2	110	110.2	253.74	191.76	14-3-3 protein zeta/delta GN=YWHAZ	4150000000
NP_001238965.1	0.685755	0.604997	0.946921	2.58758	3.96874	0.866623	-0.0725	-0.0985	-0.046	0.551114	0.400983	0.819102	-0.158	0.013	-0.085	-0.112	-0.078	-0.014	NP_001238965	RAB5B	NP_001238965.1_RAB5B	NP_001238965.1	RAB5B	8	4	2	NP_001238965.1|NP_001238966.1	HOMO SAPIENS	21.3	528	528.2	69.9	29.65	ras-related protein Rab-5B isoform 1 GN=RAB5B	269000000
NP_001337165.1	0.808249	0.910236	0.948687	1.4678	0.764721	0.843949	-0.042	-0.0235	-0.0465	0.713214	0.838548	0.823389	-0.11	0.026	0.031	-0.078	-0.184	0.091	NP_001337165	DCPS	NP_001337165.1_DCPS	NP_001337165.1	DCPS	3	2	2	NP_001337165.1|NP_054745.1	HOMO SAPIENS	9.8	1291	1291.1	30.01	30.01	m7GpppX diphosphatase isoform 1 GN=DCPS	196000000
NP_000810.1	0.891937	0.891846	0.946702	0.829448	0.90862	0.875319	0.026	-0.0355	-0.0465	0.826143	0.811219	0.817463	0.112	-0.06	-0.187	0.116	-0.004	-0.089	NP_000810	GART	NP_000810.1_GART	NP_000810.1	GART	27	13	13	NP_000810.1|NP_780294.1	HOMO SAPIENS	12.6	265	265.1	190.41	190.41	trifunctional purine biosynthetic protein adenosine-3 isoform 1 GN=GART	3060000000
NP_001308911.1	0.653849	0.914791	0.950973	2.89455	0.72478	0.819929	-0.1025	0.022	-0.0465	0.513505	0.846295	0.827956	0.067	-0.272	-0.023	0.067	0.136	-0.229	NP_001308911	PRKAR2A	NP_001308911.1_PRKAR2A	NP_001308911.1	PRKAR2A	6	3	3	NP_001308911.1|NP_001308912.1|NP_001308918.1	HOMO SAPIENS	6.1	1050	1050.1	44.49	44.49	cAMP-dependent protein kinase type II-alpha regulatory subunit isoform a GN=PRKAR2A	63000000
NP_002818.1	0.395731	0.827585	0.946702	6.61808	1.46732	0.877853	-0.189	-0.0475	-0.047	0.217867	0.713293	0.816986	-0.317	-0.061	0.053	-0.148	0.029	-0.123	NP_002818	PTPN1	NP_002818.1_PTPN1	NP_002818.1	PTPN1	16	6	6	NP_002818.1|NP_001265547.1	HOMO SAPIENS	13.5	613	613.1	89.01	89.01	tyrosine-protein phosphatase non-receptor type 1 isoform 1 GN=PTPN1	1970000000
NP_001922.2	0.551518	0.762027	0.945381	4.09949	2.2189	0.89816	0.112	0.094	-0.0475	0.389091	0.599943	0.813175	0.209	0.015	-0.113	0.301	-0.023	-0.072	NP_001922	DLAT	NP_001922.2_DLAT	NP_001922.2	DLAT	11	7	7	NP_001922.2	HOMO SAPIENS	14.8	568	568.1	95.6	95.6	dihydrolipoyllysine-residue acetyltransferase component of pyruvate dehydrogenase complex, mitochondrial precursor GN=DLAT	178000000
NP_078934.3	0.379574	0.464633	0.946702	7.0035	6.308	0.884749	0.1575	-0.1525	-0.048	0.199366	0.233991	0.81569	0.178	0.137	-0.119	-0.186	-0.161	0.065	NP_078934	IPO4	NP_078934.3_IPO4	NP_078934.3	IPO4	11	6	6	NP_078934.3	HOMO SAPIENS	6.5	748	748.1	71.7	71.7	importin-4 GN=IPO4	187000000
NP_001157718.1	0.936516	0.377653	0.959893	0.481222	8.10259	0.737769	-0.0175	-0.197	-0.0485	0.895113	0.154789	0.843768	-0.145	0.11	-0.153	-0.241	-0.394	0.297	NP_001157718	ODR4	NP_001157718.1_ODR4	NP_001157718.1	ODR4	3	2	2	NP_001157718.1|NP_060317.3	HOMO SAPIENS	4.9	1383	1383.1	26.58	26.58	protein odr-4 homolog isoform 3 GN=ODR4	40900000
NP_060791.3	0.82174	0.417527	0.942289	1.34611	7.27398	0.939034	-0.0435	-0.175	-0.0495	0.733482	0.187328	0.805558	-0.155	0.068	-0.14	-0.21	-0.022	-0.077	NP_060791	BRIX1	NP_060791.3_BRIX1	NP_060791.3	BRIX1	10	5	5	NP_060791.3	HOMO SAPIENS	10.4	771	771.1	68.25	68.25	ribosome biogenesis protein BRX1 homolog GN=BRIX1	457000000
NP_001308810.1	0.883988	0.243785	0.945381	0.88485	12.2148	0.898869	-0.0325	-0.297	-0.05	0.815671	0.0600505	0.813042	-0.175	0.11	-0.294	-0.3	0.113	-0.213	NP_001308810	NAA35	NP_001308810.1_NAA35	NP_001308810.1	NAA35	4	2	2	NP_001308810.1	HOMO SAPIENS	2.3	1545	1545.1	20.89	20.89	N-alpha-acetyltransferase 35, NatC auxiliary subunit GN=NAA35	18400000
NP_064695.3	0.828048	0.60319	0.941344	1.28694	3.9963	0.9505	0.0525	-0.1155	-0.05	0.743544	0.398446	0.803434	0.239	-0.134	-0.216	-0.015	-0.065	-0.035	NP_064695	AKR1B10	NP_064695.3_AKR1B10	NP_064695.3	AKR1B10	4	2	2	NP_064695.3	HOMO SAPIENS	5.3	1368	1368.1	27.18	27.18	aldo-keto reductase family 1 member B10 GN=AKR1B10	190000000
NP_001248763.1	0.470139	0.641993	0.941344	5.22158	3.51555	0.9505	0.1355	-0.0985	-0.05	0.300498	0.445087	0.803434	0.223	0.048	-0.181	-0.016	-0.065	-0.035	NP_001248763	TBRG4	NP_001248763.1_TBRG4	NP_001248763.1	TBRG4	7	3	3	NP_001248763.1|NP_004740.2|NP_112162.1	HOMO SAPIENS	4.5	1149	1149.1	37.54	37.54	FAST kinase domain-containing protein 4 isoform 3 GN=TBRG4	1720000000
NP_000276.2	0.306939	0.788117	0.945381	8.74074	1.85828	0.898471	-0.221	-0.0605	-0.0505	0.133637	0.651887	0.813117	-0.133	-0.309	-0.172	0.051	0.129	-0.23	NP_000276	PEPD	NP_000276.2_PEPD	NP_000276.2	PEPD	20	7	7	NP_000276.2|NP_001159529.1|NP_001159528.1	HOMO SAPIENS	16.6	434	434.1	127.06	127.06	xaa-Pro dipeptidase isoform 1 GN=PEPD	1800000000
NP_001287794.1	0.779851	0.759603	0.941344	1.73652	2.24807	0.96938	-0.0555	0.061	-0.051	0.670421	0.595927	0.799948	0.061	-0.172	0.099	0.023	-0.018	-0.084	NP_001287794	RANBP3	NP_001287794.1_RANBP3	NP_001287794.1	RANBP3	4	3	3	NP_001287794.1|NP_003615.2|NP_015559.2|NP_015561.1	HOMO SAPIENS	6	1081	1081.1	42.57	42.57	ran-binding protein 3 isoform 4 GN=RANBP3	135000000
NP_000312.2	0.578015	0.783622	0.941344	3.76785	1.91043	0.961235	0.1185	-0.0805	-0.051	0.419967	0.644106	0.80145	-0.023	0.26	-0.28	0.119	-0.121	0.019	NP_000312	RB1	NP_000312.2_RB1	NP_000312.2	RB1	2	2	2	NP_000312.2	HOMO SAPIENS	1.8	1521	1521.1	21.61	21.61	retinoblastoma-associated protein GN=RB1	146000000
NP_653296.2	0.82174	0.914891	0.940743	1.34747	0.7191	0.978557	0.0385	0.03	-0.0515	0.733251	0.847403	0.79826	0.102	-0.025	-0.138	0.198	-0.011	-0.092	NP_653296	BROX	NP_653296.2_BROX	NP_653296.2	BROX	3	3	3	NP_653296.2|NP_001275508.1|NP_001275510.1	HOMO SAPIENS	7	1287	1287.1	30.11	30.11	BRO1 domain-containing protein BROX isoform a GN=BROX	53300000
NP_055508.3	0.949326	0.783227	0.940743	0.393843	1.94338	0.981315	0.0115	0.0585	-0.0515	0.913305	0.639237	0.797753	0.039	-0.016	0.142	-0.025	-0.032	-0.071	NP_055508	EEF1AKMT4-ECE2	NP_055508.3_EEF1AKMT4-ECE2	NP_055508.3	EEF1AKMT4-ECE2	4	2	2	NP_055508.3|NP_115707.2	HOMO SAPIENS	1.8	1341	1341.1	27.89	27.89	EEF1AKMT4-ECE2 readthrough transcript protein GN=EEF1AKMT4-ECE2	130000000
NP_001254479.2	0.458926	0.404034	0.948197	5.40407	7.58915	0.854535	0.173	0.3405	-0.0515	0.288133	0.174215	0.821385	0.333	0.013	0.071	0.61	-0.318	0.215	NP_001254479	TTN	NP_001254479.2_TTN	NP_001254479.2	TTN	19	9	9	NP_001254479.2|NP_001243779.1|NP_596869.4|NP_003310.4|NP_597676.3|NP_597681.4	HOMO SAPIENS	0.2	809	809.1	64.7	64.7	titin isoform IC GN=TTN	7060000000
NP_079229.2	0.455121	0.333946	0.940743	5.48642	9.18084	0.988364	-0.1255	-0.3265	-0.0525	0.282721	0.120758	0.796459	-0.106	-0.145	-0.514	-0.139	-0.134	0.029	NP_079229	NAA25	NP_079229.2_NAA25	NP_079229.2	NAA25	4	4	4	NP_079229.2	HOMO SAPIENS	3.8	1094	1094.1	41.44	41.44	N-alpha-acetyltransferase 25, NatB auxiliary subunit GN=NAA25	33900000
NP_006746.1	0.277001	0.55244	0.940743	9.72782	4.83516	0.99594	-0.217	-0.1175	-0.0535	0.106468	0.328461	0.795071	-0.226	-0.208	-0.131	-0.104	0.059	-0.166	NP_006746	TALDO1	NP_006746.1_TALDO1	NP_006746.1	TALDO1	57	15	15	NP_006746.1	HOMO SAPIENS	40	186	186.1	244.51	244.51	transaldolase GN=TALDO1	5280000000
NP_002452.1	0.464676	0.916423	0.940743	5.30799	0.705482	0.980636	-0.121	-0.0215	-0.054	0.294578	0.850064	0.797878	-0.127	-0.115	0.025	-0.068	0.104	-0.212	NP_002452	MVD	NP_002452.1_MVD	NP_002452.1	MVD	25	10	10	NP_002452.1	HOMO SAPIENS	23.7	400	400.1	139.9	139.9	diphosphomevalonate decarboxylase GN=MVD	879000000
NP_001095132.1	0.944614	0.614646	0.939372	0.431978	3.81723	1.01646	-0.016	-0.0975	-0.054	0.90532	0.415219	0.791324	0.116	-0.148	-0.137	-0.058	0.035	-0.143	NP_001095132	NRDC	NP_001095132.1_NRDC	NP_001095132.1	NRDC	25	12	12	NP_001095132.1|NP_002516.2|NP_001229290.1	HOMO SAPIENS	10.3	264	264.1	190.51	190.51	nardilysin isoform b precursor GN=NRDC	656000000
NP_060598.3	0.655094	0.75062	0.937965	2.88322	2.35068	1.03442	0.071	-0.069	-0.054	0.514847	0.582012	0.788057	0.091	0.051	0.013	-0.151	-0.051	-0.057	NP_060598	TSR1	NP_060598.3_TSR1	NP_060598.3	TSR1	3	2	2	NP_060598.3	HOMO SAPIENS	3.3	1358	1358.1	27.54	27.54	pre-rRNA-processing protein TSR1 homolog GN=TSR1	33600000
NP_001029102.1	0.586067	0.965263	0.937965	3.64796	0.278157	1.03671	-0.087	0.0085	-0.0545	0.431722	0.93796	0.787642	-0.102	-0.072	0.007	0.01	0.005	-0.114	NP_001029102	UBA52	NP_001029102.1_UBA52	NP_001029102.1	UBA52	43	5	5	NP_001029102.1|NP_001129064.1|NP_001268645.1|NP_001307950.1|NP_066289.3|NP_001307951.1	HOMO SAPIENS	38.2	638	638.1	85.13	85.13	ubiquitin-60S ribosomal protein L40 isoform 1 precursor GN=UBA52	19100000000
NP_116235.2	0.284647	0.691292	0.970485	9.50431	2.96748	0.572716	0.3815	0.163	-0.0545	0.112091	0.504954	0.876453	0.139	0.624	0.474	-0.148	-0.588	0.479	NP_116235	RAB2B	NP_116235.2_RAB2B	NP_116235.2	RAB2B	2	6	1	NP_116235.2|NP_001156852.1	HOMO SAPIENS	29.6	331	331.2	86.72	8.14	ras-related protein Rab-2B isoform 1 GN=RAB2B	6480000
NP_001248753.1	0.818302	0.559723	0.934743	1.37878	4.72635	1.06086	-0.0425	-0.1255	-0.0555	0.727985	0.336795	0.783275	0.053	-0.138	-0.199	-0.052	-0.009	-0.102	NP_001248753	PSMG1	NP_001248753.1_PSMG1	NP_001248753.1	PSMG1	15	5	5	NP_001248753.1|NP_003711.1|NP_982257.1|NP_001307724.1	HOMO SAPIENS	19	565	565.1	96.17	96.17	proteasome assembly chaperone 1 isoform 3 GN=PSMG1	387000000
NP_001091.1	0.674489	0.388844	0.940247	2.6896	7.84059	1.00384	-0.088	0.2675	-0.056	0.538319	0.164415	0.793627	0.053	-0.229	0.093	0.442	0.126	-0.238	NP_001091	ACTA1	NP_001091.1_ACTA1	NP_001091.1	ACTA1	7	11	1	NP_001091.1|NP_005150.1|NP_001135417.1|NP_001606.1	HOMO SAPIENS	28.6	81	81.3	188.14	16.47	actin, alpha skeletal muscle GN=ACTA1	3000000000
NP_001193765.1	0.271084	0.913087	0.940743	9.96169	0.746619	0.98192	-0.231	0.023	-0.056	0.100886	0.84205	0.797642	-0.185	-0.277	0.078	-0.032	0.155	-0.267	NP_001193765	RAB11A	NP_001193765.1_RAB11A	NP_001193765.1	RAB11A	13	5	5	NP_001193765.1|NP_004209.2|NP_004654.1	HOMO SAPIENS	32.2	659	659.1	82.61	82.61	ras-related protein Rab-11A isoform 2 GN=RAB11A	677000000
NP_001307944.1	0.6795	0.613189	0.933434	2.63938	3.85616	1.07548	-0.0655	-0.1385	-0.0565	0.54458	0.411513	0.780643	-0.081	-0.05	-0.312	0.035	-0.126	0.013	NP_001307944	GATM	NP_001307944.1_GATM	NP_001307944.1	GATM	4	2	2	NP_001307944.1|NP_001473.1	HOMO SAPIENS	4.4	1544	1544.1	20.9	20.9	glycine amidinotransferase, mitochondrial isoform 2 GN=GATM	143000000
NP_056536.2	0.303987	0.327588	0.933253	8.84091	9.33133	1.08611	-0.2105	-0.2265	-0.057	0.13059	0.116645	0.778733	-0.148	-0.273	-0.267	-0.186	0.012	-0.126	NP_056536	GEMIN4	NP_056536.2_GEMIN4	NP_056536.2	GEMIN4	5	5	5	NP_056536.2	HOMO SAPIENS	4.2	998	998.1	48.16	48.16	gem-associated protein 4 GN=GEMIN4	138000000
NP_036601.2	0.932485	0.773777	0.933253	0.508255	2.05206	1.09045	0.0165	0.0745	-0.0575	0.889558	0.623439	0.777955	0.105	-0.072	-0.078	0.227	0.028	-0.143	NP_036601	PRPF6	NP_036601.2_PRPF6	NP_036601.2	PRPF6	4	2	2	NP_036601.2	HOMO SAPIENS	2.3	1237	1237.1	32.33	32.33	pre-mRNA-processing factor 6 GN=PRPF6	12400000
NP_004777.1	0.981378	0.299686	0.933187	0.144721	10.1891	1.10274	0.005	0.3005	-0.0575	0.967226	0.0957399	0.775757	0.103	-0.093	0.423	0.178	-0.01	-0.105	NP_004777	TXNL1	NP_004777.1_TXNL1	NP_004777.1	TXNL1	7	4	4	NP_004777.1	HOMO SAPIENS	14.8	803	803.1	65.37	65.37	thioredoxin-like protein 1 GN=TXNL1	166000000
NP_001269701.1	0.883988	0.493493	0.933434	0.881923	5.79877	1.07539	-0.0325	-0.1555	-0.058	0.816221	0.263102	0.780659	-0.176	0.111	-0.07	-0.241	-0.193	0.077	NP_001269701	POLR1B	NP_001269701.1_POLR1B	NP_001269701.1	POLR1B	9	6	6	NP_001269701.1|NP_061887.2|NP_001131076.1|NP_001269705.1|NP_001269706.1|NP_001269703.1	HOMO SAPIENS	4.7	765	765.1	68.94	68.94	DNA-directed RNA polymerase I subunit RPA2 isoform 3 GN=POLR1B	460000000
NP_005955.3	0.919147	0.931146	0.927889	0.630681	0.552534	1.13618	-0.018	-0.018	-0.059	0.864832	0.880535	0.769808	0.009	-0.045	-0.092	0.056	-0.019	-0.099	NP_005955	MYH10	NP_005955.3_MYH10	NP_005955.3	MYH10	41	38	21	NP_005955.3|NP_001242941.1|NP_001243024.1	HOMO SAPIENS	18.3	3	3.2	540.39	298.41	myosin-10 isoform 2 GN=MYH10	2030000000
NP_001485.2	0.532851	0.787451	0.933253	4.31785	1.86917	1.08454	-0.1065	0.0525	-0.0595	0.370011	0.650253	0.779016	-0.05	-0.163	0.005	0.1	0.107	-0.226	NP_001485	GDI2	NP_001485.2_GDI2	NP_001485.2	GDI2	97	24	19	NP_001485.2|NP_001108628.1	HOMO SAPIENS	53.4	61	61.1	434.19	345.42	rab GDP dissociation inhibitor beta isoform 1 GN=GDI2	17400000000
NP_001317145.1	0.585447	0.243785	0.924954	3.65964	12.1287	1.16157	-0.1155	-0.2965	-0.06	0.430562	0.061254	0.76532	-0.257	0.026	-0.316	-0.277	-0.066	-0.054	NP_001317145	CNP	NP_001317145.1_CNP	NP_001317145.1	CNP	7	4	4	NP_001317145.1|NP_149124.3	HOMO SAPIENS	9.9	875	875.1	56.88	56.88	2',3'-cyclic-nucleotide 3'-phosphodiesterase isoform 2 GN=CNP	126000000
NP_000422.1	0.857302	0.70783	0.924954	1.06432	2.78453	1.16396	-0.036	-0.079	-0.0605	0.782651	0.52668	0.764899	0.084	-0.156	-0.155	-0.003	-0.117	-0.004	NP_000422	MVK	NP_000422.1_MVK	NP_000422.1	MVK	12	4	4	NP_000422.1|NP_001288111.1	HOMO SAPIENS	10.3	823	823.1	63.11	63.11	mevalonate kinase isoform a GN=MVK	546000000
NP_056365.1	0.968178	0.978939	0.933253	0.255162	0.175542	1.09387	-0.013	-0.0075	-0.0605	0.94294	0.960386	0.777343	0.218	-0.244	-0.166	0.151	0.12	-0.241	NP_056365	OSBPL3	NP_056365.1_OSBPL3	NP_056365.1	OSBPL3	4	2	2	NP_056365.1|NP_663160.1|NP_663161.1|NP_663162.1	HOMO SAPIENS	3	1268	1268.1	31.36	31.36	oxysterol-binding protein-related protein 3 isoform a GN=OSBPL3	15700000
NP_001290432.1	0.828751	0.700021	0.923786	1.27521	2.88341	1.17289	-0.0485	0.0885	-0.061	0.745554	0.514824	0.763328	-0.212	0.115	0.197	-0.02	0.001	-0.123	NP_001290432	PPP4C	NP_001290432.1_PPP4C	NP_001290432.1	PPP4C	17	7	6	NP_001290432.1|NP_001290433.1|NP_001290435.1	HOMO SAPIENS	23.1	520	520.1	104	85.39	serine/threonine-protein phosphatase 4 catalytic subunit isoform 1 GN=PPP4C	610000000
NP_001128179.1	0.788836	0.484634	0.923786	1.6394	5.91945	1.17504	-0.0535	-0.142	-0.061	0.685583	0.255891	0.762949	-0.175	0.068	-0.121	-0.163	-0.116	-0.006	NP_001128179	SARDH	NP_001128179.1_SARDH	NP_001128179.1	SARDH	27	11	11	NP_001128179.1	HOMO SAPIENS	11.2	286	286.1	181.18	181.18	sarcosine dehydrogenase, mitochondrial precursor GN=SARDH	1070000000
NP_004160.3	0.923183	0.592396	0.922853	0.597999	4.19339	1.19247	0.017	-0.104	-0.062	0.871365	0.380768	0.759894	-0.002	0.036	-0.126	-0.082	0.005	-0.129	NP_004160	SHMT1	NP_004160.3_SHMT1	NP_004160.3	SHMT1	6	4	4	NP_004160.3|NP_683718.1|NP_001268715.1	HOMO SAPIENS	7.6	866	866.1	57.47	57.47	serine hydroxymethyltransferase, cytosolic isoform 1 GN=SHMT1	847000000
NP_001393.1	0.58002	0.525202	0.933253	3.74288	5.22769	1.08887	-0.0995	0.143	-0.0625	0.422388	0.300076	0.778239	-0.017	-0.182	0.053	0.233	0.169	-0.294	NP_001393	EEF1A1	NP_001393.1_EEF1A1	NP_001393.1	EEF1A1	151	24	24	NP_001393.1|NP_001949.1	HOMO SAPIENS	49.3	57	57.1	446.48	446.48	elongation factor 1-alpha 1 GN=EEF1A1	132000000000
NP_055946.1	0.836837	0.559723	0.920667	1.20901	4.72294	1.22776	0.035	-0.144	-0.0635	0.757006	0.337059	0.753745	-0.03	0.1	-0.27	-0.018	-0.121	-0.006	NP_055946	WDR43	NP_055946.1_WDR43	NP_055946.1	WDR43	7	3	3	NP_055946.1	HOMO SAPIENS	4.1	1107	1107.1	40.37	40.37	WD repeat-containing protein 43 GN=WDR43	425000000
NP_001317171.1	0.847425	0.936904	0.920277	1.12257	0.497832	1.23928	-0.0305	-0.0175	-0.064	0.772224	0.891696	0.751747	-0.014	-0.047	-0.12	0.085	-0.009	-0.119	NP_001317171	ACSS3	NP_001317171.1_ACSS3	NP_001317171.1	ACSS3	20	12	12	NP_001317171.1|NP_078836.1|NP_001317172.1	HOMO SAPIENS	16	280	280.1	183.27	183.27	acyl-CoA synthetase short-chain family member 3, mitochondrial isoform 2 precursor GN=ACSS3	673000000
NP_054768.2	0.342777	0.352383	0.922853	7.74164	8.62644	1.18554	-0.1755	-0.235	-0.0645	0.168204	0.137201	0.761107	-0.143	-0.208	-0.332	-0.138	0.102	-0.231	NP_054768	ACAD9	NP_054768.2_ACAD9	NP_054768.2	ACAD9	22	13	13	NP_054768.2	HOMO SAPIENS	20.2	269	269.1	186.75	186.75	acyl-CoA dehydrogenase family member 9, mitochondrial GN=ACAD9	2480000000
NP_001265399.1	0.884324	0.8819	0.922853	0.877093	0.994557	1.18311	0.026	-0.039	-0.0645	0.817129	0.795324	0.761533	0.09	-0.038	-0.194	0.116	0.105	-0.234	NP_001265399	MON2	NP_001265399.1_MON2	NP_001265399.1	MON2	4	3	3	NP_001265399.1|NP_001265400.1|NP_055841.2|NP_001265398.1|NP_001265401.1	HOMO SAPIENS	1.5	1154	1154.1	37.33	37.33	protein MON2 homolog isoform 3 GN=MON2	250000000
NP_060716.2	0.875752	0.863721	0.920277	0.935066	1.1588	1.25814	-0.03	0.033	-0.0645	0.806294	0.765808	0.74849	0.068	-0.128	0.052	0.014	-0.078	-0.051	NP_060716	CCDC25	NP_060716.2_CCDC25	NP_060716.2	CCDC25	11	5	5	NP_060716.2|NP_001291459.1|NP_001291461.1|NP_001291458.1	HOMO SAPIENS	24.5	821	821.1	63.28	63.28	coiled-coil domain-containing protein 25 isoform 1 GN=CCDC25	1470000000
NP_001202.4	0.809758	0.454224	0.920277	1.45353	6.53998	1.25919	0.0395	-0.157	-0.065	0.715561	0.221821	0.748308	0.079	0	-0.186	-0.128	-0.005	-0.125	NP_001202	BUB1B	NP_001202.4_BUB1B	NP_001202.4	BUB1B	2	2	2	NP_001202.4	HOMO SAPIENS	1.7	1538	1538.1	21.01	21.01	mitotic checkpoint serine/threonine-protein kinase BUB1 beta GN=BUB1B	6750000
NP_001753.1	0.285638	0.611892	0.920667	9.46482	3.87613	1.22572	-0.212	-0.1005	-0.065	0.113114	0.409625	0.754099	-0.193	-0.231	-0.151	-0.05	0.061	-0.191	NP_001753	CCT6A	NP_001753.1_CCT6A	NP_001753.1	CCT6A	56	18	18	NP_001753.1|NP_001009186.1|NP_006575.2|NP_001180459.1|NP_001180458.1	HOMO SAPIENS	36.5	120	120.1	311.78	311.78	T-complex protein 1 subunit zeta isoform a GN=CCT6A	11000000000
NP_001285.1	0.858367	0.548198	0.920277	1.05629	4.92162	1.25043	0.0295	-0.119	-0.065	0.784099	0.321987	0.749821	-0.009	0.068	-0.119	-0.119	-0.147	0.017	NP_001285	CLPTM1	NP_001285.1_CLPTM1	NP_001285.1	CLPTM1	5	3	3	NP_001285.1|NP_001269104.1|NP_001269105.1	HOMO SAPIENS	4.9	1052	1052.1	44.44	44.44	cleft lip and palate transmembrane protein 1 isoform 2 GN=CLPTM1	202000000
NP_036555.1	0.308225	0.185644	0.920277	8.59716	14.4449	1.26801	-0.272	-0.366	-0.0655	0.138129	0.0359345	0.746792	-0.436	-0.108	-0.371	-0.361	-0.131	0	NP_036555	RPL13A	NP_036555.1_RPL13A	NP_036555.1	RPL13A	26	8	8	NP_036555.1|NP_001257420.1	HOMO SAPIENS	35.4	502	502.1	108.51	108.51	60S ribosomal protein L13a isoform 1 GN=RPL13A	3250000000
NP_003583.2	0.864599	0.515226	0.920277	1.01086	5.3771	1.27732	0.028	-0.1355	-0.0655	0.792344	0.289928	0.745192	0.057	-0.001	-0.189	-0.082	-0.033	-0.098	NP_003583	CUL1	NP_003583.2_CUL1	NP_003583.2	CUL1	12	9	9	NP_003583.2	HOMO SAPIENS	11.2	542	542.1	100.08	100.08	cullin-1 GN=CUL1	260000000
NP_076962.2	0.642418	0.566331	0.920277	3.04851	4.58384	1.25064	-0.074	0.1175	-0.066	0.49562	0.348029	0.749783	-0.076	-0.072	0.063	0.172	0.054	-0.186	NP_076962	NUP37	NP_076962.2_NUP37	NP_076962.2	NUP37	9	4	4	NP_076962.2	HOMO SAPIENS	11.9	810	810.1	64.68	64.68	nucleoporin Nup37 GN=NUP37	569000000
NP_003395.1	0.883988	0.609244	0.920277	0.881577	3.92581	1.28704	-0.0245	0.106	-0.066	0.816286	0.404967	0.743525	-0.003	-0.046	0.034	0.178	-0.028	-0.104	NP_003395	YWHAB	NP_003395.1_YWHAB	NP_003395.1	YWHAB	23	11	5	NP_003395.1	HOMO SAPIENS	52.4	110	110.5	203.51	111.22	14-3-3 protein beta/alpha GN=YWHAB	1510000000
NP_000293.2	0.579037	0.404034	0.920277	3.75398	7.57713	1.30118	0.0965	-0.196	-0.0665	0.42131	0.174698	0.741108	0.165	0.028	-0.272	-0.12	-0.048	-0.085	NP_000293	PLOD1	NP_000293.2_PLOD1	NP_000293.2	PLOD1	5	5	5	NP_000293.2|NP_001303249.1	HOMO SAPIENS	6	961	961.1	50.66	50.66	procollagen-lysine,2-oxoglutarate 5-dioxygenase 1 isoform 2 precursor GN=PLOD1	1840000000
NP_055181.3	0.635725	0.265853	0.940227	3.10963	11.1947	1.00915	0.1055	0.344	-0.0675	0.488694	0.0759505	0.792657	-0.053	0.264	0.477	0.211	-0.443	0.308	NP_055181	GNL3	NP_055181.3_GNL3	NP_055181.3	GNL3	3	2	2	NP_055181.3|NP_996561.1	HOMO SAPIENS	3.2	1586	1586.1	19.68	19.68	guanine nucleotide-binding protein-like 3 isoform 1 GN=GNL3	36100000
NP_115881.3	0.348635	0.773777	0.920667	7.57658	2.05699	1.22272	0.171	-0.105	-0.0675	0.17472	0.622731	0.75462	0.199	0.143	0.165	-0.375	-0.261	0.126	NP_115881	JAGN1	NP_115881.3_JAGN1	NP_115881.3	JAGN1	5	2	2	NP_115881.3|NP_001350819.1	HOMO SAPIENS	13.1	1197	1197.1	34.55	34.55	protein jagunal homolog 1 isoform a GN=JAGN1	256000000
NP_001189360.1	0.764494	0.245144	0.920277	1.87646	11.9912	1.24434	-0.072	0.2995	-0.068	0.649163	0.0632235	0.750872	0.107	-0.251	0.258	0.341	0.113	-0.249	NP_001189360	PRDX1	NP_001189360.1_PRDX1	NP_001189360.1	PRDX1	80	13	9	NP_001189360.1	HOMO SAPIENS	60.3	195	195.1	234.32	170.49	peroxiredoxin-1 GN=PRDX1	58700000000
NP_036473.2	0.863975	0.313409	0.920277	1.02011	9.79566	1.31097	0.0295	-0.232	-0.0685	0.790659	0.104817	0.73944	-0.028	0.087	-0.223	-0.241	-0.177	0.04	NP_036473	GTPBP4	NP_036473.2_GTPBP4	NP_036473.2	GTPBP4	13	9	9	NP_036473.2	HOMO SAPIENS	11.5	495	495.1	110.38	110.38	nucleolar GTP-binding protein 1 GN=GTPBP4	286000000
NP_002651.2	0.913531	0.589941	0.920277	0.676429	4.23358	1.34072	-0.019	-0.1055	-0.0685	0.85577	0.377261	0.734393	-0.029	-0.009	-0.077	-0.134	-0.11	-0.027	NP_002651	PLCG1	NP_002651.2_PLCG1	NP_002651.2	PLCG1	16	10	10	NP_002651.2|NP_877963.1	HOMO SAPIENS	7.9	379	379.1	147.73	147.73	1-phosphatidylinositol 4,5-bisphosphate phosphodiesterase gamma-1 isoform a GN=PLCG1	467000000
NP_005800.3	0.259507	0.434723	0.920277	10.296	6.88875	1.30908	-0.2645	0.1905	-0.0685	0.093411	0.204703	0.739761	-0.173	-0.356	0.089	0.292	0.043	-0.18	NP_005800	PRDX2	NP_005800.3_PRDX2	NP_005800.3	PRDX2	24	9	8	NP_005800.3	HOMO SAPIENS	38.8	195	195.2	147.36	127.78	peroxiredoxin-2 GN=PRDX2	2730000000
NP_001092084.1	0.38671	0.859516	0.920277	6.79848	1.20052	1.32871	0.1685	-0.034	-0.0685	0.209003	0.758486	0.736425	0.246	0.091	-0.019	-0.049	-0.144	0.007	NP_001092084	PUS7L	NP_001092084.1_PUS7L	NP_001092084.1	PUS7L	4	3	3	NP_001092084.1|NP_001258755.1	HOMO SAPIENS	4.4	1295	1295.1	29.86	29.86	pseudouridylate synthase 7 homolog-like protein isoform a GN=PUS7L	31300000
NP_002872.1	0.949326	0.505198	0.920277	0.38031	5.56564	1.30715	-0.0125	-0.197	-0.0685	0.916155	0.277611	0.74009	0.076	-0.101	-0.378	-0.016	0.046	-0.183	NP_002872	RALB	NP_002872.1_RALB	NP_002872.1	RALB	5	2	2	NP_002872.1	HOMO SAPIENS	4.3	1296	1296.1	29.76	29.76	ras-related protein Ral-B GN=RALB	100000000
NP_004569.2	0.687041	0.526112	0.920277	2.57345	5.21237	1.34111	-0.073	-0.15	-0.069	0.55291	0.301136	0.734327	0.017	-0.163	-0.259	-0.041	0.003	-0.141	NP_004569	RAB4A	NP_004569.2_RAB4A	NP_004569.2	RAB4A	4	3	2	NP_004569.2|NP_001258927.1	HOMO SAPIENS	15.5	158	158.11	51.11	28.45	ras-related protein Rab-4A isoform 1 GN=RAB4A	331000000
NP_000963.1	0.296122	0.467855	0.920277	9.12368	6.25414	1.35298	-0.2485	-0.1955	-0.069	0.122358	0.236911	0.732322	-0.363	-0.134	-0.338	-0.053	-0.033	-0.105	NP_000963	RPL7A	NP_000963.1_RPL7A	NP_000963.1	RPL7A	39	11	11	NP_000963.1	HOMO SAPIENS	36	275	275.1	185.5	185.5	60S ribosomal protein L7a GN=RPL7A	11100000000
NP_000628.2	0.434933	0.860302	0.920277	5.81797	1.19129	1.24921	-0.1495	-0.0385	-0.0695	0.261941	0.7601	0.75003	-0.062	-0.237	-0.131	0.054	0.138	-0.277	NP_000628	GSR	NP_000628.2_GSR	NP_000628.2	GSR	24	10	10	NP_000628.2|NP_001182031.1|NP_001182032.1|NP_001182033.1	HOMO SAPIENS	24.1	327	327.1	166.65	166.65	glutathione reductase, mitochondrial isoform 1 precursor GN=GSR	4070000000
NP_001311042.1	0.641486	0.383344	0.919209	3.05794	7.96718	1.39112	-0.1165	-0.2155	-0.071	0.494546	0.159691	0.725919	0.079	-0.312	-0.31	-0.121	-0.015	-0.127	NP_001311042	UAP1	NP_001311042.1_UAP1	NP_001311042.1	UAP1	8	3	3	NP_001311042.1|NP_001311045.1|NP_001311046.1|NP_997192.2	HOMO SAPIENS	3.9	1246	1246.1	31.87	31.87	UDP-N-acetylhexosamine pyrophosphorylase isoform a GN=UAP1	280000000
NP_001020278.1	0.287684	0.327588	0.920277	9.40351	9.33703	1.35971	-0.2105	-0.236	-0.0715	0.114723	0.116492	0.731189	-0.229	-0.192	-0.172	-0.3	0.059	-0.202	NP_001020278	ADAR	NP_001020278.1_ADAR	NP_001020278.1	ADAR	46	18	18	NP_001020278.1|NP_001102.3|NP_056655.2|NP_056656.2	HOMO SAPIENS	21	141	141.1	290.22	290.22	double-stranded RNA-specific adenosine deaminase isoform d GN=ADAR	2600000000
NP_001654.1	0.568504	0.69843	0.920277	3.89999	2.90313	1.32111	-0.0935	-0.1305	-0.0715	0.407381	0.512492	0.737715	-0.124	-0.063	-0.369	0.108	0.104	-0.247	NP_001654	ARF6	NP_001654.1_ARF6	NP_001654.1	ARF6	3	2	2	NP_001654.1	HOMO SAPIENS	9.7	1609	1609.1	19.21	19.21	ADP-ribosylation factor 6 GN=ARF6	101000000
NP_001120869.1	0.913531	0.863721	0.920277	0.677683	1.16248	1.26908	-0.019	0.05	-0.0715	0.855523	0.76516	0.746608	-0.016	-0.022	0.24	-0.14	-0.298	0.155	NP_001120869	ERLEC1	NP_001120869.1_ERLEC1	NP_001120869.1	ERLEC1	6	5	5	NP_001120869.1|NP_056516.2|NP_001120870.1	HOMO SAPIENS	11.5	979	979.1	49.71	49.71	endoplasmic reticulum lectin 1 isoform 2 precursor GN=ERLEC1	80700000
NP_005013.1	0.543895	0.267249	0.920277	4.18756	11.1338	1.30196	-0.1705	0.28	-0.072	0.38128	0.077023	0.740976	0.06	-0.401	0.227	0.333	0.133	-0.277	NP_005013	PFN1	NP_005013.1_PFN1	NP_005013.1	PFN1	51	9	9	NP_005013.1	HOMO SAPIENS	82.1	245	245.1	197.59	197.59	profilin-1 GN=PFN1	14700000000
NP_002349.1	0.529311	0.49628	0.922853	4.36418	5.7401	1.1835	-0.1255	-0.3195	-0.073	0.366085	0.26668	0.761465	-0.008	-0.243	-0.662	0.023	0.251	-0.397	NP_002349	MAD2L1	NP_002349.1_MAD2L1	NP_002349.1	MAD2L1	9	4	4	NP_002349.1	HOMO SAPIENS	15.1	911	911.1	54.1	54.1	mitotic spindle assembly checkpoint protein MAD2A GN=MAD2L1	716000000
NP_059118.2	0.434933	0.477465	0.970485	5.80147	6.0656	0.574395	0.217	0.4275	-0.0735	0.262938	0.247423	0.876114	0.004	0.43	0.881	-0.026	-0.728	0.581	NP_059118	CALML5	NP_059118.2_CALML5	NP_059118.2	CALML5	5	3	3	NP_059118.2	HOMO SAPIENS	30.1	901	901.1	55	55	calmodulin-like protein 5 GN=CALML5	97200000
NP_001309199.1	0.418245	0.576665	0.920277	6.1103	4.44693	1.3654	-0.155	-0.13	-0.0735	0.244889	0.359176	0.730231	-0.071	-0.239	-0.239	-0.021	0.099	-0.246	NP_001309199	CPSF2	NP_001309199.1_CPSF2	NP_001309199.1	CPSF2	7	3	3	NP_001309199.1|NP_001309200.1|NP_001309201.1	HOMO SAPIENS	3.2	1119	1119.1	39.55	39.55	cleavage and polyadenylation specificity factor subunit 2 isoform 2 GN=CPSF2	334000000
NP_009166.2	0.790963	0.777322	0.909976	1.62049	2.00745	1.45661	0.0485	-0.054	-0.0735	0.688575	0.629877	0.715053	-0.042	0.139	-0.039	-0.069	-0.078	-0.069	NP_009166	XPOT	NP_009166.2_XPOT	NP_009166.2	XPOT	10	7	7	NP_009166.2	HOMO SAPIENS	7.4	634	634.1	85.51	85.51	exportin-T GN=XPOT	234000000
NP_001127703.1	0.455121	0.41886	0.920277	5.45945	7.22237	1.3217	-0.142	-0.197	-0.0745	0.284482	0.189567	0.737615	-0.052	-0.232	-0.294	-0.1	0.158	-0.307	NP_001127703	NT5DC2	NP_001127703.1_NT5DC2	NP_001127703.1	NT5DC2	8	6	6	NP_001127703.1|NP_075059.1	HOMO SAPIENS	8.6	761	761.1	69.53	69.53	5'-nucleotidase domain-containing protein 2 isoform 1 GN=NT5DC2	131000000
NP_003086.1	0.345413	0.481034	0.91763	7.69084	5.98433	1.40864	-0.3835	0.164	-0.0745	0.170183	0.252096	0.722997	-0.064	-0.703	0.069	0.259	0.074	-0.223	NP_003086	SNRPF	NP_003086.1_SNRPF	NP_003086.1	SNRPF	26	3	3	NP_003086.1	HOMO SAPIENS	30.2	1045	1045.1	45.03	45.03	small nuclear ribonucleoprotein F GN=SNRPF	2510000000
NP_004680.2	0.564671	0.417527	0.919401	3.94284	7.29124	1.37826	-0.0955	-0.172	-0.0745	0.403381	0.186585	0.728072	-0.135	-0.056	-0.161	-0.183	-0.255	0.106	NP_004680	MTA1	NP_004680.2_MTA1	NP_004680.2	MTA1	3	4	2	NP_004680.2|NP_001190187.1	HOMO SAPIENS	5.4	656	656.2	54.1	23.31	metastasis-associated protein MTA1 isoform MTA1 GN=MTA1	23800000
NP_000111.1	0.326961	0.44667	0.917017	8.13134	6.64	1.41701	-0.1895	-0.218	-0.075	0.153768	0.21677	0.721604	-0.241	-0.138	-0.378	-0.058	0.076	-0.226	NP_000111	EPHX1	NP_000111.1_EPHX1	NP_000111.1	EPHX1	17	8	8	NP_000111.1	HOMO SAPIENS	16.4	487	487.1	115.33	115.33	epoxide hydrolase 1 GN=EPHX1	786000000
NP_001014763.1	0.196779	0.966546	0.909788	12.4769	0.266068	1.46058	-0.295	-0.0115	-0.075	0.0565345	0.940574	0.714401	-0.337	-0.253	0.154	-0.177	-0.169	0.019	NP_001014763	ETFB	NP_001014763.1_ETFB	NP_001014763.1	ETFB	25	10	10	NP_001014763.1|NP_001976.1|Q2TBV3	HOMO SAPIENS	28.6	338	338.1	161.44	161.44	electron transfer flavoprotein subunit beta isoform 2 GN=ETFB	1450000000
NP_001349.2	0.556463	0.619815	0.920277	4.04746	3.73823	1.3543	-0.095	-0.0995	-0.0755	0.393781	0.422841	0.7321	-0.089	-0.101	-0.162	-0.037	0.146	-0.297	NP_001349	DHX15	NP_001349.2_DHX15	NP_001349.2	DHX15	60	20	19	NP_001349.2	HOMO SAPIENS	22.6	89	89.1	358.69	347.47	pre-mRNA-splicing factor ATP-dependent RNA helicase DHX15 GN=DHX15	6920000000
NP_000692.2	0.89141	0.904044	0.909788	0.834619	0.820842	1.46819	0.024	-0.028	-0.076	0.82516	0.827782	0.713149	0.07	-0.022	-0.13	0.074	0.039	-0.191	NP_000692	ATP1A1	NP_000692.2_ATP1A1	NP_000692.2	ATP1A1	88	28	25	NP_000692.2|NP_001153705.1|NP_001153706.1|NP_001243142.1|NP_001243143.1|NP_689509.1|NP_000693.1|NP_653300.2|NP_001172014.1|NP_001667.4	HOMO SAPIENS	29.7	44	44.1	503.9	448.86	sodium/potassium-transporting ATPase subunit alpha-1 isoform a GN=ATP1A1	6350000000
NP_000242.1	0.408546	0.613582	0.919209	6.36533	3.847	1.39405	-0.143	-0.103	-0.076	0.230923	0.412382	0.725429	-0.135	-0.151	-0.17	-0.036	0.119	-0.271	NP_000242	MSH2	NP_000242.1_MSH2	NP_000242.1	MSH2	20	12	12	NP_000242.1|NP_001245210.1	HOMO SAPIENS	11.3	325	325.1	167.84	167.84	DNA mismatch repair protein Msh2 isoform 1 GN=MSH2	2610000000
NP_054752.3	0.754004	0.762027	0.904947	1.95116	2.21737	1.52387	0.0565	-0.0685	-0.0765	0.638093	0.600154	0.704065	0.142	-0.029	-0.168	0.031	-0.076	-0.077	NP_054752	METTL7A	NP_054752.3_METTL7A	NP_054752.3	METTL7A	13	4	4	NP_054752.3	HOMO SAPIENS	19.6	749	749.1	71.3	71.3	methyltransferase-like protein 7A precursor GN=METTL7A	696000000
NP_001034679.2	0.307452	0.927616	0.920277	8.64718	0.596259	1.29319	0.1985	0.0185	-0.077	0.136547	0.871714	0.742473	0.156	0.241	0.07	-0.033	-0.372	0.218	NP_001034679	USP9X	NP_001034679.2_USP9X	NP_001034679.2	USP9X	10	4	4	NP_001034679.2|NP_001034680.2|NP_004645.2	HOMO SAPIENS	1.4	942	942.1	52.12	52.12	probable ubiquitin carboxyl-terminal hydrolase FAF-X isoform 3 GN=USP9X	165000000
NP_444252.1	0.842764	0.260699	0.91763	1.15446	11.4787	1.40799	-0.035	0.2855	-0.077	0.766574	0.0711435	0.723105	0.048	-0.118	0.242	0.329	0.124	-0.278	NP_444252	PFN2	NP_444252.1_PFN2	NP_444252.1	PFN2	4	2	2	NP_444252.1|NP_002619.1	HOMO SAPIENS	17.1	1209	1209.1	33.86	33.86	profilin-2 isoform a GN=PFN2	126000000
NP_066972.1	0.963445	0.342576	0.909788	0.288825	8.8768	1.46111	-0.009	0.275	-0.0775	0.935659	0.129515	0.714314	0.053	-0.071	0.133	0.417	0.083	-0.238	NP_066972	COTL1	NP_066972.1_COTL1	NP_066972.1	COTL1	17	6	6	NP_066972.1	HOMO SAPIENS	30.9	652	652.1	83.38	83.38	coactosin-like protein GN=COTL1	1860000000
NP_055944.2	0.975656	0.835008	0.905287	0.204346	1.39236	1.50642	-0.006	0.0405	-0.0775	0.954037	0.725712	0.7069	-0.011	-0.001	-0.01	0.091	0.03	-0.185	NP_055944	SEPT6	NP_055944.2_SEPT6	NP_055944.2	SEPT6	11	5	5	NP_055944.2|NP_665798.1|NP_665801.1	HOMO SAPIENS	8.7	798	798.1	65.78	65.78	septin-6 isoform B GN=SEPT6	1350000000
NP_000166.2	0.304654	0.352736	0.919209	8.82327	8.6159	1.3883	-0.1965	-0.2455	-0.078	0.131121	0.137534	0.72639	-0.184	-0.209	-0.359	-0.132	0.157	-0.313	NP_000166	GPI	NP_000166.2_GPI	NP_000166.2	GPI	41	11	11	NP_000166.2|NP_001171651.1|NP_001276718.1|NP_001276719.1|NP_001316840.1	HOMO SAPIENS	19.3	293	293.1	178.48	178.48	glucose-6-phosphate isomerase isoform 2 GN=GPI	6490000000
NP_001139761.1	0.923183	0.840074	0.904187	0.597483	1.34398	1.54605	-0.0205	-0.039	-0.078	0.871469	0.733841	0.700478	0.091	-0.132	0.008	-0.086	-0.135	-0.021	NP_001139761	P3H1	NP_001139761.1_P3H1	NP_001139761.1	P3H1	6	4	4	NP_001139761.1|NP_001230175.1|NP_071751.3	HOMO SAPIENS	5.4	929	929.1	53.05	53.05	prolyl 3-hydroxylase 1 isoform 2 precursor GN=P3H1	72700000
NP_115727.5	0.975656	0.668501	0.903285	0.204382	3.18959	1.56761	0.006	-0.0815	-0.0785	0.95403	0.479778	0.69701	0.01	0.002	-0.062	-0.101	-0.059	-0.098	NP_115727	MRPL45	NP_115727.5_MRPL45	NP_115727.5	MRPL45	3	2	2	NP_115727.5|NP_001265208.2	HOMO SAPIENS	4.5	1352	1352.1	27.65	27.65	39S ribosomal protein L45, mitochondrial isoform 1 GN=MRPL45	164000000
NP_001335.1	0.975213	0.52336	0.903884	0.217813	5.25625	1.55068	-0.008	-0.1295	-0.079	0.951084	0.298109	0.699733	0.114	-0.13	-0.167	-0.092	-0.17	0.012	NP_001335	DAD1	NP_001335.1_DAD1	NP_001335.1	DAD1	11	3	3	NP_001335.1	HOMO SAPIENS	28.3	989	989.1	49.01	49.01	dolichyl-diphosphooligosaccharide--protein glycosyltransferase subunit DAD1 GN=DAD1	1170000000
NP_001276342.1	0.651675	0.185644	0.920277	2.92604	14.4487	1.24057	0.115	0.8545	-0.0795	0.509796	0.0359029	0.751524	-0.089	0.319	1.192	0.517	-0.44	0.281	NP_001276342	EHMT2	NP_001276342.1_EHMT2	NP_001276342.1	EHMT2	1	2	1	NP_001276342.1|NP_001305762.1|NP_001350618.1|NP_006700.3|NP_079532.5	HOMO SAPIENS	2.1	1623	1623.2	18.37	4.23	histone-lysine N-methyltransferase EHMT2 isoform c GN=EHMT2	314000000
NP_003391.1	0.246143	0.163965	0.900268	10.6893	15.6079	1.60247	-0.2815	-0.406	-0.08	0.085324	0.0274921	0.691438	-0.381	-0.182	-0.411	-0.401	-0.092	-0.068	NP_003391	XPO1	NP_003391.1_XPO1	NP_003391.1	XPO1	11	6	6	NP_003391.1	HOMO SAPIENS	4.8	633	633.1	85.52	85.52	exportin-1 GN=XPO1	279000000
NP_001300870.1	0.377547	0.592396	0.905287	7.03593	4.193	1.50695	-0.161	0.115	-0.0805	0.197882	0.380802	0.706814	-0.198	-0.124	0.033	0.197	-0.258	0.097	NP_001300870	RHOA	NP_001300870.1_RHOA	NP_001300870.1	RHOA	6	5	3	NP_001300870.1|NP_001300873.1|NP_001300874.1|NP_001300875.1|NP_001300872.1|NP_001300876.1	HOMO SAPIENS	21.2	1091	1091.1	41.74	27.66	transforming protein RhoA isoform 1 precursor GN=RHOA	11100000000
NP_004517.2	0.412816	0.525202	0.905287	6.23623	5.2319	1.50805	-0.156	-0.133	-0.0805	0.23789	0.299785	0.706635	-0.077	-0.235	-0.19	-0.076	0.096	-0.257	NP_004517	MCM2	NP_004517.2_MCM2	NP_004517.2	MCM2	32	12	12	NP_004517.2	HOMO SAPIENS	15.8	237	237.1	199.58	199.58	DNA replication licensing factor MCM2 GN=MCM2	1010000000
NP_005796.1	0.264509	0.689127	0.909788	10.127	2.9844	1.46736	-0.292	-0.0805	-0.081	0.0971186	0.50299	0.713287	-0.16	-0.424	-0.136	-0.025	0.139	-0.301	NP_005796	PSMD14	NP_005796.1_PSMD14	NP_005796.1	PSMD14	12	5	5	NP_005796.1	HOMO SAPIENS	13.5	727	727.1	73.61	73.61	26S proteasome non-ATPase regulatory subunit 14 GN=PSMD14	1320000000
NP_001009552.1	0.821341	0.793726	0.898771	1.35727	1.79483	1.63487	-0.037	0.098	-0.0815	0.731599	0.66148	0.686298	0	-0.074	0.386	-0.19	-0.106	-0.057	NP_001009552	PPP2CB	NP_001009552.1_PPP2CB	NP_001009552.1	PPP2CB	13	6	5	NP_001009552.1|NP_002706.1|NP_001341948.1	HOMO SAPIENS	22	520	520.2	98.72	80.11	serine/threonine-protein phosphatase 2A catalytic subunit beta isoform GN=PPP2CB	428000000
NP_004981.2	0.949326	0.931709	0.905287	0.382147	0.543777	1.51863	0.0135	-0.021	-0.0825	0.915768	0.882312	0.704915	0.128	-0.101	-0.158	0.116	0.121	-0.286	NP_004981	MARS	NP_004981.2_MARS	NP_004981.2	MARS	35	14	14	NP_004981.2	HOMO SAPIENS	19.3	165	165.1	264.08	264.08	methionine--tRNA ligase, cytoplasmic GN=MARS	1830000000
NP_079199.2	0.712444	0.565552	0.897574	2.30715	4.60948	1.64819	-0.0625	-0.113	-0.0825	0.587874	0.345981	0.684197	0.003	-0.128	-0.093	-0.133	-0.138	-0.027	NP_079199	NUP210	NP_079199.2_NUP210	NP_079199.2	NUP210	20	11	11	NP_079199.2	HOMO SAPIENS	5.9	409	409.1	135.24	135.24	nuclear pore membrane glycoprotein 210 precursor GN=NUP210	594000000
NP_001310337.1	0.593069	0.998086	0.899237	3.55138	0.015878	1.62356	-0.0915	0.0005	-0.0825	0.44143	0.996351	0.688088	-0.025	-0.158	-0.009	0.01	0.016	-0.181	NP_001310337	PSMF1	NP_001310337.1_PSMF1	NP_001310337.1	PSMF1	12	6	6	NP_001310337.1|NP_001310338.1|NP_001310339.1|NP_006805.2|NP_001310336.1	HOMO SAPIENS	25.8	555	555.1	98.33	98.33	proteasome inhibitor PI31 subunit isoform 4 GN=PSMF1	672000000
NP_005462.1	0.454341	0.634121	0.904187	5.50122	3.60052	1.543	-0.1455	0.103	-0.083	0.281759	0.436464	0.700971	-0.049	-0.242	0.011	0.195	0.109	-0.275	NP_005462	GNPDA1	NP_005462.1_GNPDA1	NP_005462.1	GNPDA1	7	5	5	NP_005462.1	HOMO SAPIENS	14.5	843	843.1	60.16	60.16	glucosamine-6-phosphate isomerase 1 GN=GNPDA1	1810000000
NP_000929.1	0.408546	0.218781	0.896213	6.35946	13.1284	1.6694	-0.1485	-0.3265	-0.083	0.231235	0.0486583	0.680863	-0.102	-0.195	-0.306	-0.347	-0.06	-0.106	NP_000929	POLR2B	NP_000929.1_POLR2B	NP_000929.1	POLR2B	16	8	8	NP_000929.1|NP_001290197.1|NP_001290198.1	HOMO SAPIENS	7.4	476	476.1	117.56	117.56	DNA-directed RNA polymerase II subunit RPB2 isoform 1 GN=POLR2B	488000000
NP_006827.1	0.421892	0.158675	0.894226	6.03445	15.916	1.68221	-0.164	-0.483	-0.0835	0.249204	0.0256097	0.678857	-0.273	-0.055	-0.386	-0.58	-0.097	-0.07	NP_006827	GCN1	NP_006827.1_GCN1	NP_006827.1	GCN1	55	33	33	NP_006827.1	HOMO SAPIENS	13.5	39	39.1	520.37	520.37	eIF-2-alpha kinase activator GCN1 GN=GCN1	1680000000
NP_006741.1	0.995925	0.456186	0.894226	0.0364831	6.46897	1.68281	0.0015	-0.1785	-0.0835	0.991635	0.225477	0.678764	-0.151	0.154	-0.079	-0.278	-0.078	-0.089	NP_006741	SNTB2	NP_006741.1_SNTB2	NP_006741.1	SNTB2	5	3	3	NP_006741.1	HOMO SAPIENS	5	1218	1218.1	33.55	33.55	beta-2-syntrophin GN=SNTB2	94500000
NP_001245366.1	0.416417	0.47486	0.899513	6.17402	6.11599	1.61239	-0.1495	-0.1555	-0.084	0.241322	0.244569	0.68986	-0.214	-0.085	-0.219	-0.092	0.065	-0.233	NP_001245366	TARS	NP_001245366.1_TARS	NP_001245366.1	TARS	48	20	20	NP_001245366.1|NP_001245367.1	HOMO SAPIENS	27.9	125	125.1	304.44	304.44	threonine--tRNA ligase, cytoplasmic isoform 1 GN=TARS	4100000000
NP_000143.2	0.429694	0.351279	0.903884	5.92236	8.65866	1.55232	-0.1565	-0.2075	-0.0855	0.255719	0.136187	0.699468	-0.255	-0.058	-0.24	-0.175	0.14	-0.311	NP_000143	GAA	NP_000143.2_GAA	NP_000143.2	GAA	5	4	4	NP_000143.2	HOMO SAPIENS	4.2	1173	1173.1	36.05	36.05	lysosomal alpha-glucosidase preproprotein GN=GAA	148000000
NP_001162023.1	0.966262	0.888139	0.897191	0.267571	0.937312	1.65817	0.0105	0.0305	-0.086	0.940249	0.805877	0.682626	-0.135	0.156	-0.057	0.118	0.061	-0.233	NP_001162023	NDC1	NP_001162023.1_NDC1	NP_001162023.1	NDC1	3	2	2	NP_001162023.1|NP_060557.3	HOMO SAPIENS	3.7	1402	1402.1	25.85	25.85	nucleoporin NDC1 isoform 2 GN=NDC1	38600000
NP_005727.1	0.582297	0.677698	0.894226	3.70944	3.11016	1.69346	-0.149	-0.1115	-0.087	0.425653	0.488634	0.677102	0.072	-0.37	-0.276	0.053	0.047	-0.221	NP_005727	ACTR1A	NP_005727.1_ACTR1A	NP_005727.1	ACTR1A	22	9	4	NP_005727.1	HOMO SAPIENS	19.9	534	534.1	101.39	54.7	alpha-centractin GN=ACTR1A	9020000000
NP_000436.2	0.645484	0.402365	0.919381	2.99053	7.62905	1.38194	-0.1235	-0.25	-0.087	0.502282	0.172621	0.727455	-0.345	0.098	-0.089	-0.411	-0.442	0.268	NP_000436	PLEC	NP_000436.2_PLEC	NP_000436.2	PLEC	17	11	9	NP_000436.2|NP_958780.1|NP_958781.1|NP_958782.1|NP_958783.1|NP_958784.1|NP_958785.1|NP_958786.1	HOMO SAPIENS	2.3	426	426.1	129.8	99.06	plectin isoform 1c GN=PLEC	275000000
NP_066301.1	0.674222	0.784649	0.888653	2.69981	1.90179	1.76331	-0.0745	-0.056	-0.087	0.537055	0.645388	0.666299	0.007	-0.156	0.017	-0.129	-0.078	-0.096	NP_066301	SNTB1	NP_066301.1_SNTB1	NP_066301.1	SNTB1	10	5	5	NP_066301.1	HOMO SAPIENS	9.8	669	669.1	81.17	81.17	beta-1-syntrophin GN=SNTB1	631000000
NP_000019.2	0.781437	0.457054	0.888156	1.71372	6.44296	1.77253	0.0555	-0.158	-0.0875	0.673951	0.226832	0.664885	0.176	-0.065	-0.203	-0.113	-0.113	-0.062	NP_000019	AGL	NP_000019.2_AGL	NP_000019.2	AGL	9	6	6	NP_000019.2|NP_000637.2	HOMO SAPIENS	4.3	623	623.1	87.19	87.19	glycogen debranching enzyme isoform 1 GN=AGL	7800000000
NP_001171712.1	0.543895	0.583527	0.899237	4.18979	4.34998	1.62455	-0.098	0.1095	-0.0875	0.381084	0.367284	0.687931	-0.106	-0.09	0.149	0.07	0.115	-0.29	NP_001171712	VDAC2	NP_001171712.1_VDAC2	NP_001171712.1	VDAC2	16	6	6	NP_001171712.1|NP_001171752.1|NP_001311016.1	HOMO SAPIENS	22.6	526	526.1	102.6	102.6	voltage-dependent anion-selective channel protein 2 isoform 1 GN=VDAC2	1540000000
NP_001344.2	0.242301	0.649765	0.891939	10.8919	3.37729	1.7282	-0.246	-0.087	-0.088	0.081434	0.459484	0.671707	-0.229	-0.263	-0.122	-0.052	0.033	-0.209	NP_001344	AKR1C1	NP_001344.2_AKR1C1	NP_001344.2	AKR1C1	43	12	12	NP_001344.2|NP_001307956.1|NP_001345.1|NP_001240837.1|NP_003730.4|NP_001809.3|NP_001128713.1|NP_001240838.1	HOMO SAPIENS	34.9	292	292.1	178.96	178.96	aldo-keto reductase family 1 member C1 GN=AKR1C1	10700000000
NP_001014839.1	0.401374	0.894161	0.903285	6.50281	0.894715	1.56603	0.163	0.047	-0.088	0.223728	0.81382	0.697264	0.082	0.244	0.299	-0.205	-0.34	0.164	NP_001014839	NCDN	NP_001014839.1_NCDN	NP_001014839.1	NCDN	3	3	3	NP_001014839.1|NP_001014841.1	HOMO SAPIENS	4.8	1023	1023.1	46.29	46.29	neurochondrin isoform 1 GN=NCDN	49500000
NP_001138303.1	0.138049	0.417527	0.890919	15.7315	7.25905	1.74218	-0.382	-0.171	-0.088	0.0267211	0.187973	0.669549	-0.384	-0.38	-0.177	-0.165	0.017	-0.193	NP_001138303	PHB2	NP_001138303.1_PHB2	NP_001138303.1	PHB2	28	11	11	NP_001138303.1|NP_001254629.1	HOMO SAPIENS	36.4	276	276.1	184.95	184.95	prohibitin-2 isoform 1 GN=PHB2	3030000000
NP_005726.1	0.0655964	0.98831	0.922853	20.589	0.0800688	1.19182	0.583	0.0025	-0.0885	0.00873163	0.981732	0.760008	0.619	0.547	-0.002	0.007	-0.53	0.353	NP_005726	ACTR1B	NP_005726.1_ACTR1B	NP_005726.1	ACTR1B	1	6	1	NP_005726.1	HOMO SAPIENS	10.6	534	534.2	65.34	18.65	beta-centractin GN=ACTR1B	29100000
NP_057175.1	0.318914	0.339496	0.900249	8.30636	8.98847	1.6057	-0.1845	-0.2815	-0.0885	0.147695	0.126227	0.690924	-0.19	-0.179	-0.427	-0.136	0.143	-0.32	NP_057175	EIF3L	NP_057175.1_EIF3L	NP_057175.1	EIF3L	58	19	19	NP_057175.1|NP_001229852.1|NP_001350714.1	HOMO SAPIENS	31.5	111	111.1	325.26	325.26	eukaryotic translation initiation factor 3 subunit L isoform 1 GN=EIF3L	7680000000
NP_001349807.1	0.809758	0.723457	0.891939	1.44879	2.64169	1.72854	-0.039	0.0745	-0.089	0.716342	0.544291	0.671655	-0.007	-0.071	0.004	0.145	0.054	-0.232	NP_001349807	ERLIN2	NP_001349807.1_ERLIN2	NP_001349807.1	ERLIN2	18	9	9	NP_001349807.1|NP_001094096.1|NP_001334785.1|NP_001334787.1	HOMO SAPIENS	25.3	358	358.1	154.17	154.17	erlin-2 isoform 1 GN=ERLIN2	1570000000
NP_001001998.1	0.985802	0.58923	0.894226	0.110547	4.26905	1.68918	0.004	0.1095	-0.089	0.974867	0.374192	0.67777	-0.109	0.117	0.16	0.059	-0.266	0.088	NP_001001998	EXOSC10	NP_001001998.1_EXOSC10	NP_001001998.1	EXOSC10	3	3	3	NP_001001998.1|NP_002676.1	HOMO SAPIENS	3.8	1353	1353.1	27.64	27.64	exosome component 10 isoform 1 GN=EXOSC10	45300000
NP_001258142.1	0.574834	0.605702	0.894226	3.81509	3.96006	1.70254	0.1635	-0.104	-0.089	0.415423	0.401786	0.675688	0.408	-0.081	-0.045	-0.163	-0.255	0.077	NP_001258142	SQOR	NP_001258142.1_SQOR	NP_001258142.1	SQOR	3	3	3	NP_001258142.1	HOMO SAPIENS	7.3	1037	1037.1	45.42	45.42	sulfide:quinone oxidoreductase, mitochondrial GN=SQOR	76100000
NP_001268.2	0.287684	0.238098	0.887507	9.40438	12.4881	1.80823	-0.3645	-0.3705	-0.0895	0.1147	0.0563883	0.659443	-0.595	-0.134	-0.256	-0.485	-0.033	-0.146	NP_001268	CHKA	NP_001268.2_CHKA	NP_001268.2	CHKA	3	2	2	NP_001268.2|NP_997634.1	HOMO SAPIENS	3.7	1467	1467.1	23.61	23.61	choline kinase alpha isoform a GN=CHKA	24800000
NP_000886.1	0.38671	0.56439	0.890886	6.80367	4.63814	1.74635	-0.16	-0.164	-0.09	0.208753	0.343705	0.668906	-0.107	-0.213	-0.339	0.011	0.057	-0.237	NP_000886	LTA4H	NP_000886.1_LTA4H	NP_000886.1	LTA4H	23	13	13	NP_000886.1|NP_001243572.1|NP_001243573.1	HOMO SAPIENS	20.4	271	271.1	186.66	186.66	leukotriene A-4 hydrolase isoform 1 GN=LTA4H	713000000
NP_000986.2	0.317497	0.339135	0.887015	8.34209	9.00847	1.84466	-0.432	-0.3715	-0.0905	0.146484	0.125647	0.653934	-0.767	-0.097	-0.133	-0.61	-0.08	-0.101	NP_000986	RPL34	NP_000986.2_RPL34	NP_000986.2	RPL34	4	2	2	NP_000986.2	HOMO SAPIENS	14.5	1485	1485.1	23.18	23.18	60S ribosomal protein L34 GN=RPL34	379000000
NP_001116827.1	0.307452	0.776378	0.903217	8.704	2.02198	1.57886	-0.2355	-0.099	-0.091	0.134772	0.627771	0.695207	-0.123	-0.348	-0.353	0.155	0.192	-0.374	NP_001116827	PPP6C	NP_001116827.1_PPP6C	NP_001116827.1	PPP6C	14	7	7	NP_001116827.1|NP_001116841.1|NP_002712.1	HOMO SAPIENS	16	630	630.1	86.43	86.43	serine/threonine-protein phosphatase 6 catalytic subunit isoform a GN=PPP6C	1070000000
NP_077005.2	0.92388	0.483042	0.886921	0.591653	5.94287	1.8587	-0.017	-0.144	-0.0915	0.872639	0.254515	0.651824	0.013	-0.047	-0.176	-0.112	-0.044	-0.139	NP_077005	WDR18	NP_077005.2_WDR18	NP_077005.2	WDR18	17	7	7	NP_077005.2	HOMO SAPIENS	17.3	576	576.1	94.46	94.46	WD repeat-containing protein 18 GN=WDR18	791000000
NP_006286.1	0.585117	0.417527	0.887507	3.66569	7.29379	1.80478	-0.0945	-0.1895	-0.0925	0.429963	0.186475	0.659966	-0.026	-0.163	-0.267	-0.112	0.052	-0.237	NP_006286	VARS	NP_006286.1_VARS	NP_006286.1	VARS	109	33	33	NP_006286.1	HOMO SAPIENS	26.9	27	27.1	615	615	valine--tRNA ligase GN=VARS	9720000000
NP_001161302.1	0.35232	0.764253	0.884417	7.4888	2.16209	1.90338	-0.1765	-0.0575	-0.093	0.178287	0.607842	0.645152	-0.233	-0.12	-0.05	-0.065	-0.103	-0.083	NP_001161302	TMED5	NP_001161302.1_TMED5	NP_001161302.1	TMED5	4	2	2	NP_001161302.1|NP_057124.3	HOMO SAPIENS	8.8	1416	1416.1	25.21	25.21	transmembrane emp24 domain-containing protein 5 isoform 2 precursor GN=TMED5	332000000
NP_001271206.1	0.455121	0.847891	0.887015	5.48074	1.27627	1.84366	-0.1655	0.038	-0.0935	0.283091	0.745372	0.654085	-0.024	-0.307	-0.021	0.097	0.036	-0.223	NP_001271206	PITPNB	NP_001271206.1_PITPNB	NP_001271206.1	PITPNB	7	4	4	NP_001271206.1|NP_001271207.1|NP_036531.1	HOMO SAPIENS	16.1	811	811.1	64.58	64.58	phosphatidylinositol transfer protein beta isoform isoform 2 GN=PITPNB	363000000
NP_002515.1	0.593069	0.420407	0.884156	3.55182	7.19042	1.91904	-0.0955	0.185	-0.094	0.441386	0.190967	0.64283	-0.011	-0.18	0.112	0.258	-0.051	-0.137	NP_002515	NRAS	NP_002515.1_NRAS	NP_002515.1	NRAS	3	2	1	NP_002515.1|NP_203524.1|NP_001123914.1	HOMO SAPIENS	12.6	1192	1192.1	35.07	17.1	GTPase NRas GN=NRAS	29700000
NP_065392.1	0.576239	0.586621	0.884417	3.78992	4.30028	1.89524	-0.093	-0.1095	-0.0945	0.417838	0.371511	0.646363	-0.048	-0.138	-0.156	-0.063	0.005	-0.194	NP_065392	APMAP	NP_065392.1_APMAP	NP_065392.1	APMAP	28	10	10	NP_065392.1	HOMO SAPIENS	25	376	376.1	148.2	148.2	adipocyte plasma membrane-associated protein GN=APMAP	2280000000
NP_004939.1	0.920001	0.718573	0.972115	0.62014	2.69191	0.418432	-0.0675	0.2215	-0.095	0.866934	0.538033	0.908148	-0.633	0.498	0.713	-0.27	-1.011	0.821	NP_004939	DSC1	NP_004939.1_DSC1	NP_004939.1	DSC1	16	8	8	NP_004939.1|NP_077739.1	HOMO SAPIENS	9.8	406	406.1	135.95	135.95	desmocollin-1 isoform Dsc1b precursor GN=DSC1	859000000
NP_006382.1	0.787461	0.649765	0.920277	1.6543	3.40331	1.32857	-0.0445	-0.205	-0.095	0.683234	0.45674	0.73645	-0.086	-0.003	0.149	-0.559	-0.521	0.331	NP_006382	IPO7	NP_006382.1_IPO7	NP_006382.1	IPO7	5	3	3	NP_006382.1	HOMO SAPIENS	3.7	1084	1084.1	42.37	42.37	importin-7 GN=IPO7	37900000
NP_000781.1	0.611088	0.697511	0.885028	3.3477	2.91213	1.88553	-0.0805	-0.085	-0.095	0.462625	0.511431	0.647809	-0.07	-0.091	-0.175	0.005	0.027	-0.217	NP_000781	DDC	NP_000781.1_DDC	NP_000781.1	DDC	2	2	2	NP_000781.1|NP_001229815.1|NP_001229817.1|NP_001229819.1	HOMO SAPIENS	3.7	1304	1304.1	29.49	29.49	aromatic-L-amino-acid decarboxylase isoform 1 GN=DDC	37200000
NP_008996.1	0.748942	0.614646	0.884156	1.99516	3.82398	1.9242	-0.0545	-0.1245	-0.095	0.631661	0.414574	0.642067	-0.116	0.007	0.016	-0.265	-0.172	-0.018	NP_008996	CDC37	NP_008996.1_CDC37	NP_008996.1	CDC37	7	4	4	NP_008996.1	HOMO SAPIENS	11.1	840	840.1	61.45	61.45	hsp90 co-chaperone Cdc37 GN=CDC37	148000000
NP_071358.1	0.754004	0.749274	0.884156	1.95068	2.36924	1.92174	-0.05	-0.0715	-0.0955	0.638164	0.57953	0.64243	-0.059	-0.041	-0.165	0.022	0	-0.191	NP_071358	CERS2	NP_071358.1_CERS2	NP_071358.1	CERS2	4	2	2	NP_071358.1	HOMO SAPIENS	6.5	1167	1167.1	36.43	36.43	ceramide synthase 2 GN=CERS2	423000000
NP_001288166.1	0.307452	0.510122	0.884069	8.65926	5.47824	1.94324	-0.1925	-0.143	-0.0955	0.136168	0.283254	0.639258	-0.184	-0.201	-0.215	-0.071	-0.03	-0.161	NP_001288166	CTPS1	NP_001288166.1_CTPS1	NP_001288166.1	CTPS1	20	10	10	NP_001288166.1|NP_001896.2|NP_001137474.1	HOMO SAPIENS	22	384	384.1	145.92	145.92	CTP synthase 1 isoform b GN=CTPS1	790000000
NP_002267.2	0.620212	0.98128	0.920277	3.26488	0.144051	1.242	-0.257	-0.0115	-0.0955	0.471533	0.967375	0.751278	0.212	-0.726	-0.399	0.376	0.364	-0.555	NP_002267	KRT19	NP_002267.2_KRT19	NP_002267.2	KRT19	2	11	1	NP_002267.2	HOMO SAPIENS	25.5	24	24.6	152.46	17.44	keratin, type I cytoskeletal 19 GN=KRT19	587000000
NP_001025.1	0.688116	0.783227	0.884069	2.55769	1.93283	1.95677	-0.067	-0.052	-0.0965	0.55492	0.640792	0.63727	-0.012	-0.122	-0.053	-0.051	-0.016	-0.177	NP_001025	RRM2	NP_001025.1_RRM2	NP_001025.1	RRM2	27	11	9	NP_001025.1|NP_001159403.1|NP_001165948.1|NP_001165949.1	HOMO SAPIENS	30	362	362.1	152	128.48	ribonucleoside-diphosphate reductase subunit M2 isoform 2 GN=RRM2	1140000000
NP_060058.1	0.633534	0.602501	0.884417	3.12776	4.0232	1.89936	-0.0785	0.0995	-0.0965	0.486658	0.395986	0.64575	-0.034	-0.123	0.091	0.108	0.044	-0.237	NP_060058	WDR5	NP_060058.1_WDR5	NP_060058.1	WDR5	5	3	3	NP_060058.1	HOMO SAPIENS	11.9	1001	1001.1	47.89	47.89	WD repeat-containing protein 5 GN=WDR5	78200000
NP_000961.2	0.291315	0.209201	0.884069	9.28309	13.6126	1.95086	-0.2105	-0.341	-0.097	0.117948	0.0435248	0.638137	-0.178	-0.243	-0.359	-0.323	0.005	-0.199	NP_000961	RPL6	NP_000961.2_RPL6	NP_000961.2	RPL6	31	7	7	NP_000961.2|NP_001307071.1	HOMO SAPIENS	15.9	463	463.1	120.66	120.66	60S ribosomal protein L6 isoform 1 GN=RPL6	7870000000
NP_004484.1	0.528367	0.598129	0.880351	4.40862	4.08762	2.00846	-0.1105	0.1115	-0.0975	0.362358	0.390156	0.629729	-0.176	-0.045	0.19	0.033	-0.077	-0.118	NP_004484	HSD17B10	NP_004484.1_HSD17B10	NP_004484.1	HSD17B10	30	10	10	NP_004484.1|NP_001032900.1	HOMO SAPIENS	41.3	231	231.1	201.25	201.25	3-hydroxyacyl-CoA dehydrogenase type-2 isoform 1 GN=HSD17B10	2470000000
NP_060611.2	0.824714	0.773777	0.894226	1.3152	2.05114	1.68453	0.0505	-0.124	-0.0975	0.73872	0.623571	0.678496	-0.117	0.218	0.207	-0.455	-0.394	0.199	NP_060611	MRPS10	NP_060611.2_MRPS10	NP_060611.2	MRPS10	2	2	2	NP_060611.2	HOMO SAPIENS	9.4	1443	1443.1	24.39	24.39	28S ribosomal protein S10, mitochondrial GN=MRPS10	302000000
NP_000378.1	0.323627	0.797298	0.884156	8.20123	1.77127	1.93014	-0.198	-0.0525	-0.0975	0.151313	0.665079	0.641189	-0.267	-0.129	-0.125	0.02	0.036	-0.231	NP_000378	SLC25A20	NP_000378.1_SLC25A20	NP_000378.1	SLC25A20	15	8	8	NP_000378.1	HOMO SAPIENS	25.9	541	541.1	100.37	100.37	mitochondrial carnitine/acylcarnitine carrier protein GN=SLC25A20	647000000
NP_000425.1	0.724963	0.864884	0.881166	2.19589	1.14421	2.00107	-0.0715	0.0435	-0.0975	0.603131	0.768386	0.630802	0.06	-0.203	-0.105	0.192	-0.053	-0.142	NP_000425	NEU1	NP_000425.1_NEU1	NP_000425.1	NEU1	5	4	4	NP_000425.1	HOMO SAPIENS	9.6	834	834.1	61.83	61.83	sialidase-1 precursor GN=NEU1	1230000000
NP_001307520.1	0.957557	0.959144	0.884156	0.335335	0.323165	1.91549	0.0105	0.01	-0.098	0.925692	0.92829	0.643356	0.077	-0.056	-0.021	0.041	0.057	-0.253	NP_001307520	ADD3	NP_001307520.1_ADD3	NP_001307520.1	ADD3	23	11	11	NP_001307520.1|NP_001112.2|NP_001307523.1	HOMO SAPIENS	15.1	359	359.1	153.9	153.9	gamma-adducin isoform a GN=ADD3	845000000
NP_006127.1	0.293331	0.929619	0.884156	9.22406	0.569861	1.91292	-0.2435	-0.018	-0.098	0.119562	0.877029	0.643736	-0.14	-0.347	-0.078	0.042	0.059	-0.255	NP_006127	CAPZA2	NP_006127.1_CAPZA2	NP_006127.1	CAPZA2	18	7	6	NP_006127.1	HOMO SAPIENS	29.3	369	369.2	113.01	103.31	F-actin-capping protein subunit alpha-2 GN=CAPZA2	1200000000
NP_001019820.1	0.769387	0.925081	0.896296	1.82612	0.627007	1.66583	-0.059	0.023	-0.0985	0.656731	0.865564	0.681424	-0.181	0.063	0.145	-0.099	-0.417	0.22	NP_001019820	CANX	NP_001019820.1_CANX	NP_001019820.1	CANX	6	3	3	NP_001019820.1|NP_001350922.1|NP_001350923.1|NP_001350924.1|NP_001350927.1|NP_001350928.1|NP_001350929.1	HOMO SAPIENS	4.8	1188	1188.1	35.15	35.15	calnexin isoform d precursor GN=CANX	76200000
NP_060579.3	0.644152	0.493747	0.877858	3.01832	5.78865	2.03427	-0.087	-0.162	-0.0985	0.499077	0.263715	0.625998	-0.19	0.016	-0.06	-0.264	-0.095	-0.102	NP_060579	MTPAP	NP_060579.3_MTPAP	NP_060579.3	MTPAP	6	4	4	NP_060579.3	HOMO SAPIENS	5.8	1005	1005.1	47.69	47.69	poly(A) RNA polymerase, mitochondrial precursor GN=MTPAP	112000000
NP_002386.1	0.401739	0.741376	0.884417	6.48862	2.44282	1.90818	-0.147	0.064	-0.099	0.22446	0.569794	0.644439	-0.123	-0.171	0.061	0.067	0.078	-0.276	NP_002386	ME1	NP_002386.1_ME1	NP_002386.1	ME1	30	11	11	NP_002386.1	HOMO SAPIENS	19	349	349.1	157.69	157.69	NADP-dependent malic enzyme GN=ME1	1460000000
NP_835368.1	0.547475	0.426075	0.882481	4.13827	7.09894	1.97779	0.097	-0.18	-0.1005	0.385632	0.195032	0.634192	0.087	0.107	-0.246	-0.114	0.05	-0.251	NP_835368	FUT8	NP_835368.1_FUT8	NP_835368.1	FUT8	4	2	2	NP_835368.1	HOMO SAPIENS	2.9	1253	1253.1	31.74	31.74	alpha-(1,6)-fucosyltransferase isoform a GN=FUT8	104000000
NP_109591.1	0.307452	0.88958	0.884156	8.71568	0.927618	1.9276	-0.2745	0.029	-0.1005	0.13441	0.807678	0.641565	-0.112	-0.437	-0.041	0.099	0.086	-0.287	NP_109591	SERPINB1	NP_109591.1_SERPINB1	NP_109591.1	SERPINB1	17	7	7	NP_109591.1	HOMO SAPIENS	20.5	443	443.1	124.45	124.45	leukocyte elastase inhibitor GN=SERPINB1	1380000000
NP_001269468.1	0.430546	0.741376	0.883168	5.90286	2.44194	1.97106	-0.1515	-0.0655	-0.101	0.256871	0.569909	0.635175	-0.064	-0.239	-0.102	-0.029	0.063	-0.265	NP_001269468	GNB1	NP_001269468.1_GNB1	NP_001269468.1	GNB1	21	7	5	NP_001269468.1|NP_067642.1|NP_001269467.1|NP_001284500.1|NP_002066.1	HOMO SAPIENS	22.3	514	514.1	105.41	65.24	guanine nucleotide-binding protein G(I)/G(S)/G(T) subunit beta-1 isoform 1 GN=GNB1	1290000000
NP_001015509.1	0.386229	0.572304	0.877135	6.87785	4.50316	2.07089	-0.1905	-0.125	-0.101	0.205218	0.354556	0.620742	-0.072	-0.309	-0.035	-0.215	-0.032	-0.17	NP_001015509	PTRH2	NP_001015509.1_PTRH2	NP_001015509.1	PTRH2	4	2	2	NP_001015509.1|NP_057161.1	HOMO SAPIENS	21.1	918	918.1	53.71	53.71	peptidyl-tRNA hydrolase 2, mitochondrial isoform a GN=PTRH2	59900000
NP_009057.1	0.574834	0.783227	0.875817	3.82054	1.93094	2.10305	-0.0925	0.052	-0.1015	0.414903	0.641071	0.616162	-0.056	-0.129	0.045	0.059	-0.076	-0.127	NP_009057	VCP	NP_009057.1_VCP	NP_009057.1	VCP	77	25	25	NP_009057.1|NP_001341856.1	HOMO SAPIENS	32.2	59	59.1	440.29	440.29	transitional endoplasmic reticulum ATPase isoform 1 GN=VCP	13500000000
NP_001189431.1	0.38671	0.959144	0.8764	6.82449	0.323524	2.08899	-0.154	0.01	-0.102	0.207755	0.928213	0.618161	-0.177	-0.131	-0.02	0.04	-0.025	-0.179	NP_001189431	NIPSNAP1	NP_001189431.1_NIPSNAP1	NP_001189431.1	NIPSNAP1	4	2	2	NP_001189431.1|NP_003625.2	HOMO SAPIENS	5.3	1497	1497.1	22.7	22.7	protein NipSnap homolog 1 isoform 2 GN=NIPSNAP1	177000000
NP_001123237.1	0.436681	0.357052	0.875817	5.77199	8.50641	2.11634	-0.1305	-0.2105	-0.102	0.264729	0.141045	0.614279	-0.129	-0.132	-0.265	-0.156	-0.082	-0.122	NP_001123237	NSDHL	NP_001123237.1_NSDHL	NP_001123237.1	NSDHL	3	2	2	NP_001123237.1	HOMO SAPIENS	4.8	1363	1363.1	27.37	27.37	sterol-4-alpha-carboxylate 3-dehydrogenase, decarboxylating GN=NSDHL	129000000
NP_001245352.1	0.611701	0.663782	0.887507	3.34005	3.22873	1.8234	0.18	0.158	-0.1025	0.463441	0.475474	0.657143	0.501	-0.141	-0.116	0.432	0.172	-0.377	NP_001245352	SMS	NP_001245352.1_SMS	NP_001245352.1	SMS	7	4	4	NP_001245352.1|NP_004586.2	HOMO SAPIENS	11.1	897	897.1	55.26	55.26	spermine synthase isoform 2 GN=SMS	279000000
NP_057212.1	0.427093	0.555507	0.87378	5.95638	4.80706	2.15584	-0.1345	-0.1165	-0.104	0.253725	0.330593	0.608718	-0.126	-0.143	-0.116	-0.117	-0.15	-0.058	NP_057212	COPG1	NP_057212.1_COPG1	NP_057212.1	COPG1	81	23	23	NP_057212.1|NP_001276962.1|NP_036265.3	HOMO SAPIENS	26.8	65	65.1	422.4	422.4	coatomer subunit gamma-1 GN=COPG1	6520000000
NP_001139630.1	0.593462	0.40519	0.884156	3.53367	7.52362	1.93011	-0.091	-0.2455	-0.104	0.443233	0.176863	0.641194	-0.025	-0.157	-0.405	-0.086	0.128	-0.336	NP_001139630	MOGS	NP_001139630.1_MOGS	NP_001139630.1	MOGS	8	4	4	NP_001139630.1|NP_006293.2	HOMO SAPIENS	6.5	794	794.1	66	66	mannosyl-oligosaccharide glucosidase isoform 2 GN=MOGS	166000000
NP_002813.3	0.461523	0.815374	0.875817	5.36863	1.60079	2.10222	-0.136	0.044	-0.104	0.290494	0.691706	0.61628	-0.057	-0.215	0.035	0.053	0.01	-0.218	NP_002813	TWF1	NP_002813.3_TWF1	NP_002813.3	TWF1	26	10	10	NP_002813.3|NP_001229326.1	HOMO SAPIENS	31.1	314	314.1	169.62	169.62	twinfilin-1 isoform 2 GN=TWF1	1780000000
NP_001123996.1	0.977654	0.723457	0.884069	0.173467	2.64342	1.94689	-0.0055	-0.1205	-0.1045	0.960845	0.544074	0.63872	0.059	-0.07	-0.36	0.119	0.124	-0.333	NP_001123996	AP1M1	NP_001123996.1_AP1M1	NP_001123996.1	AP1M1	16	8	8	NP_001123996.1|NP_115882.1	HOMO SAPIENS	19.3	472	472.1	118.23	118.23	AP-1 complex subunit mu-1 isoform 1 GN=AP1M1	2460000000
NP_001268412.1	0.409625	0.914891	0.881191	6.2993	0.719878	1.99079	0.143	-0.023	-0.1045	0.234461	0.847251	0.632297	0.167	0.119	-0.095	0.049	0.098	-0.307	NP_001268412	ARFGAP1	NP_001268412.1_ARFGAP1	NP_001268412.1	ARFGAP1	9	6	6	NP_001268412.1|NP_060679.1|NP_783202.1|NP_001268411.1|NP_001268413.1	HOMO SAPIENS	19.3	625	625.1	86.89	86.89	ADP-ribosylation factor GTPase-activating protein 1 isoform d GN=ARFGAP1	648000000
NP_001032411.1	0.975248	0.698792	0.881191	0.211213	2.89536	1.98751	-0.011	0.085	-0.1045	0.95253	0.51341	0.632775	0.226	-0.248	-0.007	0.177	0.1	-0.309	NP_001032411	USP14	NP_001032411.1_USP14	NP_001032411.1	USP14	24	10	10	NP_001032411.1|NP_005142.1	HOMO SAPIENS	20	339	339.1	161.29	161.29	ubiquitin carboxyl-terminal hydrolase 14 isoform b GN=USP14	2440000000
NP_003350.1	0.653772	0.472457	0.873518	2.90427	6.17374	2.18965	-0.071	0.1485	-0.105	0.512357	0.241338	0.603997	-0.063	-0.079	0.176	0.121	-0.121	-0.089	NP_003350	UGDH	NP_003350.1_UGDH	NP_003350.1	UGDH	14	8	8	NP_003350.1|NP_001171629.1|NP_001171630.1	HOMO SAPIENS	18.4	515	515.1	105.1	105.1	UDP-glucose 6-dehydrogenase isoform 1 GN=UGDH	280000000
NP_000389.1	0.416417	0.456186	0.87378	6.18138	6.49481	2.16889	-0.139	-0.245	-0.1055	0.240914	0.22414	0.606892	-0.137	-0.141	-0.451	-0.039	-0.024	-0.187	NP_000389	CYB5R3	NP_000389.1_CYB5R3	NP_000389.1	CYB5R3	14	6	6	NP_000389.1|NP_001123291.1|NP_001165131.1	HOMO SAPIENS	22.2	551	551.1	98.77	98.77	NADH-cytochrome b5 reductase 3 isoform 1 GN=CYB5R3	541000000
NP_003079.1	0.38671	0.975031	0.875041	6.8035	0.211238	2.13356	-0.1565	-0.008	-0.1055	0.208761	0.952525	0.611849	-0.117	-0.196	-0.127	0.111	0.012	-0.223	NP_003079	FSCN1	NP_003079.1_FSCN1	NP_003079.1	FSCN1	28	10	10	NP_003079.1	HOMO SAPIENS	21.2	317	317.1	169.23	169.23	fascin GN=FSCN1	1630000000
NP_055429.2	0.165512	0.092073	0.87378	14.2017	20.2263	2.15363	-0.3735	-0.654	-0.106	0.0380044	0.00949228	0.609028	-0.454	-0.293	-0.582	-0.726	-0.216	0.004	NP_055429	PSME4	NP_055429.2_PSME4	NP_055429.2	PSME4	5	2	2	NP_055429.2	HOMO SAPIENS	0.8	1270	1270.1	31.14	31.14	proteasome activator complex subunit 4 GN=PSME4	32900000
NP_006704.3	0.355116	0.619815	0.885655	7.42783	3.73817	1.87259	0.291	0.2435	-0.107	0.180808	0.422846	0.649742	0.057	0.525	0.637	-0.15	-0.404	0.19	NP_006704	SUB1	NP_006704.3_SUB1	NP_006704.3	SUB1	5	3	3	NP_006704.3	HOMO SAPIENS	23.6	920	920.1	53.63	53.63	activated RNA polymerase II transcriptional coactivator p15 GN=SUB1	239000000
NP_001273102.1	0.316616	0.70783	0.87378	8.36909	2.78296	2.16867	0.199	-0.0725	-0.1075	0.145576	0.526871	0.606922	0.261	0.137	-0.096	-0.049	-0.235	0.02	NP_001273102	C2CD5	NP_001273102.1_C2CD5	NP_001273102.1	C2CD5	2	2	2	NP_001273102.1|NP_001273103.1|NP_001273106.1|NP_055617.1|NP_001273104.1	HOMO SAPIENS	1.8	1377	1377.1	26.69	26.69	C2 domain-containing protein 5 isoform c GN=C2CD5	13600000
NP_003123.2	0.356414	0.783227	0.87378	7.39973	1.93021	2.1559	-0.201	-0.0525	-0.1075	0.181982	0.641178	0.608709	-0.088	-0.314	-0.077	-0.028	0.03	-0.245	NP_003123	SRM	NP_003123.2_SRM	NP_003123.2	SRM	15	7	7	NP_003123.2	HOMO SAPIENS	28.8	449	449.1	122.21	122.21	spermidine synthase GN=SRM	723000000
NP_001275897.1	0.508747	0.857755	0.865137	4.6959	1.21782	2.26022	0.113	0.037	-0.108	0.339165	0.755471	0.594262	0.065	0.161	-0.03	0.104	-0.081	-0.135	NP_001275897	ACSF2	NP_001275897.1_ACSF2	NP_001275897.1	ACSF2	11	6	6	NP_001275897.1|NP_001275898.1|NP_001275899.1|NP_001275900.1|NP_079425.3	HOMO SAPIENS	10.1	698	698.1	77.94	77.94	acyl-CoA synthetase family member 2, mitochondrial isoform 1 GN=ACSF2	314000000
[truncated: 676 more rows]

## Sheet: Huh-7 class vector
Column	Experiment
SCoV2_RAPMS_HUH7_frxns..128N.127N..all.1.RMRP.1	All
SCoV2_RAPMS_HUH7_frxns..128C.127C..all.2.RMRP.2	All
SCoV2_RAPMS_HUH7_frxns..126.127C..gRNA.2.RMRP.2	gRNA
SCoV2_RAPMS_HUH7_frxns..130N.127N..gRNA.1.RMRP.1	gRNA
[truncated: 2 more rows]

## Sheet: Huh-7 description of headers
ColumnHeader	Description	Source
[truncated: 36 more rows]

[truncated: 4 more sheets: A549 one-sample mod T, A549 class vector, A549 description of headers, sgmRNA vs gRNA human only]
