# Supplementary material for: SND1 binds SARS-CoV-2 negative-sense RNA and promotes viral RNA synthesis through NSP9
Source: Cell. 2023 Oct 26;186(22):4834–4850.e23. doi: 10.1016/j.cell.2023.09.002 (PMC10617981; doi:10.1016/j.cell.2023.09.002)
Supplement: Table S2. Analysis of subgenome-resolved SARS-CoV-2 RNA interactomes, related to Figure 1 [file mmc2.xlsx]

## Sheet: Huh-7 interactome comparison
Huh-7 all vRNA FDR5 HS	Huh-7 gRNA FDR5 HS	Huh-7 sgmRNA FDR5 HS	Kamel Calu3	Lee Vero
A1CF	A1CF	A1CF	ACTG1	ATXN2
ABCF1	ANP32B	ABCF1	ADAR	ATXN2L
AKAP8	API5	AKAP8	AGO1	CELF1
ALYREF	ASCC3	ALKBH5	AGO2	CNBP
ANP32B	BCLAF1	ALYREF	AGO3	CSDE1
API5	C19orf66	ANP32B	ANXA1	DAZAP1
ATXN2	CAPRIN1	API5	ATXN2	DDX3X
ATXN2L	CHEK2	ARHGEF10L	ATXN2L	DDX3Y
BCLAF1	CLTCL1	ATAD5	BICC1	DHX30
BYSL	CMYA5	ATXN2	BRIX1	EIF3A
C19orf66	CNBP	ATXN2L	BTF3	EIF3C
CAPRIN1	CNBP	BCLAF1	CAPRIN1	EIF3D
CASC3	CNN2	BYSL	CELF1	EIF4B
CCDC9	CSDE1	C19orf66	CEP162	EIF4G1
CELF1	CTTN	CAPRIN1	CHTOP	EIF4H
CLTCL1	DAZAP1	CCDC9	CNBP	ELAVL1
CMYA5	DDX17	CIRBP	CPEB4	EWSR1
CNBP	DDX3X	CKAP4	CPQ	FAM120A
CNBP	DDX5	CLTCL1	CSDE1	FAM98A
CNN2	DST	CMYA5	DAZAP1	FMR1
CNOT4	EIF3G	CNBP	DDX1	FUBP3
CSDE1	EIF4B	CNBP	DDX3X	FXR1
CSTB	EIF4H	CNN2	DDX3Y	FXR2
CSTF2	EIF5A	CNOT4	DDX6	G3BP1
CTTN	ELAVL1	CSDE1	DDX60	G3BP2
DAZAP1	ESRP1	CSTB	DHX57	HDLBP
DDX17	EWSR1	CSTF2	DKC1	HNRNPA3
DDX21	FUBP1	CTTN	DMD	HNRNPAB
DDX3X	FUBP3	DAZAP1	EEF1A2	HNRNPD
DDX5	FUS	DDX17	EIF3A	HNRNPH3
DST	G3BP1	DDX21	EIF3C	HNRNPL
EIF1AY	G3BP2	DDX3X	EIF3CL	HNRNPM
EIF3A	GRSF1	DDX5	EIF3D	IGF2BP2
EIF3G	HNRNPA0	DDX50	EIF3G	IGF2BP3
EIF4B	HNRNPA1	DHX36	EIF4A1	ILF2
EIF4G2	HNRNPA2B1	EEFSEC	EIF4A2	ILF3
EIF4H	HNRNPA3	EIF1AY	EIF4B	KHDRBS1
ELAVL1	HNRNPAB	EIF2S2	EIF4G1	LARP1
ESRP1	HNRNPC	EIF3A	EIF4G3	LRRC47
ESRP2	HNRNPD	EIF3C	EIF4H	MAP4
EWSR1	HNRNPDL	EIF3D	ELAVL1	MATR3
FAM120A	HNRNPF	EIF3G	FAM120A	MOV10
FAM98B	HNRNPH1	EIF4B	FAM98A	MRPL11
FUBP1	HNRNPH2	EIF4E	FMR1	MRPL13
FUBP3	HNRNPH3	EIF4G1	FTSJ3	MRPL2
FUS	HNRNPK	EIF4G2	FUBP3	MRPL2,MRPL37
G3BP1	HNRNPL	EIF4H	FXR1	MRPL27
G3BP2	HNRNPR	EIF5A	FXR2	MRPL27
GGH	IGF2BP1	ELAVL1	G3BP1	MRPL28
GIGYF2	IGF2BP2	ESRP1	G3BP2	MRPL43
GRSF1	IGF2BP3	ESRP2	GTPBP4	MRPL44
HDLBP	KIAA2026	EWSR1	HDLBP	MRPS18A
HNRNPA0	KLC2	FAM120A	HNRNPA0	MRPS5
HNRNPA1	LARP4	FAM98B	HNRNPA1	MRPS7
HNRNPA2B1	LASP1	FMR1	HNRNPA1L2	NONO
HNRNPA3	LGALS7B	FNDC3B	HNRNPA2B1	NPM1
HNRNPA3	LIN28B	FUBP1	HNRNPA3	PABPC1
HNRNPAB	LMNB2	FUBP3	HNRNPC	PABPC4
HNRNPC	LRPPRC	FUS	HNRNPCL1	PARP12
HNRNPCL3	LRRC47	FXR1	HNRNPCL2	PCBP1
HNRNPD	LRRC9	FXR2	HNRNPDL	PPP1CB
HNRNPDL	LSM14A	G3BP1	HNRNPL	PSPC1
HNRNPF	MATR3	G3BP2	HNRNPM	PTBP1
HNRNPH1	MBNL3	GRSF1	HNRNPR	PTBP3
HNRNPH2	MOV10	HABP4	HSP90AA1	PUM1
HNRNPH3	MSI1	HDLBP	HSP90AB1	PUM2
HNRNPK	MYH11	HELZ2	HSPA5	PURA
HNRNPL	NONO	HNRNPA0	HSPA8	RALY
HNRNPM	NUFIP2	HNRNPA1	HSPB1	RBM3
HNRNPR	PABPC1L2A	HNRNPA2B1	IGF2BP1	RBM47
IFIT5	PABPC4	HNRNPA3	IGF2BP2	RBMS1
IGF2BP1	PABPN1	HNRNPA3	IGF2BP3	RPL14
IGF2BP2	PATZ1	HNRNPAB	L1RE1	RPL17
IGF2BP3	PCBP1	HNRNPC	LARP4	RPL18A
ILF3	PCBP2	HNRNPCL3	LARP4B	RPL21
KHSRP	PCBP4	HNRNPD	LIN7C	RPL24
KIAA2026	PPP1CA	HNRNPDL	LSG1	RPL26
KIF1C	PPP1CB	HNRNPF	LSM14A	RPL28
KLC2	PPP1CC	HNRNPH1	MBNL1	RPL29
LARP1	PRRC2C	HNRNPH2	MPHOSPH10	RPL3
LARP1B	PSPC1	HNRNPH3	MSI2	RPL30
LARP4	PTBP3	HNRNPK	MTHFSD	RPL31
LARP4B	PUM1	HNRNPL	MYBBP1A	RPL35
LASP1	PURB	HNRNPLL	MYH9	RPL5
LIN28B	R3HDM1	HNRNPM	NCL	RPS11
LRPPRC	RAB37	HNRNPR	NME8	RPS14
LRRC47	RALY	HNRNPUL2	NPM1	RPS17
LRRC9	RAVER1	IFIT5	NUFIP2	RPS2
LSM14A	RBM14	IGF2BP1	OASL	RPS3
MATR3	RBM22	IGF2BP2	PABPC1	RPS3A
MBNL1	RBMS1	IGF2BP3	PABPC4	RPS4X
MBNL3	RBMS2	ILF3	PABPN1	RPS5
MEX3A	RBMX	KHSRP	PCBP1	RPS6
MKRN2	RPS15	KIF1C	PDCD11	RPS9
MOV10	RTCB	KLC2	PKM	RPUSD3
MRPS16	SERBP1	LARP1	PPP1CA	SAFB2
MSI1	SF1	LARP1B	PPP1CB	SERBP1
MSI2	SFPQ	LARP4	PPP1CC	SFPQ
MYH11	SNRNP70	LARP4B	PPP1R3A	SHFL
NONO	SRSF9	LASP1	PRRC2A	SND1
NUFIP2	STIP1	LIN28B	PRRC2C	SQSTM1
PABPC1	SYNCRIP	LMNB2	PTBP1	THRAP3
PABPC4	THRAP3	LRPPRC	PTBP2	TIAL1
PABPN1	TIA1	LRRC47	PTBP3	TRIM25
PATL1	TIAL1	LRRC9	PUM1	UBAP2L
PATZ1	TIMM23	LSM14A	PUM2	UPF1
PCBP1	U2AF1L5	MATR3	PURA	YBX1
PCBP2	U2AF2	MBNL1	PURB	YBX3
PCBP4	UBAP2L	MBNL3	RAN	ZC3HAV1
PEBP1	YBX3	MEX3A	RBM24
PEG10	YBX3	MKRN2	RBM3
PEG10	YTHDF1	MOV10	RBM38
PIGR	YTHDF2	MRPS15	RBM47
PNPLA8	ZC3H7A	MRPS16	RBMS1
PPIA	ZC3H7B	MRPS5	RBMS2
PPP1CA	ZC3HAV1	MSI1	RBMS3
PPP1CB	ZNF277	MSI2	RPS2
PPP1CC	ZNF326	MYH11	RPS3
PRRC2A		MYH13	RSL1D1
PRRC2B		NEDD4L	RTCB
PRRC2C		NONO	SF3B2
PSPC1		NUFIP2	SND1
PTBP1		PABPC1	SNRPD2
PTBP3		PABPC1L2A	SNRPN
PUM1		PABPC4	SPATS2L
PUM1		PABPN1	SRP14
PUM2		PATL1	SYNCRIP
PURB		PATZ1	SYNE1
R3HDM1		PCBP1	SYNE2
RAB37		PCBP2	TIA1
RALY		PCBP4	TIAL1
RAVER1		PEBP1	TROVE2
RBFOX1		PEG10	UBAP2L
RBM10		PNN	USP10
RBM12B		PNPLA8	VAT1
RBM14		PPIA	WDR43
RBM14-RBM4		PPM1B	YBX1
RBM15		PPP1CA	YBX3
RBM22		PPP1CB	YTHDC2
RBM4		PPP1CC	ZNFX1
RBM45		PRRC2A
RBM47		PRRC2B
RBM6		PRRC2C
RBMS1		PSPC1
RBMS2		PTBP1
RBMX		PTBP2
RPL17		PTBP3
RPL31		PTCD3
RPL8		PUM1
RPS10		PUM1
RPS12		PUM2
RPS14		PURB
RPS15		R3HDM1
RPS2		RAB37
RPS28		RALY
RPS6KA1		RAVER1
RTCB		RBFOX1
SAFB2		RBM10
SERBP1		RBM12B
SF1		RBM14
SF3B4		RBM14-RBM4
SFPQ		RBM15
SND1		RBM22
SNRNP70		RBM39
SNRPD3		RBM4
SNRPG		RBM45
SPATS2L		RBM47
SRRT		RBM6
SRSF2		RBMS1
SRSF3		RBMS2
SRSF6		RBMX
SRSF7		RBMX2
SRSF9		RPL14
STAU1		RPL17
STIP1		RPL22
SYNCRIP		RPL24
SYNE1		RPL31
TARDBP		RPL4
THRAP3		RPL8
TIA1		RPS10
TIAL1		RPS12
TIMM23		RPS14
U2AF1L5		RPS15
U2AF2		RPS18
UBAP2L		RPS2
UBE2E3		RPS20
WDR33		RPS28
YBX1		RPS3
YBX3		RPS3A
YBX3		RPS5
YTHDF1		RPS6KA1
YTHDF2		RPSA
YTHDF3		RTCB
ZC3H7A		SAFB2
ZC3H7B		SERBP1
ZC3HAV1		SF1
ZCCHC3		SF3B4
ZNF277		SFPQ
ZNF326		SND1
		SNRNP70
		SPATS2L
		SPEN
		SRRT
		SRSF1
		SRSF10
		SRSF2
		SRSF3
		SRSF4
		SRSF6
		SRSF7
		SRSF9
		STAU1
		STIP1
		SYNCRIP
		SYNE1
		TARDBP
		THRAP3
		TIA1
		TIAL1
		TIMM23
		TJP1
		TRIM71
		U2AF1L5
		U2AF2
		UBAP2L
		UPF1
		YBX1
		YBX3
		YBX3
		YTHDC1
		YTHDF1
		YTHDF2
		YTHDF3
		ZC3H7A
		ZC3H7B
		ZC3HAV1
		ZCCHC3
		ZNF277
		ZNF326

## Sheet: Huh-7 interactome GO_MF
Category	Term	Count	%	PValue	Genes	List Total	Pop Hits	Pop Total	Fold Enrichment	Bonferroni	Benjamini	FDR
GOTERM_MF_DIRECT	GO:0003723~RNA binding	212	85.83	1.17405e-202	RPL4, RPL31, RTCB, IFIT5, HNRNPR, RPL8, RPS15, TIAL1, RPS14, PNN, ALKBH5, RAVER1, RPS18, PEG10, HABP4, UBAP2L, SNRPD3, RPS10, RPS12, DDX17, MBNL1, RBFOX1, RPL22, CIRBP, FNDC3B, SND1, EWSR1, RPL24, SF1, CSTF2, ZC3HAV1, HNRNPLL, GIGYF2, FXR1, HELZ2, FXR2, LARP1, PCBP4, PCBP1, DHX36, PCBP2, RBM10, PRRC2C, LARP4, PUM1, A1CF, PRRC2B, PRRC2A, PUM2, HNRNPL, HNRNPM, MOV10, RPS28, HNRNPK, MEX3A, FUBP3, HN…	244	1452	18765	11.2287	3.14645e-200	3.14645e-200	2.7825e-200
GOTERM_MF_DIRECT	GO:0003729~mRNA binding	70	28.3401	5.16905e-76	DDX3X, CELF1, FMR1, HDLBP, HNRNPR, CASC3, YBX1, ELAVL1, RBM4, PTBP1, SYNCRIP, RAVER1, SNRNP70, PEG10, KHSRP, RBFOX1, RBM14, RBM15, RPS5, PTBP2, PTBP3, ESRP2, ESRP1, RPL24, SRSF4, SRSF6, SF1, RBM47, YTHDC1, SRSF1, CSTF2, HNRNPLL, FXR1, PURB, BCLAF1, FXR2, PCBP4, PCBP1, G3BP1, PCBP2, IGF2BP1, RPS3, G3BP2, IGF2BP3, IGF2BP2, RPS2, HNRNPA0, SPEN, YTHDF1, HNRNPA3, YTHDF2, YTHDF3, CNBP, ALYREF, EIF2S2, …	244	233	18765	23.1047	1.3853e-73	6.92652e-74	6.12532e-74
GOTERM_MF_DIRECT	GO:0003676~nucleic acid binding	41	16.5992	3.66183e-28	DAZAP1, DDX5, DDX3X, SRRT, YBX1, HNRNPLL, YBX3, PTBP1, RAVER1, RBMX2, PEG10, KHSRP, DHX36, G3BP2, IGF2BP2, ASCC3, HNRNPA1, DDX17, SPEN, RBM39, RBM15, CNBP, NONO, CIRBP, SND1, SFPQ, LIN28B, ESRP2, PSPC1, HNRNPH1, CSDE1, HNRNPF, RBM12B, SRSF4, MATR3, PABPC1, R3HDM1, RBM45, SRSF7, RBMX, RBMS2	244	314	18765	10.0418	9.81371e-26	3.27124e-26	2.89285e-26
GOTERM_MF_DIRECT	GO:0003730~mRNA 3'-UTR binding	33	13.3603	4.70383e-25	DAZAP1, DDX5, CELF1, FMR1, HNRNPR, ELAVL1, YBX3, FXR1, TIAL1, RBM4, LARP1, FXR2, PCBP4, DHX36, IGF2BP1, IGF2BP3, IGF2BP2, TIA1, RBFOX1, FUS, PABPC4, CIRBP, LARP4B, LARP4, PUM1, PUM2, SERBP1, HNRNPA2B1, RBMS1, PABPC1, HNRNPC, TARDBP, RBMS2	244	211	18765	12.0279	1.26063e-22	3.15157e-23	2.78702e-23
GOTERM_MF_DIRECT	GO:0035198~miRNA binding	14	5.66802	1.49357e-16	TRIM71, FMR1, DDX21, YBX1, PUM1, ELAVL1, PUM2, RBM4, ZC3H7A, ZC3H7B, HNRNPA2B1, MATR3, HNRNPA1, RBM10	244	34	18765	31.6671	2.9754e-14	8.00552e-15	7.07951e-15
GOTERM_MF_DIRECT	GO:0008266~poly(U) RNA binding	12	4.8583	5.2365e-15	DAZAP1, HNRNPH1, PABPC4, FMR1, IFIT5, RBMS1, MSI1, PABPC1, MSI2, HNRNPC, RBMS2, PATL1	244	25	18765	36.9148	1.39844e-12	2.33897e-13	2.06842e-13
GOTERM_MF_DIRECT	GO:0003735~structural constituent of ribosome	22	8.90688	1.1386e-13	RPL4, MRPS15, MRPS16, RPL31, RPS5, RPL22, RPS3A, RPSA, RPL8, MRPS5, RPS15, RPS14, RPS28, RPS18, RPS3, RPL14, RPL24, RPS20, RPS2, RPL17, RPS10, RPS12	244	196	18765	8.63228	3.05276e-11	4.22172e-12	3.73339e-12
GOTERM_MF_DIRECT	GO:0005515~protein binding	213	86.2348	1.26022e-13	RPL4, RPL31, RTCB, IFIT5, HNRNPR, RPL8, RPS15, TIAL1, RPS14, PNN, RAVER1, RPS18, PEG10, CHEK2, RPS6KA1, HABP4, UBAP2L, SNRPD3, RPS10, RPS12, DDX17, MBNL1, RBFOX1, RPL22, CIRBP, SND1, EWSR1, RPL24, SF1, CSTF2, NEDD4L, ZC3HAV1, HNRNPLL, GIGYF2, FXR1, HELZ2, FXR2, LARP1, PCBP1, DHX36, PCBP2, RBM10, LARP4, PUM1, A1CF, PRRC2B, PRRC2A, PUM2, HNRNPL, HNRNPM, MOV10, RPS28, HNRNPK, FUBP3, HNRNPF, FUBP1, H…	244	12517	18765	1.30869	3.37708e-11	4.22172e-12	3.73339e-12
GOTERM_MF_DIRECT	GO:0048027~mRNA 5'-UTR binding	10	4.04858	3.37836e-11	RPS14, SYNCRIP, DDX3X, LARP1, FMR1, DHX36, IGF2BP1, IGF2BP3, RPS3A, IGF2BP2	244	27	18765	28.4836	9.05402e-09	1.006e-09	8.89636e-10
GOTERM_MF_DIRECT	GO:0045182~translation regulator activity	9	3.64372	2.92221e-10	FXR1, RPS14, FXR2, CNBP, FMR1, RPL22, IGF2BP1, IGF2BP3, IGF2BP2	244	23	18765	30.0935	7.83153e-08	7.83153e-09	6.92565e-09
GOTERM_MF_DIRECT	GO:1990247~N6-methyladenosine-containing RNA binding	6	2.42915	7.18663e-09	YTHDF1, YTHDF2, YTHDF3, YTHDC1, HNRNPA2B1, HNRNPC	244	7	18765	65.9192	1.92601e-06	1.75092e-07	1.54839e-07
GOTERM_MF_DIRECT	GO:0003743~translation initiation factor activity	11	4.45344	9.04565e-09	EIF1AY, EIF4H, EIF3G, EIF3C, EIF2S2, EIF3D, EIF4E, EIF3A, EIF4B, EIF4G2, EIF4G1	244	64	18765	13.2182	2.42423e-06	2.02019e-07	1.78652e-07
GOTERM_MF_DIRECT	GO:0008143~poly(A) binding	8	3.23887	1.15085e-08	TIA1, DDX3X, HNRNPDL, PABPC4, RBMS1, PABPC1, LARP4, RBMS2	244	23	18765	26.7498	3.08428e-06	2.37253e-07	2.09809e-07
GOTERM_MF_DIRECT	GO:0036002~pre-mRNA binding	7	2.83401	2.0126e-08	PTBP1, DDX5, CELF1, SRSF2, HNRNPA1, SRSF6, RBM22	244	15	18765	35.8893	5.39376e-06	3.8527e-07	3.40705e-07
GOTERM_MF_DIRECT	GO:0035925~mRNA 3'-UTR AU-rich region binding	8	3.23887	2.9873e-08	TIAL1, TIA1, ILF3, KHSRP, DHX36, HNRNPD, ELAVL1, HNRNPA0	244	26	18765	23.6633	8.00594e-06	5.33732e-07	4.71994e-07
GOTERM_MF_DIRECT	GO:0045296~cadherin binding	20	8.09717	3.27665e-08	DDX3X, HDLBP, ZC3HAV1, SND1, GIGYF2, ATXN2L, TJP1, CNN2, LASP1, KLC2, LARP1, HNRNPK, CTTN, PCBP1, SERBP1, EIF4H, RPL14, RPL24, RPS2, EIF4G2	244	316	18765	4.86745	8.78137e-06	5.48838e-07	4.85353e-07
GOTERM_MF_DIRECT	GO:0033592~RNA strand annealing activity	5	2.02429	1.35805e-07	FXR1, DDX3X, FMR1, EIF4H, EIF4B	244	5	18765	76.9057	3.63951e-05	2.14093e-06	1.89328e-06
GOTERM_MF_DIRECT	GO:0003697~single-stranded DNA binding	12	4.8583	2.27507e-07	PURB, HNRNPDL, FUBP3, FUBP1, CNBP, PCBP1, PCBP2, DHX36, RBMS1, YBX1, HNRNPA1, LRPPRC	244	112	18765	8.2399	6.09699e-05	3.38732e-06	2.9955e-06
GOTERM_MF_DIRECT	GO:0031369~translation initiation factor binding	7	2.83401	4.9083e-07	DDX3X, LARP1, CELF1, FMR1, EIF3C, EIF2S2, EIF4G1	244	24	18765	22.4308	0.000131534	6.92328e-06	6.12245e-06
GOTERM_MF_DIRECT	GO:0003724~RNA helicase activity	9	3.64372	6.22254e-06	HELZ2, DDX17, UPF1, DDX5, DDX3X, G3BP1, DHX36, DDX21, DDX50	244	76	18765	9.10726	0.00166626	8.3382e-05	7.37371e-05
GOTERM_MF_DIRECT	GO:0043022~ribosome binding	8	3.23887	3.35414e-05	EIF5A, YTHDF1, YTHDF3, FMR1, SERBP1, RPSA, EIF3C, ABCF1	244	70	18765	8.78923	0.00894895	0.000428052	0.000378538
GOTERM_MF_DIRECT	GO:0003727~single-stranded RNA binding	7	2.83401	4.90322e-05	ILF3, HNRNPF, CNBP, IFIT5, HNRNPA1, LSM14A, A1CF	244	51	18765	10.5557	0.013055	0.000597301	0.00052821
GOTERM_MF_DIRECT	GO:0043024~ribosomal small subunit binding	5	2.02429	5.71838e-05	PTCD3, DDX3X, LARP1, EIF4H, EIF4B	244	17	18765	22.6193	0.0152089	0.000666316	0.000589242
GOTERM_MF_DIRECT	GO:0034046~poly(G) binding	4	1.61943	0.000114483	DAZAP1, HNRNPDL, FMR1, PATL1	244	8	18765	38.4529	0.0302174	0.0012784	0.00113052
GOTERM_MF_DIRECT	GO:0008135~translation factor activity, RNA binding	5	2.02429	0.00020015	EIF4H, EIF2S2, EIF4G2, ABCF1, EIF4G1	244	23	18765	16.7186	0.052232	0.00214561	0.00189742
GOTERM_MF_DIRECT	GO:0097157~pre-mRNA intronic binding	4	1.61943	0.000327736	HNRNPL, RBM4, HNRNPA2B1, TARDBP	244	11	18765	27.9657	0.0840996	0.0033782	0.00298744
GOTERM_MF_DIRECT	GO:0003725~double-stranded RNA binding	7	2.83401	0.000393717	ILF3, MBNL1, STAU1, DHX36, DDX21, LSM14A, ELAVL1	244	74	18765	7.27487	0.100159	0.00390801	0.00345596
GOTERM_MF_DIRECT	GO:0003690~double-stranded DNA binding	8	3.23887	0.000749598	HNRNPDL, IFIT5, AKAP8, RBMS1, YBX1, TARDBP, LSM14A, ZCCHC3	244	115	18765	5.34996	0.182061	0.00717472	0.00634481
GOTERM_MF_DIRECT	GO:0019843~rRNA binding	5	2.02429	0.00190745	PTCD3, RPS18, RPS5, DDX21, RPL8	244	41	18765	9.37875	0.400515	0.0176275	0.0155885
GOTERM_MF_DIRECT	GO:0035613~RNA stem-loop binding	4	1.61943	0.00240075	DAZAP1, DDX3X, CSDE1, FMR1	244	21	18765	14.6487	0.474905	0.0214467	0.0189659
GOTERM_MF_DIRECT	GO:0016887~ATPase activity	12	4.8583	0.00387314	DDX17, MOV10, UPF1, DDX5, DDX3X, ATAD5, G3BP1, DHX36, DDX21, KIF1C, ASCC3, DDX50	244	329	18765	2.80507	0.646552	0.033484	0.0296108
GOTERM_MF_DIRECT	GO:0070181~small ribosomal subunit rRNA binding	3	1.21457	0.00566224	RPS14, CIRBP, RPS3	244	9	18765	25.6352	0.78168	0.0474213	0.041936
GOTERM_MF_DIRECT	GO:0008190~eukaryotic initiation factor 4E binding	3	1.21457	0.00701764	DDX3X, LARP1, EIF4G1	244	10	18765	23.0717	0.848528	0.0569917	0.0503994
GOTERM_MF_DIRECT	GO:0000339~RNA cap binding	3	1.21457	0.0101186	LARP1, IFIT5, EIF4E	244	12	18765	19.2264	0.934493	0.0774794	0.0685172
GOTERM_MF_DIRECT	GO:0030371~translation repressor activity	3	1.21457	0.0101186	TRIM71, FMR1, CIRBP	244	12	18765	19.2264	0.934493	0.0774794	0.0685172
GOTERM_MF_DIRECT	GO:0003677~DNA binding	27	10.9312	0.0153514	DDX3X, SRRT, AKAP8, YBX1, HELZ2, RPS15, TIAL1, PNN, BCLAF1, HNRNPDL, PCBP4, PEG10, KHSRP, G3BP1, RPS3, ZNF326, PATZ1, RBM6, SPEN, UPF1, ATAD5, FUS, NONO, SFPQ, ILF3, HNRNPK, THRAP3	244	1281	18765	1.62096	0.984174	0.110673	0.0978712
GOTERM_MF_DIRECT	GO:1990825~sequence-specific mRNA binding	3	1.21457	0.0156924	FMR1, SRSF3, SRSF4	244	15	18765	15.3811	0.985577	0.110673	0.0978712
GOTERM_MF_DIRECT	GO:0008494~translation activator activity	3	1.21457	0.0156924	LARP1, PABPC1, ABCF1	244	15	18765	15.3811	0.985577	0.110673	0.0978712
GOTERM_MF_DIRECT	GO:0008022~protein C-terminus binding	8	3.23887	0.0181405	TJP1, STIP1, PPP1CC, ATXN2, RBFOX1, DST, PRRC2C, PABPC1	244	206	18765	2.98663	0.9926	0.124658	0.110238
GOTERM_MF_DIRECT	GO:0034057~RNA strand-exchange activity	2	0.809717	0.0257323	EIF4H, EIF4B	244	2	18765	76.9057	0.999076	0.168201	0.148745
GOTERM_MF_DIRECT	GO:0008187~poly-pyrimidine tract binding	2	0.809717	0.0257323	PTBP1, U2AF2	244	2	18765	76.9057	0.999076	0.168201	0.148745
GOTERM_MF_DIRECT	GO:0070034~telomerase RNA binding	3	1.21457	0.0325396	DHX36, SNRPD3, HNRNPC	244	22	18765	10.4871	0.999859	0.207634	0.183616
GOTERM_MF_DIRECT	GO:0003712~transcription cofactor activity	6	2.42915	0.0357125	BCLAF1, EWSR1, FUS, THRAP3, RALY, SND1	244	140	18765	3.29596	0.999941	0.22258	0.196834
GOTERM_MF_DIRECT	GO:0050733~RS domain binding	2	0.809717	0.050805	RBM39, SRSF10	244	4	18765	38.4529	0.999999	0.309449	0.273654
GOTERM_MF_DIRECT	GO:0019904~protein domain specific binding	8	3.23887	0.054767	TJP1, PPP1CC, HNRNPM, HNRNPK, HNRNPA1, SRSF7, RBMX, SRSF9	244	262	18765	2.34827	1	0.326168	0.28844
GOTERM_MF_DIRECT	GO:0019899~enzyme binding	10	4.04858	0.062083	DDX5, U2AF2, PCBP2, RPS3, PEBP1, CASC3, SNRPD3, RPS2, EIF4E, SYNE1	244	382	18765	2.01324	1	0.361701	0.319862
GOTERM_MF_DIRECT	GO:0008157~protein phosphatase 1 binding	3	1.21457	0.0642556	PPP1CC, STAU1, PPP1CA	244	32	18765	7.20991	1	0.366393	0.324012
GOTERM_MF_DIRECT	GO:0043021~ribonucleoprotein complex binding	3	1.21457	0.0751821	EEFSEC, DDX5, PPP1CA	244	35	18765	6.59192	1	0.41149	0.363892
GOTERM_MF_DIRECT	GO:0002151~G-quadruplex RNA binding	2	0.809717	0.0752352	FMR1, DHX36	244	6	18765	25.6352	1	0.41149	0.363892

## Sheet: Huh-7 all_vRNA GO_BP
Category	Term	Count	%	PValue	Genes	List Total	Pop Hits	Pop Total	Fold Enrichment	Bonferroni	Benjamini	FDR
GOTERM_BP_DIRECT	GO:0000398~mRNA splicing, via spliceosome	38	19.7917	4.87072e-38	SF3B4, DDX5, HNRNPR, CASC3, RBM4, SYNCRIP, RAVER1, U2AF2, SNRNP70, RALY, SNRPD3, HNRNPA1, RBM10, RBM6, RBM14, HNRNPA3, RBM15, ALYREF, NONO, HNRNPM, SFPQ, HNRNPK, PSPC1, HNRNPH1, HNRNPF, HNRNPA2B1, SRSF2, SNRPG, SRSF3, PABPC1, HNRNPC, HNRNPH3, SRSF6, SRSF7, RBMX, RBM22, SRSF9, SF1	181	194	19157	20.7315	3.12213e-35	3.12213e-35	2.89808e-35
GOTERM_BP_DIRECT	GO:0006397~mRNA processing	30	15.625	9.07353e-26	SF3B4, CELF1, SRRT, HNRNPR, CASC3, YBX1, PTBP1, RBM4, BCLAF1, PABPN1, U2AF2, KHSRP, ZNF326, HNRNPA1, MBNL3, HNRNPA0, MBNL1, RBFOX1, NONO, A1CF, PTBP3, HNRNPL, SFPQ, THRAP3, ESRP1, HNRNPA2B1, SRSF2, TARDBP, SRSF7, SRSF9	181	208	19157	15.2654	5.81613e-23	2.90807e-23	2.69938e-23
GOTERM_BP_DIRECT	GO:0008380~RNA splicing	28	14.5833	4.45278e-24	SF3B4, CASC3, YBX1, PTBP1, RBM4, SYNCRIP, BCLAF1, U2AF2, KHSRP, ZNF326, SNRPD3, HNRNPA1, MBNL3, RBM10, MBNL1, RBFOX1, FUS, NONO, PTBP3, SFPQ, THRAP3, ESRP1, SRSF2, SNRPG, HNRNPC, HNRNPH3, TARDBP, SRSF7	181	193	19157	15.355	2.85423e-21	9.5141e-22	8.83134e-22
GOTERM_BP_DIRECT	GO:0043484~regulation of RNA splicing	18	9.375	7.89426e-22	MBNL1, RBFOX1, CELF1, FUS, PTBP3, HNRNPL, PTBP1, SNRNP70, ESRP2, HNRNPH1, HNRNPF, ESRP1, RBM12B, ZNF326, HNRNPH2, HNRNPH3, GRSF1, MBNL3	181	55	19157	34.6385	5.06022e-19	1.26506e-19	1.17427e-19
GOTERM_BP_DIRECT	GO:0034063~stress granule assembly	14	7.29167	6.49752e-21	TIA1, YTHDF1, YTHDF2, DDX3X, YTHDF3, PRRC2C, PUM2, ATXN2L, ATXN2, CSDE1, G3BP1, G3BP2, UBAP2L, LSM14A	181	24	19157	61.7399	4.16491e-18	8.32982e-19	7.73205e-19
GOTERM_BP_DIRECT	GO:0000381~regulation of alternative mRNA splicing, via spliceosome	18	9.375	8.05711e-21	DDX17, TIA1, DDX5, MBNL1, RBFOX1, RBM15, CELF1, HNRNPL, RBM4, PTBP1, RAVER1, THRAP3, SRSF2, HNRNPA1, MBNL3, SRSF6, RBMX, RBM10	181	62	19157	30.7277	5.16461e-18	8.60768e-19	7.98996e-19
GOTERM_BP_DIRECT	GO:0048025~negative regulation of mRNA splicing, via spliceosome	10	5.20833	2.09039e-13	PTBP1, HNRNPK, PCBP4, U2AF2, HNRNPA2B1, SRSF6, SRSF7, RBMX, RBM10, SRSF9	181	22	19157	48.109	1.34004e-10	1.9142e-11	1.77683e-11
GOTERM_BP_DIRECT	GO:0017148~negative regulation of translation	13	6.77083	1.77593e-11	TIA1, DDX3X, YBX1, GIGYF2, RBM4, SYNCRIP, ILF3, LARP1, CAPRIN1, IGF2BP1, IGF2BP3, IGF2BP2, LSM14A	181	83	19157	16.5773	1.13837e-08	1.42296e-09	1.32085e-09
GOTERM_BP_DIRECT	GO:2000767~positive regulation of cytoplasmic translation	8	4.16667	6.12659e-11	SYNCRIP, CNBP, CSDE1, HNRNPD, IGF2BP1, YBX1, PABPC1, YBX3	181	16	19157	52.9199	3.92714e-08	4.36349e-09	4.05036e-09
GOTERM_BP_DIRECT	GO:0051028~mRNA transport	12	6.25	4.32898e-10	BCLAF1, HNRNPA3, PEG10, KHSRP, IGF2BP1, G3BP2, IGF2BP3, IGF2BP2, CASC3, HNRNPA1, SRSF7, LRPPRC	181	85	19157	14.9421	2.77488e-07	2.77488e-08	2.57575e-08
GOTERM_BP_DIRECT	GO:0043488~regulation of mRNA stability	9	4.6875	1.59028e-09	YTHDF1, YTHDF2, YTHDF3, PCBP4, PABPC4, KHSRP, SERBP1, PUM1, PUM2	181	37	19157	25.7448	1.01937e-06	9.26702e-08	8.60199e-08
GOTERM_BP_DIRECT	GO:0045727~positive regulation of translation	11	5.72917	4.40576e-09	YTHDF1, DDX3X, LARP1, YTHDF3, HNRNPD, LARP4B, LARP4, ELAVL1, LARP1B, EIF4G2, ABCF1	181	81	19157	14.3733	2.82409e-06	2.31179e-07	2.14588e-07
GOTERM_BP_DIRECT	GO:0061157~mRNA destabilization	7	3.64583	4.68849e-09	YTHDF1, YTHDF2, YTHDF3, CELF1, HNRNPR, PUM1, GIGYF2	181	16	19157	46.3049	3.00532e-06	2.31179e-07	2.14588e-07
GOTERM_BP_DIRECT	GO:1900152~negative regulation of nuclear-transcribed mRNA catabolic process, deadenylation-dependent decay	6	3.125	8.46674e-09	SYNCRIP, CSDE1, HNRNPD, IGF2BP1, YBX1, PABPC1	181	9	19157	70.5599	5.42717e-06	3.61812e-07	3.35847e-07
GOTERM_BP_DIRECT	GO:0070934~CRD-mediated mRNA stabilization	6	3.125	8.46674e-09	SYNCRIP, CSDE1, HNRNPD, IGF2BP1, YBX1, PABPC1	181	9	19157	70.5599	5.42717e-06	3.61812e-07	3.35847e-07
GOTERM_BP_DIRECT	GO:0051252~regulation of RNA metabolic process	6	3.125	1.68046e-08	PCBP4, PCBP1, PCBP2, IGF2BP1, IGF2BP3, IGF2BP2	181	10	19157	63.5039	1.07717e-05	6.5908e-07	6.11782e-07
GOTERM_BP_DIRECT	GO:0010468~regulation of gene expression	16	8.33333	1.74795e-08	YBX1, HNRNPAB, YBX3, HNRNPK, HNRNPDL, FUBP3, PCBP4, PCBP1, FUBP1, KHSRP, PCBP2, HNRNPD, IGF2BP1, IGF2BP3, IGF2BP2, TARDBP	181	253	19157	6.69342	1.12043e-05	6.5908e-07	6.11782e-07
GOTERM_BP_DIRECT	GO:0000380~alternative mRNA splicing, via spliceosome	7	3.64583	5.59592e-08	DDX17, HNRNPM, SFPQ, DDX5, ESRP2, SRSF6, SRSF9	181	23	19157	32.2121	3.58692e-05	1.99277e-06	1.84976e-06
GOTERM_BP_DIRECT	GO:0010608~posttranscriptional regulation of gene expression	7	3.64583	1.5905e-07	LARP1, ZC3H7A, ZC3H7B, MATR3, LARP4, PUM1, PUM2	181	27	19157	27.4399	0.000101946	5.36584e-06	4.98077e-06
GOTERM_BP_DIRECT	GO:0006412~translation	14	7.29167	1.96944e-07	MRPS16, RPL31, PABPC4, LARP4, RPL8, RPS15, RPS14, RPS28, IGF2BP3, RPS2, RPL17, RPS10, ABCF1, RPS12	181	223	19157	6.64465	0.000126233	6.31207e-06	5.8591e-06
GOTERM_BP_DIRECT	GO:0048255~mRNA stabilization	7	3.64583	4.68293e-07	LARP1, FUS, THRAP3, HNRNPD, YBX1, PABPC1, ELAVL1	181	32	19157	23.1525	0.000300131	1.42941e-05	1.32683e-05
GOTERM_BP_DIRECT	GO:0016441~posttranscriptional gene silencing	5	2.60417	5.12425e-07	TIAL1, CELF1, PUM1, ELAVL1, GIGYF2	181	8	19157	66.1499	0.000328411	1.49302e-05	1.38588e-05
GOTERM_BP_DIRECT	GO:0070935~3'-UTR-mediated mRNA stabilization	6	3.125	9.57926e-07	HNRNPC, TARDBP, YBX3, ELAVL1, RBM10, HNRNPA0	181	20	19157	31.7519	0.000613843	2.6697e-05	2.47811e-05
GOTERM_BP_DIRECT	GO:0002181~cytoplasmic translation	9	4.6875	1.76141e-06	RPS15, RPS14, RPS28, RPL31, RPS2, RPL8, RPL17, RPS10, RPS12	181	88	19157	10.8245	0.00112843	4.70443e-05	4.36682e-05
GOTERM_BP_DIRECT	GO:0042752~regulation of circadian rhythm	8	4.16667	2.52992e-06	PPP1CB, PPP1CC, SFPQ, PSPC1, NONO, HNRNPD, TARDBP, PPP1CA	181	65	19157	13.0264	0.00162037	6.48672e-05	6.02122e-05
GOTERM_BP_DIRECT	GO:0006413~translational initiation	7	3.64583	5.59877e-06	DDX3X, LARP1, EIF1AY, EIF3G, EIF3A, EIF4G2, ABCF1	181	48	19157	15.435	0.00358239	0.000138031	0.000128126
GOTERM_BP_DIRECT	GO:0002218~activation of innate immune response	6	3.125	9.65439e-06	RBM14, SFPQ, PSPC1, NONO, MATR3, ZCCHC3	181	31	19157	20.4851	0.00616939	0.000229202	0.000212754
GOTERM_BP_DIRECT	GO:0048026~positive regulation of mRNA splicing, via spliceosome	5	2.60417	5.80493e-05	SF3B4, DAZAP1, SNRNP70, THRAP3, RBMX	181	23	19157	23.0086	0.0365268	0.00132891	0.00123355
GOTERM_BP_DIRECT	GO:1900246~positive regulation of RIG-I signaling pathway	4	2.08333	0.000127347	ZC3HAV1, PUM1, ZCCHC3, PUM2	181	11	19157	38.4872	0.0783912	0.0026332	0.00244423
GOTERM_BP_DIRECT	GO:0050658~RNA transport	4	2.08333	0.000127347	ATXN2, RBFOX1, HNRNPA2B1, YBX1	181	11	19157	38.4872	0.0783912	0.0026332	0.00244423
GOTERM_BP_DIRECT	GO:0075522~IRES-dependent viral translational initiation	4	2.08333	0.000127347	PTBP1, CSDE1, PCBP2, EIF3A	181	11	19157	38.4872	0.0783912	0.0026332	0.00244423
GOTERM_BP_DIRECT	GO:0045070~positive regulation of viral genome replication	5	2.60417	0.000170664	DDX3X, LARP1, STAU1, PABPC1, PPIA	181	30	19157	17.64	0.103632	0.00341861	0.00317328
GOTERM_BP_DIRECT	GO:0006396~RNA processing	16	8.33333	0.000334108	DDX17, PABPC4, HNRNPL, RBM4, SYNCRIP, HNRNPK, HNRNPDL, PABPN1, HNRNPH1, HNRNPF, HNRNPD, RBMS1, HNRNPH3, GRSF1, RBMS2, RBM6	181	571	19157	2.96574	0.192812	0.00643964	0.00597751
GOTERM_BP_DIRECT	GO:0035196~production of miRNAs involved in gene silencing by miRNA	4	2.08333	0.000341572	ZC3H7A, ZC3H7B, PUM1, PUM2	181	15	19157	28.2239	0.196666	0.00643964	0.00597751
GOTERM_BP_DIRECT	GO:0061158~3'-UTR-mediated mRNA destabilization	4	2.08333	0.000503468	MOV10, KHSRP, HNRNPD, TARDBP	181	17	19157	24.9035	0.275884	0.00922065	0.00855895
GOTERM_BP_DIRECT	GO:0031047~gene silencing by RNA	5	2.60417	0.000831483	DDX17, LIN28B, SRRT, PABPC1, SND1	181	45	19157	11.76	0.413277	0.014805	0.0137426
GOTERM_BP_DIRECT	GO:0001649~osteoblast differentiation	7	3.64583	0.000913855	RPS15, SYNCRIP, ALYREF, DDX21, HNRNPC, RBMX, SND1	181	119	19157	6.22587	0.443478	0.0157437	0.0146139
GOTERM_BP_DIRECT	GO:0045948~positive regulation of translational initiation	4	2.08333	0.000957885	YTHDF1, DDX3X, LARP1, YTHDF3	181	21	19157	20.16	0.45898	0.0157437	0.0146139
GOTERM_BP_DIRECT	GO:0048024~regulation of mRNA splicing, via spliceosome	4	2.08333	0.000957885	TIA1, HNRNPK, SRSF3, SF1	181	21	19157	20.16	0.45898	0.0157437	0.0146139
GOTERM_BP_DIRECT	GO:0051607~defense response to virus	9	4.6875	0.0011499	DDX17, MOV10, ILF3, G3BP1, PCBP2, IFIT5, DDX21, ZC3HAV1, ZCCHC3	181	220	19157	4.32981	0.521697	0.0180803	0.0167828
GOTERM_BP_DIRECT	GO:0045087~innate immune response	15	7.8125	0.00115646	RBM14, YTHDF2, DDX3X, NONO, IFIT5, AKAP8, DDX21, ZC3HAV1, SFPQ, PSPC1, G3BP1, PCBP2, G3BP2, MATR3, ZCCHC3	181	578	19157	2.74671	0.523707	0.0180803	0.0167828
GOTERM_BP_DIRECT	GO:0070925~organelle assembly	3	1.5625	0.0012847	YTHDF1, YTHDF2, YTHDF3	181	6	19157	52.9199	0.561336	0.0196069	0.0181999
GOTERM_BP_DIRECT	GO:1903608~protein localization to cytoplasmic stress granule	3	1.5625	0.00178747	TIA1, DDX3X, YBX1	181	7	19157	45.3599	0.682346	0.0254615	0.0236343
GOTERM_BP_DIRECT	GO:2001014~regulation of skeletal muscle cell differentiation	3	1.5625	0.00178747	DDX17, DDX5, RBFOX1	181	7	19157	45.3599	0.682346	0.0254615	0.0236343
GOTERM_BP_DIRECT	GO:2000623~negative regulation of nuclear-transcribed mRNA catabolic process, nonsense-mediated decay	3	1.5625	0.00178747	PABPC1, A1CF, HNRNPAB	181	7	19157	45.3599	0.682346	0.0254615	0.0236343
GOTERM_BP_DIRECT	GO:0043153~entrainment of circadian clock by photoperiod	4	2.08333	0.0027483	PPP1CB, RBM4, PPP1CC, PPP1CA	181	30	19157	14.112	0.828656	0.0382969	0.0355486
GOTERM_BP_DIRECT	GO:0006446~regulation of translational initiation	4	2.08333	0.00302191	CSDE1, EIF4H, EIF4B, EIF4G2	181	31	19157	13.6567	0.856293	0.0412138	0.0382561
GOTERM_BP_DIRECT	GO:0006378~mRNA polyadenylation	4	2.08333	0.00394092	CSTF2, PABPC1, GRSF1, WDR33	181	34	19157	12.4517	0.92043	0.0526277	0.048851
GOTERM_BP_DIRECT	GO:0031053~primary miRNA processing	3	1.5625	0.00456708	DDX3X, SRRT, HNRNPA2B1	181	11	19157	28.8654	0.946827	0.0597449	0.0554574
GOTERM_BP_DIRECT	GO:2000637~positive regulation of gene silencing by miRNA	3	1.5625	0.00544677	TIAL1, PUM1, PUM2	181	12	19157	26.4599	0.96983	0.0698276	0.0648166
GOTERM_BP_DIRECT	GO:0006417~regulation of translation	5	2.60417	0.00571652	RPS14, ATXN2, BCLAF1, CASC3, PUM2	181	76	19157	6.96314	0.974646	0.0718488	0.0666927
GOTERM_BP_DIRECT	GO:0048511~rhythmic process	5	2.60417	0.00598634	SFPQ, DDX5, PSPC1, NONO, TARDBP	181	77	19157	6.87271	0.978694	0.0737931	0.0684975
GOTERM_BP_DIRECT	GO:0061014~positive regulation of mRNA catabolic process	3	1.5625	0.00639751	MOV10, KHSRP, ZC3HAV1	181	13	19157	24.4246	0.983657	0.0773737	0.0718211
GOTERM_BP_DIRECT	GO:0033962~cytoplasmic mRNA processing body assembly	3	1.5625	0.0074179	ATXN2, LSM14A, PATL1	181	14	19157	22.68	0.991542	0.0880533	0.0817343
GOTERM_BP_DIRECT	GO:0000028~ribosomal small subunit assembly	3	1.5625	0.00850657	RPS15, RPS14, RPS28	181	15	19157	21.168	0.995814	0.0991402	0.0920256
GOTERM_BP_DIRECT	GO:0045445~myoblast differentiation	3	1.5625	0.0149271	DDX17, DDX5, MBNL1	181	20	19157	15.876	0.999935	0.170862	0.158601
GOTERM_BP_DIRECT	GO:0006376~mRNA splice site selection	3	1.5625	0.0179272	CELF1, SRSF6, SRSF9	181	22	19157	14.4327	0.999991	0.199824	0.185484
GOTERM_BP_DIRECT	GO:0010603~regulation of cytoplasmic mRNA processing body assembly	2	1.04167	0.0187043	ATXN2L, ATXN2	181	2	19157	105.84	0.999994	0.199824	0.185484
GOTERM_BP_DIRECT	GO:0097010~eukaryotic translation initiation factor 4F complex assembly	2	1.04167	0.0187043	EIF4H, EIF4B	181	2	19157	105.84	0.999994	0.199824	0.185484
GOTERM_BP_DIRECT	GO:1905663~positive regulation of telomerase RNA reverse transcriptase activity	2	1.04167	0.0187043	HNRNPA2B1, HNRNPD	181	2	19157	105.84	0.999994	0.199824	0.185484
GOTERM_BP_DIRECT	GO:1990428~miRNA transport	2	1.04167	0.0279255	HNRNPA2B1, YBX1	181	3	19157	70.5599	1	0.288714	0.267995
GOTERM_BP_DIRECT	GO:0045069~regulation of viral genome replication	2	1.04167	0.0279255	DDX5, PPIA	181	3	19157	70.5599	1	0.288714	0.267995
GOTERM_BP_DIRECT	GO:0051260~protein homooligomerization	5	2.60417	0.0303889	FUS, PEG10, G3BP2, RBMX, ELAVL1	181	125	19157	4.23359	1	0.309195	0.287006
GOTERM_BP_DIRECT	GO:0006364~rRNA processing	5	2.60417	0.0327455	RPS15, DDX17, RPS28, DDX21, BYSL	181	128	19157	4.13437	1	0.327967	0.304431
GOTERM_BP_DIRECT	GO:0005977~glycogen metabolic process	3	1.5625	0.0341589	PPP1CB, PPP1CC, PPP1CA	181	31	19157	10.2426	1	0.336859	0.312685
GOTERM_BP_DIRECT	GO:0006402~mRNA catabolic process	3	1.5625	0.0362154	YTHDF2, KHSRP, SND1	181	32	19157	9.92248	1	0.349351	0.324281
GOTERM_BP_DIRECT	GO:0097167~circadian regulation of translation	2	1.04167	0.0370606	RBM4, HNRNPD	181	4	19157	52.9199	1	0.349351	0.324281
GOTERM_BP_DIRECT	GO:0005981~regulation of glycogen catabolic process	2	1.04167	0.0370606	PPP1CB, PPP1CA	181	4	19157	52.9199	1	0.349351	0.324281
GOTERM_BP_DIRECT	GO:0006401~RNA catabolic process	3	1.5625	0.0426601	PABPC4, HNRNPD, SND1	181	35	19157	9.07198	1	0.396306	0.367866
GOTERM_BP_DIRECT	GO:0000184~nuclear-transcribed mRNA catabolic process, nonsense-mediated decay	3	1.5625	0.0448967	BCLAF1, CASC3, PABPC1	181	36	19157	8.81998	1	0.41051	0.381051
GOTERM_BP_DIRECT	GO:0075525~viral translational termination-reinitiation	2	1.04167	0.0461103	EIF3G, EIF3A	181	5	19157	42.3359	1	0.41051	0.381051
GOTERM_BP_DIRECT	GO:0016556~mRNA modification	2	1.04167	0.0461103	A1CF, HNRNPAB	181	5	19157	42.3359	1	0.41051	0.381051
GOTERM_BP_DIRECT	GO:0045892~negative regulation of transcription, DNA-templated	11	5.72917	0.0476666	HNRNPL, SFPQ, ILF3, BCLAF1, HNRNPK, PSPC1, NONO, SRSF2, PATZ1, EIF4G2, SF1	181	580	19157	2.00731	1	0.418552	0.388515
GOTERM_BP_DIRECT	GO:0016071~mRNA metabolic process	2	1.04167	0.0550755	ATXN2L, PCBP2	181	6	19157	35.2799	1	0.452607	0.420127
GOTERM_BP_DIRECT	GO:0060964~regulation of gene silencing by miRNA	2	1.04167	0.0550755	PUM1, PUM2	181	6	19157	35.2799	1	0.452607	0.420127
GOTERM_BP_DIRECT	GO:0033119~negative regulation of RNA splicing	2	1.04167	0.0550755	PTBP1, PTBP3	181	6	19157	35.2799	1	0.452607	0.420127
GOTERM_BP_DIRECT	GO:0043620~regulation of DNA-templated transcription in response to stress	2	1.04167	0.0550755	BCLAF1, RPS6KA1	181	6	19157	35.2799	1	0.452607	0.420127
GOTERM_BP_DIRECT	GO:0046822~regulation of nucleocytoplasmic transport	2	1.04167	0.0550755	RBM4, PPP1CC	181	6	19157	35.2799	1	0.452607	0.420127
GOTERM_BP_DIRECT	GO:0010587~miRNA catabolic process	2	1.04167	0.0639568	LIN28B, SND1	181	7	19157	30.2399	1	0.518941	0.4817
GOTERM_BP_DIRECT	GO:0001837~epithelial to mesenchymal transition	3	1.5625	0.0668226	DDX17, DDX5, HNRNPAB	181	45	19157	7.05599	1	0.535416	0.496993
GOTERM_BP_DIRECT	GO:0045071~negative regulation of viral genome replication	3	1.5625	0.0694414	ILF3, IFIT5, ZC3HAV1	181	46	19157	6.90259	1	0.54953	0.510094
GOTERM_BP_DIRECT	GO:0006355~regulation of transcription, DNA-templated	15	7.8125	0.0720376	FUS, CNBP, NONO, SRRT, YBX1, SND1, SFPQ, PSPC1, EWSR1, FUBP1, KHSRP, SAFB2, HNRNPD, RALY, PATZ1	181	967	19157	1.64178	1	0.56188	0.521558
GOTERM_BP_DIRECT	GO:0045652~regulation of megakaryocyte differentiation	2	1.04167	0.0727551	CNOT4, RBM15	181	8	19157	26.4599	1	0.56188	0.521558
GOTERM_BP_DIRECT	GO:0008344~adult locomotory behavior	3	1.5625	0.077494	CSTB, PUM1, GIGYF2	181	49	19157	6.47999	1	0.591353	0.548916
GOTERM_BP_DIRECT	GO:0001817~regulation of cytokine production	3	1.5625	0.0802408	IGF2BP1, IGF2BP3, IGF2BP2	181	50	19157	6.35039	1	0.60511	0.561685
GOTERM_BP_DIRECT	GO:0039694~viral RNA genome replication	2	1.04167	0.0814712	PCBP1, PCBP2	181	9	19157	23.52	1	0.607245	0.563667
GOTERM_BP_DIRECT	GO:0006406~mRNA export from nucleus	3	1.5625	0.0830175	ALYREF, HNRNPA2B1, SRSF3	181	51	19157	6.22587	1	0.611658	0.567764
GOTERM_BP_DIRECT	GO:0010586~miRNA metabolic process	2	1.04167	0.0986597	DDX17, KHSRP	181	11	19157	19.2436	1	0.710571	0.659579
GOTERM_BP_DIRECT	GO:0001731~formation of translation preinitiation complex	2	1.04167	0.0986597	EIF4H, EIF4B	181	11	19157	19.2436	1	0.710571	0.659579

## Sheet: Huh-7 gRNA GO_BP
Category	Term	Count	%	PValue	Genes	List Total	Pop Hits	Pop Total	Fold Enrichment	Bonferroni	Benjamini	FDR
GOTERM_BP_DIRECT	GO:0000398~mRNA splicing, via spliceosome	23	20.1754	5.57612e-23	RBM14, DDX5, HNRNPA3, NONO, HNRNPR, SYNCRIP, SFPQ, HNRNPK, RAVER1, SNRNP70, PSPC1, U2AF2, HNRNPH1, HNRNPF, HNRNPA2B1, RALY, HNRNPC, HNRNPH3, HNRNPA1, RBMX, SRSF9, SF1, RBM22	107	194	19157	21.2261	2.60962e-20	2.60962e-20	2.47022e-20
GOTERM_BP_DIRECT	GO:0034063~stress granule assembly	10	8.77193	4.16259e-15	TIA1, YTHDF1, YTHDF2, DDX3X, CSDE1, G3BP1, G3BP2, PRRC2C, UBAP2L, LSM14A	107	24	19157	74.5989	1.92246e-12	9.74046e-13	9.22014e-13
GOTERM_BP_DIRECT	GO:0043484~regulation of RNA splicing	12	10.5263	8.49794e-15	HNRNPL, SNRNP70, HNRNPH1, FUS, HNRNPF, ESRP1, ZNF326, HNRNPH2, HNRNPH3, MBNL3, GRSF1, PTBP3	107	55	19157	39.0627	4.0008e-12	1.32568e-12	1.25486e-12
GOTERM_BP_DIRECT	GO:0006397~mRNA processing	17	14.9123	3.2625e-14	NONO, HNRNPR, A1CF, PTBP3, HNRNPL, BCLAF1, SFPQ, PABPN1, U2AF2, THRAP3, ESRP1, HNRNPA2B1, ZNF326, HNRNPA1, MBNL3, HNRNPA0, SRSF9	107	208	19157	14.6329	1.52758e-11	3.81713e-12	3.61322e-12
GOTERM_BP_DIRECT	GO:0008380~RNA splicing	14	12.2807	5.15077e-11	FUS, NONO, PTBP3, SYNCRIP, BCLAF1, SFPQ, U2AF2, THRAP3, ESRP1, ZNF326, HNRNPC, HNRNPH3, HNRNPA1, MBNL3	107	193	19157	12.9872	2.41056e-08	4.82112e-09	4.56359e-09
GOTERM_BP_DIRECT	GO:0051252~regulation of RNA metabolic process	6	5.26316	1.1625e-09	PCBP4, PCBP1, PCBP2, IGF2BP1, IGF2BP3, IGF2BP2	107	10	19157	107.422	5.4405e-07	9.06751e-08	8.58313e-08
GOTERM_BP_DIRECT	GO:0000381~regulation of alternative mRNA splicing, via spliceosome	9	7.89474	1.77459e-09	HNRNPL, DDX17, TIA1, DDX5, RAVER1, THRAP3, MBNL3, HNRNPA1, RBMX	107	62	19157	25.9893	8.30507e-07	1.18644e-07	1.12306e-07
GOTERM_BP_DIRECT	GO:0010468~regulation of gene expression	13	11.4035	1.59207e-08	HNRNPAB, YBX3, HNRNPK, HNRNPDL, FUBP3, PCBP4, PCBP1, FUBP1, PCBP2, HNRNPD, IGF2BP1, IGF2BP3, IGF2BP2	107	253	19157	9.19955	7.45085e-06	9.31359e-07	8.81607e-07
GOTERM_BP_DIRECT	GO:2000767~positive regulation of cytoplasmic translation	6	5.26316	1.96248e-08	SYNCRIP, CNBP, CSDE1, HNRNPD, IGF2BP1, YBX3	107	16	19157	67.139	9.18437e-06	1.02049e-06	9.65977e-07
GOTERM_BP_DIRECT	GO:0051028~mRNA transport	9	7.89474	2.27456e-08	EIF5A, BCLAF1, HNRNPA3, IGF2BP1, G3BP2, IGF2BP3, IGF2BP2, HNRNPA1, LRPPRC	107	85	19157	18.9569	1.06449e-05	1.06449e-06	1.00763e-06
GOTERM_BP_DIRECT	GO:0048025~negative regulation of mRNA splicing, via spliceosome	6	5.26316	1.15233e-07	HNRNPK, PCBP4, U2AF2, HNRNPA2B1, RBMX, SRSF9	107	22	19157	48.8284	5.39275e-05	4.90263e-06	4.64074e-06
GOTERM_BP_DIRECT	GO:0017148~negative regulation of translation	8	7.01754	3.82148e-07	SYNCRIP, TIA1, DDX3X, CAPRIN1, IGF2BP1, IGF2BP3, IGF2BP2, LSM14A	107	83	19157	17.2566	0.000178829	1.49038e-05	1.41076e-05
GOTERM_BP_DIRECT	GO:0042752~regulation of circadian rhythm	7	6.14035	1.57711e-06	PPP1CB, PPP1CC, SFPQ, PSPC1, NONO, HNRNPD, PPP1CA	107	65	19157	19.2809	0.000737817	5.67761e-05	5.37432e-05
GOTERM_BP_DIRECT	GO:0043488~regulation of mRNA stability	6	5.26316	1.7857e-06	YTHDF1, YTHDF2, PCBP4, PABPC4, SERBP1, PUM1	107	37	19157	29.0331	0.000835359	5.96934e-05	5.65047e-05
GOTERM_BP_DIRECT	GO:0070934~CRD-mediated mRNA stabilization	4	3.50877	1.35011e-05	SYNCRIP, CSDE1, HNRNPD, IGF2BP1	107	9	19157	79.5722	0.00629863	0.000387867	0.000367147
GOTERM_BP_DIRECT	GO:1900152~negative regulation of nuclear-transcribed mRNA catabolic process, deadenylation-dependent decay	4	3.50877	1.35011e-05	SYNCRIP, CSDE1, HNRNPD, IGF2BP1	107	9	19157	79.5722	0.00629863	0.000387867	0.000367147
GOTERM_BP_DIRECT	GO:0010608~posttranscriptional regulation of gene expression	5	4.38596	1.40892e-05	ZC3H7A, ZC3H7B, MATR3, LARP4, PUM1	107	27	19157	33.1551	0.00657209	0.000387867	0.000367147
GOTERM_BP_DIRECT	GO:0006396~RNA processing	14	12.2807	1.61162e-05	DDX17, PABPC4, HNRNPL, SYNCRIP, HNRNPK, HNRNPDL, PABPN1, HNRNPH1, HNRNPF, HNRNPD, RBMS1, HNRNPH3, GRSF1, RBMS2	107	571	19157	4.38971	0.00751408	0.000419022	0.000396638
GOTERM_BP_DIRECT	GO:0002218~activation of innate immune response	5	4.38596	2.48339e-05	RBM14, SFPQ, PSPC1, NONO, MATR3	107	31	19157	28.877	0.0115551	0.000611697	0.000579021
GOTERM_BP_DIRECT	GO:0061157~mRNA destabilization	4	3.50877	8.75019e-05	YTHDF1, YTHDF2, HNRNPR, PUM1	107	16	19157	44.7593	0.0401254	0.00204754	0.00193817
GOTERM_BP_DIRECT	GO:0070935~3'-UTR-mediated mRNA stabilization	4	3.50877	0.000175282	HNRNPC, YBX3, ELAVL1, HNRNPA0	107	20	19157	35.8075	0.0787641	0.00390628	0.00369761
GOTERM_BP_DIRECT	GO:0000380~alternative mRNA splicing, via spliceosome	4	3.50877	0.000269034	DDX17, SFPQ, DDX5, SRSF9	107	23	19157	31.1369	0.118319	0.00547426	0.00518183
GOTERM_BP_DIRECT	GO:0048026~positive regulation of mRNA splicing, via spliceosome	4	3.50877	0.000269034	DAZAP1, SNRNP70, THRAP3, RBMX	107	23	19157	31.1369	0.118319	0.00547426	0.00518183
GOTERM_BP_DIRECT	GO:0048255~mRNA stabilization	4	3.50877	0.000726713	FUS, THRAP3, HNRNPD, ELAVL1	107	32	19157	22.3797	0.28839	0.0141709	0.0134139
GOTERM_BP_DIRECT	GO:0016441~posttranscriptional gene silencing	3	2.63158	0.000830963	TIAL1, PUM1, ELAVL1	107	8	19157	67.139	0.322301	0.0155556	0.0147247
GOTERM_BP_DIRECT	GO:0045727~positive regulation of translation	5	4.38596	0.00106234	YTHDF1, DDX3X, HNRNPD, LARP4, ELAVL1	107	81	19157	11.0517	0.391913	0.019122	0.0181006
GOTERM_BP_DIRECT	GO:0045087~innate immune response	11	9.64912	0.0013748	RBM14, SFPQ, YTHDF2, DDX3X, PSPC1, NONO, G3BP1, PCBP2, G3BP2, MATR3, ZC3HAV1	107	578	19157	3.40729	0.474732	0.0238298	0.0225568
GOTERM_BP_DIRECT	GO:0035196~production of miRNAs involved in gene silencing by miRNA	3	2.63158	0.0030383	ZC3H7A, ZC3H7B, PUM1	107	15	19157	35.8075	0.759272	0.050783	0.0480703
GOTERM_BP_DIRECT	GO:0048024~regulation of mRNA splicing, via spliceosome	3	2.63158	0.00594666	TIA1, HNRNPK, SF1	107	21	19157	25.5768	0.938661	0.0959668	0.0908404
GOTERM_BP_DIRECT	GO:0048511~rhythmic process	4	3.50877	0.00895508	SFPQ, DDX5, PSPC1, NONO	107	77	19157	9.30064	0.985151	0.139699	0.132237
GOTERM_BP_DIRECT	GO:0097010~eukaryotic translation initiation factor 4F complex assembly	2	1.75439	0.0110361	EIF4H, EIF4B	107	2	19157	179.037	0.994448	0.161403	0.152781
GOTERM_BP_DIRECT	GO:1905663~positive regulation of telomerase RNA reverse transcriptase activity	2	1.75439	0.0110361	HNRNPA2B1, HNRNPD	107	2	19157	179.037	0.994448	0.161403	0.152781
GOTERM_BP_DIRECT	GO:0043153~entrainment of circadian clock by photoperiod	3	2.63158	0.0119263	PPP1CB, PPP1CC, PPP1CA	107	30	19157	17.9037	0.996357	0.169137	0.160102
GOTERM_BP_DIRECT	GO:0005977~glycogen metabolic process	3	2.63158	0.0127032	PPP1CB, PPP1CC, PPP1CA	107	31	19157	17.3262	0.997479	0.16986	0.160787
GOTERM_BP_DIRECT	GO:0006446~regulation of translational initiation	3	2.63158	0.0127032	CSDE1, EIF4H, EIF4B	107	31	19157	17.3262	0.997479	0.16986	0.160787
GOTERM_BP_DIRECT	GO:0045944~positive regulation of transcription from RNA polymerase II promoter	14	12.2807	0.0137262	EIF5A, DDX17, RBM14, DDX3X, CNBP, BCLAF1, SFPQ, HNRNPK, FUBP3, THRAP3, PCBP1, PCBP2, HNRNPD, RBMX	107	1185	19157	2.11521	0.998448	0.178441	0.168909
GOTERM_BP_DIRECT	GO:0005981~regulation of glycogen catabolic process	2	1.75439	0.0219516	PPP1CB, PPP1CA	107	4	19157	89.5187	0.999969	0.277658	0.262826
GOTERM_BP_DIRECT	GO:0001837~epithelial to mesenchymal transition	3	2.63158	0.0257264	DDX17, DDX5, HNRNPAB	107	45	19157	11.9358	0.999995	0.316842	0.299916
GOTERM_BP_DIRECT	GO:0016556~mRNA modification	2	1.75439	0.0273645	A1CF, HNRNPAB	107	5	19157	71.615	0.999998	0.328374	0.310832
GOTERM_BP_DIRECT	GO:0001649~osteoblast differentiation	4	3.50877	0.0283986	RPS15, SYNCRIP, HNRNPC, RBMX	107	119	19157	6.01806	0.999999	0.332263	0.314514
GOTERM_BP_DIRECT	GO:0001817~regulation of cytokine production	3	2.63158	0.0312721	IGF2BP1, IGF2BP3, IGF2BP2	107	50	19157	10.7422	1	0.356417	0.337377
GOTERM_BP_DIRECT	GO:0051260~protein homooligomerization	4	3.50877	0.0321881	FUS, G3BP2, RBMX, ELAVL1	107	125	19157	5.7292	1	0.356417	0.337377
GOTERM_BP_DIRECT	GO:0070925~organelle assembly	2	1.75439	0.0327477	YTHDF1, YTHDF2	107	6	19157	59.6791	1	0.356417	0.337377
GOTERM_BP_DIRECT	GO:0051607~defense response to virus	5	4.38596	0.0339394	DDX17, MOV10, G3BP1, PCBP2, ZC3HAV1	107	220	19157	4.06903	1	0.360992	0.341708
GOTERM_BP_DIRECT	GO:0009653~anatomical structure morphogenesis	4	3.50877	0.0369268	CLTCL1, IGF2BP3, IGF2BP2, PTBP3	107	132	19157	5.42538	1	0.371489	0.351644
GOTERM_BP_DIRECT	GO:2001014~regulation of skeletal muscle cell differentiation	2	1.75439	0.0381014	DDX17, DDX5	107	7	19157	51.1535	1	0.371489	0.351644
GOTERM_BP_DIRECT	GO:1903608~protein localization to cytoplasmic stress granule	2	1.75439	0.0381014	TIA1, DDX3X	107	7	19157	51.1535	1	0.371489	0.351644
GOTERM_BP_DIRECT	GO:2000623~negative regulation of nuclear-transcribed mRNA catabolic process, nonsense-mediated decay	2	1.75439	0.0381014	A1CF, HNRNPAB	107	7	19157	51.1535	1	0.371489	0.351644
GOTERM_BP_DIRECT	GO:0006355~regulation of transcription, DNA-templated	11	9.64912	0.0415568	SFPQ, EWSR1, PSPC1, FUS, FUBP1, CHEK2, CNBP, NONO, HNRNPD, RALY, PATZ1	107	967	19157	2.03662	1	0.394139	0.373084
GOTERM_BP_DIRECT	GO:0045892~negative regulation of transcription, DNA-templated	8	7.01754	0.0421088	HNRNPL, SFPQ, BCLAF1, HNRNPK, PSPC1, NONO, PATZ1, SF1	107	580	19157	2.46948	1	0.394139	0.373084
GOTERM_BP_DIRECT	GO:0039694~viral RNA genome replication	2	1.75439	0.0487209	PCBP1, PCBP2	107	9	19157	39.7861	1	0.447086	0.423203
GOTERM_BP_DIRECT	GO:0007623~circadian rhythm	3	2.63158	0.0545647	THRAP3, NONO, HNRNPR	107	68	19157	7.89871	1	0.486262	0.460287
GOTERM_BP_DIRECT	GO:0032922~circadian regulation of gene expression	3	2.63158	0.0559959	PPP1CB, PPP1CC, PPP1CA	107	69	19157	7.78423	1	0.486262	0.460287
GOTERM_BP_DIRECT	GO:0001731~formation of translation preinitiation complex	2	1.75439	0.0592242	EIF4H, EIF4B	107	11	19157	32.5523	1	0.486262	0.460287
GOTERM_BP_DIRECT	GO:0031053~primary miRNA processing	2	1.75439	0.0592242	DDX3X, HNRNPA2B1	107	11	19157	32.5523	1	0.486262	0.460287
GOTERM_BP_DIRECT	GO:1900246~positive regulation of RIG-I signaling pathway	2	1.75439	0.0592242	ZC3HAV1, PUM1	107	11	19157	32.5523	1	0.486262	0.460287
GOTERM_BP_DIRECT	GO:0075522~IRES-dependent viral translational initiation	2	1.75439	0.0592242	CSDE1, PCBP2	107	11	19157	32.5523	1	0.486262	0.460287
GOTERM_BP_DIRECT	GO:0032508~DNA duplex unwinding	3	2.63158	0.0618499	DDX3X, G3BP1, ASCC3	107	73	19157	7.3577	1	0.499065	0.472406
GOTERM_BP_DIRECT	GO:2000637~positive regulation of gene silencing by miRNA	2	1.75439	0.0644328	TIAL1, PUM1	107	12	19157	29.8396	1	0.502576	0.475729
GOTERM_BP_DIRECT	GO:0005979~regulation of glycogen biosynthetic process	2	1.75439	0.0644328	PPP1CB, PPP1CA	107	12	19157	29.8396	1	0.502576	0.475729
GOTERM_BP_DIRECT	GO:0061014~positive regulation of mRNA catabolic process	2	1.75439	0.0696127	MOV10, ZC3HAV1	107	13	19157	27.5442	1	0.534078	0.505548
GOTERM_BP_DIRECT	GO:0045893~positive regulation of transcription, DNA-templated	8	7.01754	0.074025	FUBP3, FUS, THRAP3, CHEK2, CNBP, HNRNPD, PATZ1, HNRNPAB	107	661	19157	2.16687	1	0.558769	0.528921
GOTERM_BP_DIRECT	GO:0033120~positive regulation of RNA splicing	2	1.75439	0.0798875	U2AF2, RBM22	107	15	19157	23.8717	1	0.59345	0.561749
GOTERM_BP_DIRECT	GO:0061158~3'-UTR-mediated mRNA destabilization	2	1.75439	0.0900499	MOV10, HNRNPD	107	17	19157	21.0632	1	0.65849	0.623314
GOTERM_BP_DIRECT	GO:0046827~positive regulation of protein export from nucleus	2	1.75439	0.0950894	ANP32B, RBM22	107	18	19157	19.893	1	0.684643	0.648071

## Sheet: Huh-7 sgmRNA GO_BP
Category	Term	Count	%	PValue	Genes	List Total	Pop Hits	Pop Total	Fold Enrichment	Bonferroni	Benjamini	FDR
GOTERM_BP_DIRECT	GO:0000398~mRNA splicing, via spliceosome	42	18.0258	1.19211e-40	SF3B4, DDX5, YTHDC1, SRSF1, HNRNPR, PNN, RBM4, SYNCRIP, RAVER1, U2AF2, SNRNP70, RBMX2, RALY, HNRNPA1, SRSF10, RBM10, RBM6, SPEN, RBM14, HNRNPA3, RBM15, ALYREF, NONO, HNRNPM, SFPQ, HNRNPK, PSPC1, HNRNPH1, HNRNPF, HNRNPA2B1, SRSF2, SRSF3, SRSF4, PABPC1, HNRNPC, HNRNPH3, SRSF6, SRSF7, RBMX, RBM22, SRSF9, SF1	217	194	19157	19.1124	9.29847e-38	9.29847e-38	8.63089e-38
GOTERM_BP_DIRECT	GO:0006397~mRNA processing	36	15.4506	4.51953e-31	SF3B4, FMR1, SRRT, SRSF1, HNRNPR, YBX1, HNRNPLL, PTBP1, RBM4, ALKBH5, BCLAF1, PABPN1, U2AF2, KHSRP, HABP4, ZNF326, HNRNPA1, MBNL3, HNRNPA0, RBM39, MBNL1, RBFOX1, NONO, A1CF, PTBP2, PTBP3, HNRNPL, SFPQ, THRAP3, ESRP1, HNRNPA2B1, SRSF2, SRSF4, TARDBP, SRSF7, SRSF9	217	208	19157	15.2794	3.52523e-28	1.76262e-28	1.63607e-28
GOTERM_BP_DIRECT	GO:0043484~regulation of RNA splicing	21	9.01288	1.58297e-25	MBNL1, RBFOX1, FUS, SRSF1, HNRNPLL, PTBP2, PTBP3, HNRNPL, PTBP1, SNRNP70, ESRP2, HNRNPH1, HNRNPF, ESRP1, RBM12B, ZNF326, HNRNPH2, HNRNPH3, GRSF1, MBNL3, SRSF10	217	55	19157	33.7073	1.23471e-22	4.11571e-23	3.82022e-23
GOTERM_BP_DIRECT	GO:0008380~RNA splicing	30	12.8755	2.16646e-24	SF3B4, FMR1, YBX1, PTBP1, RBM4, SYNCRIP, BCLAF1, U2AF2, KHSRP, HABP4, ZNF326, HNRNPA1, MBNL3, RBM10, RBM39, MBNL1, RBFOX1, FUS, NONO, PTBP2, PTBP3, SFPQ, THRAP3, ESRP1, SRSF2, SRSF4, HNRNPC, HNRNPH3, TARDBP, SRSF7	217	193	19157	13.7225	1.68984e-21	4.188e-22	3.88732e-22
GOTERM_BP_DIRECT	GO:0000381~regulation of alternative mRNA splicing, via spliceosome	21	9.01288	2.68462e-24	DDX17, TIA1, DDX5, MBNL1, RBFOX1, RBM15, YTHDC1, FMR1, HNRNPL, FXR1, RBM4, PTBP1, FXR2, RAVER1, THRAP3, SRSF2, HNRNPA1, MBNL3, SRSF6, RBMX, RBM10	217	62	19157	29.9017	2.094e-21	4.188e-22	3.88732e-22
GOTERM_BP_DIRECT	GO:0034063~stress granule assembly	15	6.43777	6.18559e-22	TIA1, YTHDF1, YTHDF2, DDX3X, YTHDF3, CIRBP, PRRC2C, PUM2, ATXN2L, ATXN2, CSDE1, G3BP1, G3BP2, UBAP2L, LSM14A	217	24	19157	55.1757	4.82476e-19	8.04127e-20	7.46395e-20
GOTERM_BP_DIRECT	GO:0017148~negative regulation of translation	20	8.58369	5.75075e-20	TRIM71, TIA1, DDX3X, FMR1, CIRBP, YBX1, FXR1, RBM4, SYNCRIP, ILF3, LARP1, FXR2, CAPRIN1, DHX36, RPS3, IGF2BP1, IGF2BP3, IGF2BP2, LSM14A, EIF4E	217	83	19157	21.2726	4.48558e-17	6.40798e-18	5.94792e-18
GOTERM_BP_DIRECT	GO:0006412~translation	27	11.588	4.12322e-19	RPL4, MRPS15, MRPS16, RPL31, RPL8, RPS15, RPS14, RPS18, RPL14, RPS3, IGF2BP3, RPS2, RPL17, RPS10, ABCF1, RPS12, RPS5, PABPC4, RPL22, RPSA, RPS3A, LARP4, MRPS5, RPS28, RPL24, RPS20, EIF4G1	217	223	19157	10.6887	3.21612e-16	4.02014e-17	3.73152e-17
GOTERM_BP_DIRECT	GO:0002181~cytoplasmic translation	19	8.15451	4.92374e-18	RPL4, RPL31, RPS5, RPL22, RPS3A, RPSA, RPL8, RPS15, RPS14, RPS28, RPS18, RPS3, RPL14, RPL24, RPS20, RPS2, RPL17, RPS10, RPS12	217	88	19157	19.0607	3.84051e-15	4.26724e-16	3.96087e-16
GOTERM_BP_DIRECT	GO:0043488~regulation of mRNA stability	14	6.00858	9.12083e-17	YTHDF1, YTHDF2, YTHDF3, PABPC4, FMR1, PUM1, PUM2, FXR1, ALKBH5, FXR2, PCBP4, KHSRP, DHX36, SERBP1	217	37	19157	33.4037	8.65974e-14	7.11425e-15	6.60348e-15
GOTERM_BP_DIRECT	GO:0048025~negative regulation of mRNA splicing, via spliceosome	12	5.15021	1.81648e-16	PTBP1, HNRNPK, PCBP4, U2AF2, HNRNPA2B1, SRSF4, SRSF6, SRSF7, SRSF10, RBMX, RBM10, SRSF9	217	22	19157	48.1533	1.73195e-13	1.28805e-14	1.19557e-14
GOTERM_BP_DIRECT	GO:0045727~positive regulation of translation	17	7.29614	6.58765e-16	YTHDF1, DDX3X, YTHDF3, FMR1, CIRBP, LARP4B, LARP4, ELAVL1, LARP1B, FXR1, LARP1, FXR2, HNRNPD, EIF3C, EIF3D, EIF4G2, ABCF1	217	81	19157	18.5281	5.19584e-13	4.28197e-14	3.97455e-14
GOTERM_BP_DIRECT	GO:0006413~translational initiation	13	5.5794	1.51541e-13	DDX3X, EIF1AY, RPS5, RPS3A, LARP1, RPS3, EIF3G, EIF3C, EIF3D, EIF3A, EIF4G2, ABCF1, EIF4G1	217	48	19157	23.9095	1.18205e-10	9.09245e-12	8.43966e-12
GOTERM_BP_DIRECT	GO:2000767~positive regulation of cytoplasmic translation	9	3.86266	2.73254e-12	SYNCRIP, CNBP, CSDE1, DHX36, HNRNPD, IGF2BP1, YBX1, PABPC1, YBX3	217	16	19157	49.6581	2.13142e-09	1.52241e-10	1.41311e-10
GOTERM_BP_DIRECT	GO:0051028~mRNA transport	14	6.00858	1.19845e-11	EIF5A, HNRNPA3, FMR1, SRSF1, LRPPRC, BCLAF1, PEG10, KHSRP, IGF2BP1, G3BP2, IGF2BP3, IGF2BP2, HNRNPA1, SRSF7	217	85	19157	14.5404	9.34784e-09	6.23192e-10	5.7845e-10
GOTERM_BP_DIRECT	GO:0010608~posttranscriptional regulation of gene expression	9	3.86266	4.2369e-10	TRIM71, LARP1, ZC3H7A, ZC3H7B, YTHDC1, MATR3, LARP4, PUM1, PUM2	217	27	19157	29.427	3.30478e-07	2.06549e-08	1.9172e-08
GOTERM_BP_DIRECT	GO:0000380~alternative mRNA splicing, via spliceosome	8	3.43348	4.42109e-09	DDX17, HNRNPM, SFPQ, DDX5, ESRP2, SRSF1, SRSF6, SRSF9	217	23	19157	30.7065	3.44844e-06	2.0285e-07	1.88286e-07
GOTERM_BP_DIRECT	GO:1900152~negative regulation of nuclear-transcribed mRNA catabolic process, deadenylation-dependent decay	6	2.57511	2.11331e-08	SYNCRIP, CSDE1, HNRNPD, IGF2BP1, YBX1, PABPC1	217	9	19157	58.8541	1.64837e-05	8.34152e-07	7.74264e-07
GOTERM_BP_DIRECT	GO:0070934~CRD-mediated mRNA stabilization	6	2.57511	2.11331e-08	SYNCRIP, CSDE1, HNRNPD, IGF2BP1, YBX1, PABPC1	217	9	19157	58.8541	1.64837e-05	8.34152e-07	7.74264e-07
GOTERM_BP_DIRECT	GO:0061158~3'-UTR-mediated mRNA destabilization	7	3.00429	2.13885e-08	TRIM71, MOV10, UPF1, KHSRP, DHX36, HNRNPD, TARDBP	217	17	19157	36.351	1.66829e-05	8.34152e-07	7.74264e-07
GOTERM_BP_DIRECT	GO:0051252~regulation of RNA metabolic process	6	2.57511	4.18786e-08	PCBP4, PCBP1, PCBP2, IGF2BP1, IGF2BP3, IGF2BP2	217	10	19157	52.9687	3.26648e-05	1.55549e-06	1.44381e-06
GOTERM_BP_DIRECT	GO:0048255~mRNA stabilization	8	3.43348	5.56875e-08	LARP1, FUS, THRAP3, HNRNPD, CIRBP, YBX1, PABPC1, ELAVL1	217	32	19157	22.0703	4.34353e-05	1.97437e-06	1.83262e-06
GOTERM_BP_DIRECT	GO:0048024~regulation of mRNA splicing, via spliceosome	7	3.00429	9.03106e-08	RBM39, TIA1, HNRNPK, YTHDC1, SRSF3, SRSF10, SF1	217	21	19157	29.427	7.04398e-05	3.06271e-06	2.84282e-06
GOTERM_BP_DIRECT	GO:2000637~positive regulation of gene silencing by miRNA	6	2.57511	1.29216e-07	TIAL1, FXR1, TRIM71, FMR1, PUM1, PUM2	217	12	19157	44.1406	0.000100783	4.19951e-06	3.898e-06
GOTERM_BP_DIRECT	GO:0006417~regulation of translation	10	4.29185	1.84649e-07	FXR1, PTCD3, RPS14, ATXN2, BCLAF1, FXR2, FMR1, RPS3, EIF4E, PUM2	217	76	19157	11.6159	0.000144016	5.76105e-06	5.34743e-06
GOTERM_BP_DIRECT	GO:0010468~regulation of gene expression	16	6.86695	1.95651e-07	YBX1, HNRNPAB, YBX3, HNRNPK, HNRNPDL, FUBP3, PCBP4, PCBP1, FUBP1, KHSRP, PCBP2, HNRNPD, IGF2BP1, IGF2BP3, IGF2BP2, TARDBP	217	253	19157	5.58299	0.000152596	5.86953e-06	5.44813e-06
GOTERM_BP_DIRECT	GO:0060964~regulation of gene silencing by miRNA	5	2.14592	2.31675e-07	TRIM71, FMR1, PUM1, PUM2, EIF4G1	217	6	19157	73.5676	0.00018069	6.69282e-06	6.21231e-06
GOTERM_BP_DIRECT	GO:0070935~3'-UTR-mediated mRNA stabilization	6	2.57511	2.34998e-06	HNRNPC, TARDBP, YBX3, ELAVL1, RBM10, HNRNPA0	217	20	19157	26.4843	0.00183131	6.54637e-05	6.07637e-05
GOTERM_BP_DIRECT	GO:0006376~mRNA splice site selection	6	2.57511	3.9188e-06	YTHDC1, SRSF1, SRSF6, SRSF10, PTBP2, SRSF9	217	22	19157	24.0767	0.00305201	0.000105402	9.78349e-05
GOTERM_BP_DIRECT	GO:0075522~IRES-dependent viral translational initiation	5	2.14592	4.87543e-06	PTBP1, CSDE1, PCBP2, EIF3D, EIF3A	217	11	19157	40.1278	0.00379562	0.000124839	0.000115876
GOTERM_BP_DIRECT	GO:0048026~positive regulation of mRNA splicing, via spliceosome	6	2.57511	4.96156e-06	SF3B4, DAZAP1, SNRNP70, THRAP3, CIRBP, RBMX	217	23	19157	23.0299	0.00386255	0.000124839	0.000115876
GOTERM_BP_DIRECT	GO:0042752~regulation of circadian rhythm	8	3.43348	8.40446e-06	PPP1CB, PPP1CC, SFPQ, PSPC1, NONO, HNRNPD, TARDBP, PPP1CA	217	65	19157	10.8654	0.00653406	0.000204859	0.000190151
GOTERM_BP_DIRECT	GO:0035196~production of miRNAs involved in gene silencing by miRNA	5	2.14592	1.94636e-05	TRIM71, ZC3H7A, ZC3H7B, PUM1, PUM2	217	15	19157	29.427	0.0150671	0.000433761	0.000402619
GOTERM_BP_DIRECT	GO:0000028~ribosomal small subunit assembly	5	2.14592	1.94636e-05	RPS15, RPS14, RPS28, RPS5, RPSA	217	15	19157	29.427	0.0150671	0.000433761	0.000402619
GOTERM_BP_DIRECT	GO:0033120~positive regulation of RNA splicing	5	2.14592	1.94636e-05	U2AF2, SRSF1, HABP4, HNRNPLL, RBM22	217	15	19157	29.427	0.0150671	0.000433761	0.000402619
GOTERM_BP_DIRECT	GO:0002218~activation of innate immune response	6	2.57511	2.32798e-05	RBM14, SFPQ, PSPC1, NONO, MATR3, ZCCHC3	217	31	19157	17.0867	0.0179946	0.000504395	0.000468182
GOTERM_BP_DIRECT	GO:0061157~mRNA destabilization	5	2.14592	2.57226e-05	YTHDF1, YTHDF2, YTHDF3, HNRNPR, PUM1	217	16	19157	27.5878	0.0198639	0.000542259	0.000503328
GOTERM_BP_DIRECT	GO:0001732~formation of cytoplasmic translation initiation complex	5	2.14592	3.33405e-05	EIF3G, EIF3C, EIF2S2, EIF3D, EIF3A	217	17	19157	25.965	0.0256708	0.000684358	0.000635225
GOTERM_BP_DIRECT	GO:0045948~positive regulation of translational initiation	5	2.14592	8.09252e-05	YTHDF1, DDX3X, LARP1, YTHDF3, HABP4	217	21	19157	21.0193	0.0611731	0.0016185	0.0015023
GOTERM_BP_DIRECT	GO:0031047~gene silencing by RNA	6	2.57511	0.000147259	DDX17, LIN28B, FMR1, SRRT, PABPC1, SND1	217	45	19157	11.7708	0.108519	0.00287156	0.0026654
GOTERM_BP_DIRECT	GO:1900246~positive regulation of RIG-I signaling pathway	4	1.71674	0.000218188	ZC3HAV1, PUM1, ZCCHC3, PUM2	217	11	19157	32.1022	0.156508	0.00405206	0.00376114
GOTERM_BP_DIRECT	GO:0050658~RNA transport	4	1.71674	0.000218188	ATXN2, RBFOX1, HNRNPA2B1, YBX1	217	11	19157	32.1022	0.156508	0.00405206	0.00376114
GOTERM_BP_DIRECT	GO:0006406~mRNA export from nucleus	6	2.57511	0.000268038	UPF1, ALKBH5, YTHDC1, ALYREF, HNRNPA2B1, SRSF3	217	51	19157	10.386	0.188684	0.00486208	0.004513
GOTERM_BP_DIRECT	GO:0045070~positive regulation of viral genome replication	5	2.14592	0.00034224	DDX3X, LARP1, STAU1, PABPC1, PPIA	217	30	19157	14.7135	0.234322	0.00606699	0.00563141
GOTERM_BP_DIRECT	GO:0061014~positive regulation of mRNA catabolic process	4	1.71674	0.000371938	MOV10, UPF1, KHSRP, ZC3HAV1	217	13	19157	27.1634	0.25186	0.00644692	0.00598406
GOTERM_BP_DIRECT	GO:0006446~regulation of translational initiation	5	2.14592	0.000389494	CSDE1, EIF4H, EIF4B, EIF4G2, EIF4G1	217	31	19157	14.2389	0.262039	0.00660446	0.00613029
GOTERM_BP_DIRECT	GO:2001022~positive regulation of response to DNA damage stimulus	4	1.71674	0.000469448	FXR1, BCLAF1, FXR2, FMR1	217	14	19157	25.2232	0.306674	0.00779083	0.00723149
GOTERM_BP_DIRECT	GO:0006396~RNA processing	17	7.29614	0.000784083	DDX17, RBM39, PABPC4, HNRNPL, RBM4, SYNCRIP, HNRNPK, HNRNPDL, PABPN1, HNRNPH1, HNRNPF, HNRNPD, RBMS1, HNRNPH3, GRSF1, RBMS2, RBM6	217	571	19157	2.62833	0.45764	0.0127414	0.0118266
GOTERM_BP_DIRECT	GO:0051607~defense response to virus	10	4.29185	0.000905431	DDX17, MOV10, ILF3, G3BP1, PCBP2, DHX36, IFIT5, DDX21, ZC3HAV1, ZCCHC3	217	220	19157	4.01278	0.50666	0.014413	0.0133782
GOTERM_BP_DIRECT	GO:0075525~viral translational termination-reinitiation	3	1.28755	0.00123745	EIF3G, EIF3D, EIF3A	217	5	19157	52.9687	0.619325	0.0189257	0.017567
GOTERM_BP_DIRECT	GO:1902416~positive regulation of mRNA binding	3	1.28755	0.00123745	FMR1, EIF3C, EIF3D	217	5	19157	52.9687	0.619325	0.0189257	0.017567
GOTERM_BP_DIRECT	GO:0070925~organelle assembly	3	1.28755	0.00184239	YTHDF1, YTHDF2, YTHDF3	217	6	19157	44.1406	0.762691	0.0271144	0.0251678
GOTERM_BP_DIRECT	GO:0033119~negative regulation of RNA splicing	3	1.28755	0.00184239	PTBP1, PTBP2, PTBP3	217	6	19157	44.1406	0.762691	0.0271144	0.0251678
GOTERM_BP_DIRECT	GO:0001649~osteoblast differentiation	7	3.00429	0.00231177	RPS15, SYNCRIP, ALYREF, DDX21, HNRNPC, RBMX, SND1	217	119	19157	5.19301	0.83557	0.0333922	0.0309948
GOTERM_BP_DIRECT	GO:0045087~innate immune response	16	6.86695	0.00241544	RBM14, YTHDF2, DDX3X, NONO, IFIT5, AKAP8, DDX21, ZC3HAV1, SFPQ, PSPC1, G3BP1, PCBP2, DHX36, G3BP2, MATR3, ZCCHC3	217	578	19157	2.44377	0.848372	0.0342554	0.031796
GOTERM_BP_DIRECT	GO:1903608~protein localization to cytoplasmic stress granule	3	1.28755	0.00256021	TIA1, DDX3X, YBX1	217	7	19157	37.8348	0.8646	0.0344304	0.0319584
GOTERM_BP_DIRECT	GO:2000623~negative regulation of nuclear-transcribed mRNA catabolic process, nonsense-mediated decay	3	1.28755	0.00256021	PABPC1, A1CF, HNRNPAB	217	7	19157	37.8348	0.8646	0.0344304	0.0319584
GOTERM_BP_DIRECT	GO:2001014~regulation of skeletal muscle cell differentiation	3	1.28755	0.00256021	DDX17, DDX5, RBFOX1	217	7	19157	37.8348	0.8646	0.0344304	0.0319584
GOTERM_BP_DIRECT	GO:0000375~RNA splicing, via transesterification reactions	4	1.71674	0.00270734	SF3B4, KHSRP, SRSF4, SRSF10	217	25	19157	14.125	0.879317	0.0357919	0.0332222
GOTERM_BP_DIRECT	GO:0016441~posttranscriptional gene silencing	3	1.28755	0.0033883	TIAL1, PUM1, ELAVL1	217	8	19157	33.1054	0.929162	0.0440479	0.0408855
GOTERM_BP_DIRECT	GO:0043153~entrainment of circadian clock by photoperiod	4	1.71674	0.00458551	PPP1CB, RBM4, PPP1CC, PPP1CA	217	30	19157	11.7708	0.972261	0.0586343	0.0544247
GOTERM_BP_DIRECT	GO:0010586~miRNA metabolic process	3	1.28755	0.0065089	DDX17, TRIM71, KHSRP	217	11	19157	24.0767	0.993864	0.0793273	0.073632
GOTERM_BP_DIRECT	GO:0001731~formation of translation preinitiation complex	3	1.28755	0.0065089	EIF4H, EIF2S2, EIF4B	217	11	19157	24.0767	0.993864	0.0793273	0.073632
GOTERM_BP_DIRECT	GO:0031053~primary miRNA processing	3	1.28755	0.0065089	DDX3X, SRRT, HNRNPA2B1	217	11	19157	24.0767	0.993864	0.0793273	0.073632
GOTERM_BP_DIRECT	GO:0000184~nuclear-transcribed mRNA catabolic process, nonsense-mediated decay	4	1.71674	0.00767506	HELZ2, UPF1, BCLAF1, PABPC1	217	36	19157	9.80901	0.997545	0.0921007	0.0854884
GOTERM_BP_DIRECT	GO:0009048~dosage compensation by inactivation of X chromosome	3	1.28755	0.0105326	UPF1, RBM15, YTHDC1	217	14	19157	18.9174	0.999741	0.120815	0.112141
GOTERM_BP_DIRECT	GO:0033962~cytoplasmic mRNA processing body assembly	3	1.28755	0.0105326	ATXN2, LSM14A, PATL1	217	14	19157	18.9174	0.999741	0.120815	0.112141
GOTERM_BP_DIRECT	GO:0045947~negative regulation of translational initiation	3	1.28755	0.0105326	RBM4, LARP1, FMR1	217	14	19157	18.9174	0.999741	0.120815	0.112141
GOTERM_BP_DIRECT	GO:0048511~rhythmic process	5	2.14592	0.0112063	SFPQ, DDX5, PSPC1, NONO, TARDBP	217	77	19157	5.73254	0.999848	0.126679	0.117584
GOTERM_BP_DIRECT	GO:0006364~rRNA processing	6	2.57511	0.015059	RPS15, DDX17, RPS28, RPL14, DDX21, BYSL	217	128	19157	4.13818	0.999993	0.167801	0.155753
GOTERM_BP_DIRECT	GO:0051489~regulation of filopodium assembly	3	1.28755	0.0171932	FXR1, FXR2, FMR1	217	18	19157	14.7135	0.999999	0.188884	0.175323
GOTERM_BP_DIRECT	GO:0000956~nuclear-transcribed mRNA catabolic process	3	1.28755	0.0190749	UPF1, DDX5, THRAP3	217	19	19157	13.9391	1	0.206645	0.191809
GOTERM_BP_DIRECT	GO:0045445~myoblast differentiation	3	1.28755	0.021039	DDX17, DDX5, MBNL1	217	20	19157	13.2422	1	0.2248	0.208661
GOTERM_BP_DIRECT	GO:0010603~regulation of cytoplasmic mRNA processing body assembly	2	0.858369	0.022424	ATXN2L, ATXN2	217	2	19157	88.2811	1	0.230141	0.213618
GOTERM_BP_DIRECT	GO:1905663~positive regulation of telomerase RNA reverse transcriptase activity	2	0.858369	0.022424	HNRNPA2B1, HNRNPD	217	2	19157	88.2811	1	0.230141	0.213618
GOTERM_BP_DIRECT	GO:0097010~eukaryotic translation initiation factor 4F complex assembly	2	0.858369	0.022424	EIF4H, EIF4B	217	2	19157	88.2811	1	0.230141	0.213618
GOTERM_BP_DIRECT	GO:0032727~positive regulation of interferon-alpha production	3	1.28755	0.0296774	DDX3X, DHX36, ZC3HAV1	217	24	19157	11.0351	1	0.300628	0.279044
GOTERM_BP_DIRECT	GO:0045069~regulation of viral genome replication	2	0.858369	0.0334475	DDX5, PPIA	217	3	19157	58.8541	1	0.326113	0.3027
GOTERM_BP_DIRECT	GO:1990428~miRNA transport	2	0.858369	0.0334475	HNRNPA2B1, YBX1	217	3	19157	58.8541	1	0.326113	0.3027
GOTERM_BP_DIRECT	GO:0034645~cellular macromolecule biosynthetic process	2	0.858369	0.0334475	EIF4G2, EIF4G1	217	3	19157	58.8541	1	0.326113	0.3027
GOTERM_BP_DIRECT	GO:0030154~cell differentiation	14	6.00858	0.0378881	DAZAP1, DDX3X, PRRC2C, NEDD4L, RPS3A, PRRC2B, PRRC2A, PURB, FXR1, RBM4, ALKBH5, CAPRIN1, PEG10, RBM45	217	664	19157	1.86135	1	0.364848	0.338654
GOTERM_BP_DIRECT	GO:0002191~cap-dependent translational initiation	2	0.858369	0.0443474	EIF3D, EIF4G1	217	4	19157	44.1406	1	0.406952	0.377735
GOTERM_BP_DIRECT	GO:0097167~circadian regulation of translation	2	0.858369	0.0443474	RBM4, HNRNPD	217	4	19157	44.1406	1	0.406952	0.377735
GOTERM_BP_DIRECT	GO:0005981~regulation of glycogen catabolic process	2	0.858369	0.0443474	PPP1CB, PPP1CA	217	4	19157	44.1406	1	0.406952	0.377735
GOTERM_BP_DIRECT	GO:0036493~positive regulation of translation in response to endoplasmic reticulum stress	2	0.858369	0.0443474	DDX3X, EIF4G1	217	4	19157	44.1406	1	0.406952	0.377735
GOTERM_BP_DIRECT	GO:0005977~glycogen metabolic process	3	1.28755	0.0475078	PPP1CB, PPP1CC, PPP1CA	217	31	19157	8.54333	1	0.430885	0.39995
GOTERM_BP_DIRECT	GO:0032508~DNA duplex unwinding	4	1.71674	0.049471	UPF1, DDX3X, G3BP1, DHX36	217	73	19157	4.83732	1	0.443534	0.41169
GOTERM_BP_DIRECT	GO:0006402~mRNA catabolic process	3	1.28755	0.0503077	YTHDF2, KHSRP, SND1	217	32	19157	8.27635	1	0.445909	0.413895
GOTERM_BP_DIRECT	GO:0051260~protein homooligomerization	5	2.14592	0.053171	FUS, PEG10, G3BP2, RBMX, ELAVL1	217	125	19157	3.53124	1	0.465993	0.432537
GOTERM_BP_DIRECT	GO:1904358~positive regulation of telomere maintenance via telomere lengthening	2	0.858369	0.0551248	DHX36, HNRNPA2B1	217	5	19157	35.3124	1	0.472499	0.438576
GOTERM_BP_DIRECT	GO:0016556~mRNA modification	2	0.858369	0.0551248	A1CF, HNRNPAB	217	5	19157	35.3124	1	0.472499	0.438576
GOTERM_BP_DIRECT	GO:0006378~mRNA polyadenylation	3	1.28755	0.0560796	CSTF2, PABPC1, GRSF1	217	34	19157	7.78951	1	0.475458	0.441322
GOTERM_BP_DIRECT	GO:0006401~RNA catabolic process	3	1.28755	0.0590485	PABPC4, HNRNPD, SND1	217	35	19157	7.56695	1	0.495245	0.459689
GOTERM_BP_DIRECT	GO:0045892~negative regulation of transcription, DNA-templated	12	5.15021	0.0651126	SPEN, HNRNPL, SFPQ, ILF3, BCLAF1, HNRNPK, PSPC1, NONO, SRSF2, PATZ1, EIF4G2, SF1	217	580	19157	1.82651	1	0.523566	0.485976
GOTERM_BP_DIRECT	GO:0016071~mRNA metabolic process	2	0.858369	0.0657813	ATXN2L, PCBP2	217	6	19157	29.427	1	0.523566	0.485976
GOTERM_BP_DIRECT	GO:0043620~regulation of DNA-templated transcription in response to stress	2	0.858369	0.0657813	BCLAF1, RPS6KA1	217	6	19157	29.427	1	0.523566	0.485976
GOTERM_BP_DIRECT	GO:0002735~positive regulation of myeloid dendritic cell cytokine production	2	0.858369	0.0657813	DHX36, DDX21	217	6	19157	29.427	1	0.523566	0.485976
GOTERM_BP_DIRECT	GO:0046822~regulation of nucleocytoplasmic transport	2	0.858369	0.0657813	RBM4, PPP1CC	217	6	19157	29.427	1	0.523566	0.485976
GOTERM_BP_DIRECT	GO:0032543~mitochondrial translation	3	1.28755	0.0682675	PTCD3, MRPS15, MRPS16	217	38	19157	6.96956	1	0.537865	0.499249
GOTERM_BP_DIRECT	GO:0030307~positive regulation of cell growth	4	1.71674	0.0753622	DDX3X, RPS6KA1, EIF4G2, EIF4G1	217	87	19157	4.0589	1	0.577943	0.53645
GOTERM_BP_DIRECT	GO:0044806~G-quadruplex DNA unwinding	2	0.858369	0.0763182	DHX36, HNRNPA2B1	217	7	19157	25.2232	1	0.577943	0.53645
GOTERM_BP_DIRECT	GO:0030578~PML body organization	2	0.858369	0.0763182	SERBP1, HABP4	217	7	19157	25.2232	1	0.577943	0.53645
GOTERM_BP_DIRECT	GO:0010587~miRNA catabolic process	2	0.858369	0.0763182	LIN28B, SND1	217	7	19157	25.2232	1	0.577943	0.53645
GOTERM_BP_DIRECT	GO:1901223~negative regulation of NIK/NF-kappaB signaling	3	1.28755	0.0779233	PPM1B, DDX3X, MKRN2	217	41	19157	6.45959	1	0.584425	0.542466
GOTERM_BP_DIRECT	GO:0010501~RNA secondary structure unwinding	2	0.858369	0.0867367	DDX3X, DHX36	217	8	19157	22.0703	1	0.63252	0.587108
GOTERM_BP_DIRECT	GO:0045652~regulation of megakaryocyte differentiation	2	0.858369	0.0867367	CNOT4, RBM15	217	8	19157	22.0703	1	0.63252	0.587108
GOTERM_BP_DIRECT	GO:0001701~in utero embryonic development	6	2.57511	0.0867687	MBNL1, YTHDC1, RTCB, YBX1, EIF2S2, YBX3	217	208	19157	2.54657	1	0.63252	0.587108
GOTERM_BP_DIRECT	GO:0008283~cell proliferation	5	2.14592	0.0900117	PURB, DAZAP1, LARP1, ATAD5, BYSL	217	150	19157	2.9427	1	0.650084	0.603412
GOTERM_BP_DIRECT	GO:0001837~epithelial to mesenchymal transition	3	1.28755	0.0914097	DDX17, DDX5, HNRNPAB	217	45	19157	5.88541	1	0.654124	0.607161
GOTERM_BP_DIRECT	GO:0045071~negative regulation of viral genome replication	3	1.28755	0.0948814	ILF3, IFIT5, ZC3HAV1	217	46	19157	5.75746	1	0.672795	0.624492
GOTERM_BP_DIRECT	GO:1901798~positive regulation of signal transduction by p53 class mediator	2	0.858369	0.0970383	RPS15, RPS20	217	9	19157	19.618	1	0.675802	0.627283
GOTERM_BP_DIRECT	GO:0039694~viral RNA genome replication	2	0.858369	0.0970383	PCBP1, PCBP2	217	9	19157	19.618	1	0.675802	0.627283

## Sheet: Intersection Huh-7 A549-ACE2
Intersection Huh-7 A549-ACE2 RNA interactomes
A1CF
ATXN2
ATXN2L
C19orf66
CAPRIN1
CSDE1
DAZAP1
DDX3X
DHX36
EIF2S2
EIF3A
EIF4B
EIF4G1
EIF4H
EIF5A
ESRP1
FAM120A
FMR1
FUBP3
FUS
FXR1
FXR2
G3BP1
G3BP2
HDLBP
HNRNPA0
HNRNPA1
HNRNPAB
HNRNPK
IFIT5
IGF2BP1
IGF2BP2
IGF2BP3
LARP1
LARP4
LARP4B
LASP1
LSM14A
MBNL1
MOV10
MSI2
N
NUFIP2
ORF9b
PABPC1
PABPC4
PATL1
PCBP1
PCBP2
PEBP1
PPP1CA
PPP1CB
PPP1CC
PRRC2C
PTBP1
PUM1
PUM2
PURB
R3HDM1
RBM47
RBMS1
RBMS2
RPS14
RPS15
RPS2
RPS28
RPS3
RPSA
RTCB
S
SERBP1
SND1
SPATS2L
SYNCRIP
TARDBP
TIAL1
UPF1
YBX1
YBX3
YTHDF3
ZC3H7A
ZC3H7B
ZC3HAV1

## Sheet: Consensus RNA interactome
Consensus RNA interactome (human proteins only, FDR<10%)
A1CF
ACTA1
ANXA1
ATXN2
ATXN2L
C19orf66
CAPRIN1
CNBP
CSDE1
DAZAP1
DDX1
DDX3X
DHX36
EIF2S2
EIF3A
EIF3C
EIF3D
EIF3G
EIF3L
EIF4B
EIF4G1
EIF4H
EIF5A
ELAVL1
ESRP1
FAM120A
FMR1
FUBP3
FUS
FXR1
FXR2
G3BP1
G3BP2
GPI
GSPT1
HDLBP
HNRNPA0
HNRNPA1
HNRNPA2B1
HNRNPA3
HNRNPAB
HNRNPC
HNRNPDL
HNRNPK
HNRNPL
HNRNPR
IFIT5
IGF2BP1
IGF2BP2
IGF2BP3
LARP1
LARP4
LARP4B
LASP1
LSM14A
MAP3K20
MBNL1
MKRN2
MOV10
MSI2
NUFIP2
PABPC1
PABPC4
PATL1
PCBP1
PCBP2
PEBP1
PPP1CA
PPP1CB
PPP1CC
PRRC2C
PTBP1
PTBP3
PUM1
PUM2
PURB
R3HDM1
RAB13
RBM3
RBM47
RBMS1
RBMS2
RPL4
RPS10
RPS11
RPS14
RPS15
RPS2
RPS26
RPS28
RPS3
RPS3A
RPSA
RTCB
SERBP1
SND1
SPATS2L
STRAP
SYNCRIP
TAGLN2
TARDBP
TIAL1
UBAP2L
UPF1
YBX1
YBX3
YTHDF3
ZC3H7A
ZC3H7B
ZC3HAV1
ZCCHC3
