# Supplementary material for: SND1 binds SARS-CoV-2 negative-sense RNA and promotes viral RNA synthesis through NSP9
Source: Cell. 2023 Oct 26;186(22):4834–4850.e23. doi: 10.1016/j.cell.2023.09.002 (PMC10617981; doi:10.1016/j.cell.2023.09.002)
Supplement: Table S3. Analysis of strand preference for SND1 (eCLIP) and NSP9 (cRIP) peaks on viral RNA, related to Figures 3 and 6 [file mmc3.xlsx]

## Sheet: SND1_eCLIP_rev
gene_name	count_fwd	count_rev	libSize.fwd	libSize.rev	prob	lambda	CPM_fwd	CPM_rev	log2FC(rev/fwd)	fraction_fwd	fraction_rev	p.value	p.adj(BY)
ORF10	165	1638	23608	40684	0.0280439	165	2566.42	25477.5	3.31089	0.0915141	0.908486	0	0
N	1359	7317	23608	40684	0.134947	1359	21137.9	113809	2.42865	0.156639	0.843361	0	0

## Sheet: cRIP_rep1_NSP9_8h_CTRL_fwd
peak_name	count_fwd	count_rev	libSize.fwd	libSize.rev	Peak_prob	lambda	CPM_fwd	CPM_rev	log2FC(fwd/rev)	fraction_fwd	fraction_rev	p.value	p.adj(BY)
peak_MN908947.3_6_53	2072	289	46576	6064	0.0448518	289	39361.7	5490.12	2.84166	0.877594	0.122406	0	0
peak_MN908947.3_29710_29846	393	325	46576	6064	0.0136398	325	7465.81	6174.01	0.274049	0.547354	0.452646	2.56765e-05	3.85147e-05

## Sheet: cRIP_rep1_NSP9_8h_CTRL_rev
peak_name	count_fwd	count_rev	libSize.fwd	libSize.rev	Peak_prob	lambda	CPM_fwd	CPM_rev	log2FC(rev/fwd)	fraction_fwd	fraction_rev	p.value	p.adj(BY)
peak_MN908947.3_25_64	2084	292	46576	6064	0.0451368	2084	39589.7	5547.11	-2.83509	0.877104	0.122896	0	0
peak_MN908947.3_28296_28333	193	67	46576	6064	0.00493921	193	3666.41	1272.8	-1.52563	0.742308	0.257692	5.64359e-26	1.03466e-25
peak_MN908947.3_29837_29879	100	284	46576	6064	0.00729483	100	1899.7	5395.14	1.5054	0.260417	0.739583	3.48257e-51	9.57706e-51

## Sheet: cRIP_rep1_NSP9_8h_KO_fwd
peak_name	count_fwd	count_rev	libSize.fwd	libSize.rev	Peak_prob	lambda	CPM_fwd	CPM_rev	log2FC(fwd/rev)	fraction_fwd	fraction_rev	p.value	p.adj(BY)
peak_MN908947.3_6_53	1001	76	12592	1760	0.0750418	76	69746.4	5295.43	3.71905	0.929434	0.0705664	0	0

## Sheet: cRIP_rep1_NSP9_8h_KO_rev
peak_name	count_fwd	count_rev	libSize.fwd	libSize.rev	Peak_prob	lambda	CPM_fwd	CPM_rev	log2FC(rev/fwd)	fraction_fwd	fraction_rev	p.value	p.adj(BY)
peak_MN908947.3_25_64	1060	78	12592	1760	0.0792921	1060	73857.3	5434.78	-3.7642	0.931459	0.0685413	0	0

## Sheet: cRIP_rep1_NSP9_12h_CTRL_fwd
peak_name	count_fwd	count_rev	libSize.fwd	libSize.rev	Peak_prob	lambda	CPM_fwd	CPM_rev	log2FC(fwd/rev)	fraction_fwd	fraction_rev	p.value	p.adj(BY)
peak_MN908947.3_6_55	12643	1110	602748	25872	0.0218781	1110	20112.3	1765.77	3.50896	0.91929	0.0807097	0	0
peak_MN908947.3_339_378	516	13	602748	25872	0.000841526	13	820.846	20.6802	5.24442	0.975425	0.0245747	0	0
peak_MN908947.3_25445_25753	5148	33	602748	25872	0.00824186	33	8189.37	52.4959	7.25835	0.993631	0.00636943	0	0

## Sheet: cRIP_rep1_NSP9_12h_CTRL_rev
peak_name	count_fwd	count_rev	libSize.fwd	libSize.rev	Peak_prob	lambda	CPM_fwd	CPM_rev	log2FC(rev/fwd)	fraction_fwd	fraction_rev	p.value	p.adj(BY)
peak_MN908947.3_25_67	14317	1142	602748	25872	0.024592	14317	22775.3	1816.68	-3.64736	0.926127	0.0738728	0	0
peak_MN908947.3_28295_28334	1870	333	602748	25872	0.0035045	1870	2974.77	529.732	-2.48721	0.848842	0.151158	0	0
peak_MN908947.3_29078_29117	872	66	602748	25872	0.00149216	872	1387.17	104.992	-3.71115	0.929638	0.0703625	4.29958e-278	1.63623e-277
peak_MN908947.3_29309_29420	435	264	602748	25872	0.00111196	435	691.992	419.968	-0.71913	0.622318	0.377682	2.41736e-19	5.51964e-19
peak_MN908947.3_29815_29879	1699	1325	602748	25872	0.00481054	1699	2702.75	2107.79	-0.358543	0.561839	0.438161	4.82866e-22	1.37818e-21

## Sheet: cRIP_rep1_NSP9_12h_KO_fwd
peak_name	count_fwd	count_rev	libSize.fwd	libSize.rev	Peak_prob	lambda	CPM_fwd	CPM_rev	log2FC(fwd/rev)	fraction_fwd	fraction_rev	p.value	p.adj(BY)
peak_MN908947.3_6_112	13374	2931	200356	44408	0.0666152	2931	54640.4	11974.8	2.18987	0.820239	0.179761	0	0
peak_MN908947.3_339_391	297	34	200356	44408	0.00135232	34	1213.41	138.909	3.1177	0.897281	0.102719	1.05787e-167	2.20389e-167
peak_MN908947.3_25474_25574	949	49	200356	44408	0.0040774	49	3877.2	200.193	4.26874	0.950902	0.0490982	0	0
peak_MN908947.3_27413_27554	836	40	200356	44408	0.00357896	40	3415.53	163.423	4.37705	0.954338	0.0456621	0	0

## Sheet: cRIP_rep1_NSP9_12h_KO_rev
peak_name	count_fwd	count_rev	libSize.fwd	libSize.rev	Peak_prob	lambda	CPM_fwd	CPM_rev	log2FC(rev/fwd)	fraction_fwd	fraction_rev	p.value	p.adj(BY)
peak_MN908947.3_25_68	12336	2769	200356	44408	0.0617125	12336	50399.6	11312.9	-2.15534	0.816683	0.183317	0	0
peak_MN908947.3_28295_28345	844	1277	200356	44408	0.00866549	844	3448.22	5217.27	0.597302	0.397926	0.602074	2.69666e-44	9.77217e-44
peak_MN908947.3_28471_28512	1039	163	200356	44408	0.00491085	1039	4244.91	665.948	-2.67043	0.864393	0.135607	1.49411e-251	1.08287e-250
peak_MN908947.3_28597_28628	1742	134	200356	44408	0.00766453	1742	7117.06	547.466	-3.69801	0.928571	0.0714286	0	0
peak_MN908947.3_28796_28844	632	359	200356	44408	0.0040488	632	2582.08	1466.72	-0.815516	0.63774	0.36226	8.69746e-33	2.70154e-32
peak_MN908947.3_29079_29117	238	179	200356	44408	0.00170368	238	972.365	731.317	-0.410514	0.570743	0.429257	9.94236e-06	2.70219e-05
peak_MN908947.3_29325_29369	56	208	200356	44408	0.00107859	56	228.792	849.798	1.88849	0.212121	0.787879	8.32533e-55	3.62033e-54
peak_MN908947.3_29837_29879	318	953	200356	44408	0.00519276	318	1299.21	3893.55	1.58271	0.250197	0.749803	4.22506e-181	2.29662e-180

## Sheet: cRIP_rep2_NSP9_8h_CTRL_fwd
peak_name	count_fwd	count_rev	libSize.fwd	libSize.rev	Peak_prob	lambda	CPM_fwd	CPM_rev	log2FC(fwd/rev)	fraction_fwd	fraction_rev	p.value	p.adj(BY)
peak_MN908947.3_6_53	13523	5957	1172588	60536	0.0157973	5957	10966.5	4830.82	1.18259	0.694199	0.305801	0	0
peak_MN908947.3_75_83	305	1285	1172588	60536	0.00128941	1285	247.339	1042.07	-2.07045	0.191824	0.808176	1.79495e-237	5.57011e-237
peak_MN908947.3_4120_4181	1458	17	1172588	60536	0.00119615	17	1182.36	13.7861	6.3225	0.988475	0.0115254	0	0
peak_MN908947.3_8837_8925	2116	11	1172588	60536	0.00172489	11	1715.97	8.92043	7.43524	0.994828	0.0051716	0	0
peak_MN908947.3_9002_9038	722	11	1172588	60536	0.000594425	11	585.505	8.92043	5.8856	0.984993	0.0150068	0	0
peak_MN908947.3_12197_12244	909	11	1172588	60536	0.000746073	11	737.152	8.92043	6.21737	0.988043	0.0119565	0	0
peak_MN908947.3_12682_12763	1158	18	1172588	60536	0.000953675	18	939.078	14.5971	5.91343	0.984694	0.0153061	0	0
peak_MN908947.3_18175_18251	1011	13	1172588	60536	0.000830411	13	819.869	10.5423	6.15215	0.987305	0.0126953	0	0
peak_MN908947.3_21585_21820	6745	16	1172588	60536	0.00548282	16	5469.85	12.9752	8.61275	0.997633	0.00236651	0	0
peak_MN908947.3_23255_23373	2693	17	1172588	60536	0.00219767	17	2183.88	13.7861	7.20717	0.993727	0.00627306	0	0
peak_MN908947.3_23578_23690	3385	18	1172588	60536	0.00275966	18	2745.06	14.5971	7.45994	0.994711	0.00528945	0	0
peak_MN908947.3_25528_25736	7742	20	1172588	60536	0.00629458	20	6278.36	16.219	8.51048	0.997423	0.00257666	0	0

[truncated: 7 more sheets: cRIP_rep2_NSP9_8h_CTRL_rev, cRIP_rep2_NSP9_8h_KO_fwd, cRIP_rep2_NSP9_8h_KO_rev, cRIP_rep2_NSP9_12h_CTRL_fwd, cRIP_rep2_NSP9_12h_CTRL_rev, cRIP_rep2_NSP9_12h_KO_fwd, cRIP_rep2_NSP9_12h_KO_rev]
