# Supplementary material for: SND1 binds SARS-CoV-2 negative-sense RNA and promotes viral RNA synthesis through NSP9
Source: Cell. 2023 Oct 26;186(22):4834–4850.e23. doi: 10.1016/j.cell.2023.09.002 (PMC10617981; doi:10.1016/j.cell.2023.09.002)
Supplement: Table S4. SND1 protein-protein interactome in SARS-CoV-2 infected and uninfected cells, related to Figure 5 [file mmc4.xlsx]

## Sheet: SND1 Co-IP
gene_name	protein_id	description	found.in.files	found.in.file_fractionated_merged_results_20220128_1336_proteins.txt	found.in.file_P1740_merged_results_20210722_1130_proteins.txt	found.in.files_Input	found.in.files_IP	found.in.conditions	found.in.conditions_Input	found.in.conditions_IP	found.in.reps	found.in.reps_Input	found.in.reps_IP	max.qupm	max.qupm_Input	max.qupm_IP	average.top3	average.top3_Input	average.top3_IP	keep_IP	keep_Input	keep	logFC	AveExpr	t	pvalue.limma	fdr.limma	B	pvalue.fdrtool	qval.fdrtool	lfdr.fdrtool	comparison	sample	hit_annotation_method	pvalue	fdr	hit	hit_annotation	top3
SIAH2	O43255	E3 ubiquitin-protein ligase SIAH2 OS=Homo sapiens OX=9606 GN=SIAH2 PE=1 SV=1	1	NA	1	NA	1	4	NA	4	2	NA	2	2	NA	2	7.05673	NA	7.05673	TRUE	FALSE	TRUE	5.32953	22.5349	38.3786	1.37877e-07	1.05616e-05	8.39178	0.954157	1	1	SND1_uninfected - IgG_uninfected	IP	limma	1.37877e-07	1.05616e-05	TRUE	enriched hit	7.05673
MTDH	H0YBJ8|Q86UE4	Protein LYRIC (Fragment) OS=Homo sapiens OX=9606 GN=MTDH PE=1 SV=1|Protein LYRIC OS=Homo sapiens OX=9606 GN=MTDH PE=1 SV=2	2	1	1	1	1	4	2	4	2	2	2	32	28	32	7.61729	7.34292	7.89166	TRUE	TRUE	TRUE	5.25567	26.2066	36.8607	1.66841e-08	1.01489e-05	10.4204	0.955968	1	1	SND1_uninfected - IgG_uninfected	IP	limma	1.66841e-08	1.01489e-05	TRUE	enriched hit	7.89166
SRSF1	J3KTL2|Q07955	Serine/arginine-rich splicing factor 1 OS=Homo sapiens OX=9606 GN=SRSF1 PE=1 SV=1|Serine/arginine-rich splicing factor 1 OS=Homo sapiens OX=9606 GN=SRSF1 PE=1 SV=2	2	1	1	1	1	4	2	4	2	2	2	17	17	14	8.15191	8.05529	8.24853	TRUE	TRUE	TRUE	3.97726	25.9521	33.1592	3.20766e-08	1.01489e-05	9.87679	0.960386	1	1	SND1_uninfected - IgG_uninfected	IP	limma	3.20766e-08	1.01489e-05	TRUE	enriched hit	8.24853
UBAP2L	F8W726|Q14157|Q14157-1|Q14157-3|Q14157-4|Q14157-5	Isoform 2 of Ubiquitin-associated protein 2-like OS=Homo sapiens OX=9606 GN=UBAP2L|Isoform 3 of Ubiquitin-associated protein 2-like OS=Homo sapiens OX=9606 GN=UBAP2L|Isoform 4 of Ubiquitin-associated protein 2-like OS=Homo sapiens OX=9606 GN=UBAP2L|Isoform 5 of Ubiquitin-associated protein 2-like OS=Homo sapiens OX=9606 GN=UBAP2L|Ubiquitin-associated protein 2-like OS=Homo sapiens OX=9606 GN=UBAP…	2	1	1	1	1	4	2	4	2	2	2	17	15	17	7.14666	7.29222	7.00111	TRUE	TRUE	TRUE	4.20182	25.1934	32.3178	3.75917e-08	1.01489e-05	9.74009	0.96139	1	1	SND1_uninfected - IgG_uninfected	IP	limma	3.75917e-08	1.01489e-05	TRUE	enriched hit	7.00111
SND1	Q7KZF4	Staphylococcal nuclease domain-containing protein 1 OS=Homo sapiens OX=9606 GN=SND1 PE=1 SV=1	2	1	1	1	1	4	2	4	2	2	2	48	44	48	8.19914	7.93399	8.46429	TRUE	TRUE	TRUE	4.87778	27.5958	32.1529	3.87977e-08	1.01489e-05	9.71267	0.961587	1	1	SND1_uninfected - IgG_uninfected	IP	limma	3.87977e-08	1.01489e-05	TRUE	enriched hit	8.46429
RACGAP1	Q9H0H5	Rac GTPase-activating protein 1 OS=Homo sapiens OX=9606 GN=RACGAP1 PE=1 SV=1	2	1	1	1	1	4	2	4	2	2	2	23	14	23	7.22769	6.81808	7.6373	TRUE	TRUE	TRUE	5.13537	25.6112	31.6138	4.30652e-08	1.01489e-05	9.62156	0.962231	1	1	SND1_uninfected - IgG_uninfected	IP	limma	4.30652e-08	1.01489e-05	TRUE	enriched hit	7.6373
HELZ	J3QS41|P42694	Probable helicase with zinc finger domain OS=Homo sapiens OX=9606 GN=HELZ PE=1 SV=1|Probable helicase with zinc finger domain OS=Homo sapiens OX=9606 GN=HELZ PE=1 SV=2	2	1	1	1	1	4	2	4	2	2	2	46	5	46	6.47241	5.58954	7.35528	TRUE	TRUE	TRUE	3.97197	26.5806	30.5347	5.33553e-08	1.01489e-05	9.43215	0.963519	1	1	SND1_uninfected - IgG_uninfected	IP	limma	5.33553e-08	1.01489e-05	TRUE	enriched hit	7.35528
SRSF7	A0A0B4J1Z1|C9JAB2|Q16629|Q16629-2|Q16629-3|Q16629-4	Isoform 2 of Serine/arginine-rich splicing factor 7 OS=Homo sapiens OX=9606 GN=SRSF7|Isoform 3 of Serine/arginine-rich splicing factor 7 OS=Homo sapiens OX=9606 GN=SRSF7|Isoform 4 of Serine/arginine-rich splicing factor 7 OS=Homo sapiens OX=9606 GN=SRSF7|Serine/arginine-rich-splicing factor 7 OS=Homo sapiens OX=9606 GN=SRSF7 PE=1 SV=1|Serine/arginine-rich splicing factor 7 OS=Homo sapiens OX=9606…	2	1	1	1	1	4	2	4	2	2	2	10	10	7	7.48377	7.7322	7.23534	TRUE	TRUE	TRUE	3.81551	24.4519	30.3877	5.49679e-08	1.01489e-05	9.40559	0.963695	1	1	SND1_uninfected - IgG_uninfected	IP	limma	5.49679e-08	1.01489e-05	TRUE	enriched hit	7.23534
USP25	Q9UHP3|Q9UHP3-1|Q9UHP3-3	Ubiquitin carboxyl-terminal hydrolase 25 OS=Homo sapiens OX=9606 GN=USP25 PE=1 SV=4|Isoform USP25b of Ubiquitin carboxyl-terminal hydrolase 25 OS=Homo sapiens OX=9606 GN=USP25|Isoform USP25m of Ubiquitin carboxyl-terminal hydrolase 25 OS=Homo sapiens OX=9606 GN=USP25	2	1	1	1	1	4	2	4	2	2	2	40	12	40	6.92972	6.15223	7.70721	TRUE	TRUE	TRUE	4.78859	26.5684	30.3456	5.54391e-08	1.01489e-05	9.39796	0.963745	1	1	SND1_uninfected - IgG_uninfected	IP	limma	5.54391e-08	1.01489e-05	TRUE	enriched hit	7.70721
KIF23	A0A7I2V5Y5|H7BYN4|Q02241|Q02241-2	Isoform 2 of Kinesin-like protein KIF23 OS=Homo sapiens OX=9606 GN=KIF23|Kinesin-like protein KIF23 OS=Homo sapiens OX=9606 GN=KIF23 PE=1 SV=3|Kinesin-like protein KIF23 OS=Homo sapiens OX=9606 GN=KIF23 PE=4 SV=1|Kinesin-like protein OS=Homo sapiens OX=9606 GN=KIF23 PE=1 SV=1	2	1	1	1	1	4	2	4	2	2	2	39	22	39	7.19695	6.83375	7.56015	TRUE	TRUE	TRUE	4.38037	26.3398	30.2016	5.70898e-08	1.01489e-05	9.37171	0.963917	1	1	SND1_uninfected - IgG_uninfected	IP	limma	5.70898e-08	1.01489e-05	TRUE	enriched hit	7.56015
SRSF5	Q13243	Serine/arginine-rich splicing factor 5 OS=Homo sapiens OX=9606 GN=SRSF5 PE=1 SV=1	2	1	1	1	1	4	2	4	2	2	2	9	9	3	6.80704	7.16765	6.44643	TRUE	TRUE	TRUE	4.48171	21.8419	30.127	5.79672e-08	1.01489e-05	9.35804	0.964006	1	1	SND1_uninfected - IgG_uninfected	IP	limma	5.79672e-08	1.01489e-05	TRUE	enriched hit	6.44643
RPS25	P62851	40S ribosomal protein S25 OS=Homo sapiens OX=9606 GN=RPS25 PE=1 SV=1	2	1	1	1	1	4	2	4	2	2	2	4	4	4	7.46753	7.84702	7.08804	TRUE	TRUE	TRUE	3.91362	22.9125	29.6919	6.34089e-08	1.01489e-05	9.27732	0.964525	1	1	SND1_uninfected - IgG_uninfected	IP	limma	6.34089e-08	1.01489e-05	TRUE	enriched hit	7.08804
FMR1	Q06787|Q06787-6|Q06787-7|Q06787-8|Q06787-9	Isoform 5 of Synaptic functional regulator FMR1 OS=Homo sapiens OX=9606 GN=FMR1|Isoform 7 of Synaptic functional regulator FMR1 OS=Homo sapiens OX=9606 GN=FMR1|Isoform 8 of Synaptic functional regulator FMR1 OS=Homo sapiens OX=9606 GN=FMR1|Isoform 9 of Synaptic functional regulator FMR1 OS=Homo sapiens OX=9606 GN=FMR1|Synaptic functional regulator FMR1 OS=Homo sapiens OX=9606 GN=FMR1 PE=1 SV=1	2	1	1	1	1	4	2	4	2	2	2	16	16	12	6.85081	7.00996	6.69167	TRUE	TRUE	TRUE	3.58	23.5386	29.6196	6.43686e-08	1.01489e-05	9.26376	0.964612	1	1	SND1_uninfected - IgG_uninfected	IP	limma	6.43686e-08	1.01489e-05	TRUE	enriched hit	6.69167
SNRNP70	P08621|P08621-2	Isoform 2 of U1 small nuclear ribonucleoprotein 70 kDa OS=Homo sapiens OX=9606 GN=SNRNP70|U1 small nuclear ribonucleoprotein 70 kDa OS=Homo sapiens OX=9606 GN=SNRNP70 PE=1 SV=2	2	1	1	1	1	4	2	4	2	2	2	18	18	7	7.1726	7.64949	6.69571	TRUE	TRUE	TRUE	3.67049	23.1701	29.5668	6.50813e-08	1.01489e-05	9.25381	0.964675	1	1	SND1_uninfected - IgG_uninfected	IP	limma	6.50813e-08	1.01489e-05	TRUE	enriched hit	6.69571
DLD	E9PEX6|P09622	Dihydrolipoyl dehydrogenase OS=Homo sapiens OX=9606 GN=DLD PE=1 SV=1|Dihydrolipoyl dehydrogenase, mitochondrial OS=Homo sapiens OX=9606 GN=DLD PE=1 SV=2	2	1	1	1	1	4	2	4	2	2	2	17	13	17	8.23631	7.93654	8.53609	TRUE	TRUE	TRUE	5.96191	26.5306	29.3125	6.86413e-08	1.01489e-05	9.20557	0.964978	1	1	SND1_uninfected - IgG_uninfected	IP	limma	6.86413e-08	1.01489e-05	TRUE	enriched hit	8.53609
ZC3H18	E7ERS3|Q86VM9	Zinc finger CCCH domain-containing protein 18 OS=Homo sapiens OX=9606 GN=ZC3H18 PE=1 SV=1|Zinc finger CCCH domain-containing protein 18 OS=Homo sapiens OX=9606 GN=ZC3H18 PE=1 SV=2	2	1	1	1	1	4	2	4	2	2	2	23	23	11	6.82916	7.29858	6.35973	TRUE	TRUE	TRUE	3.85801	22.9707	29.1357	7.125e-08	1.01489e-05	9.17167	0.965189	1	1	SND1_uninfected - IgG_uninfected	IP	limma	7.125e-08	1.01489e-05	TRUE	enriched hit	6.35973
STT3B	Q8TCJ2	Dolichyl-diphosphooligosaccharide--protein glycosyltransferase subunit STT3B OS=Homo sapiens OX=9606 GN=STT3B PE=1 SV=1	2	1	1	1	1	4	2	4	2	2	2	13	13	5	7.05617	7.39081	6.72153	TRUE	TRUE	TRUE	3.28624	24.1157	28.6129	7.96631e-08	1.01489e-05	9.06973	0.965814	1	1	SND1_uninfected - IgG_uninfected	IP	limma	7.96631e-08	1.01489e-05	TRUE	enriched hit	6.72153
RBM25	P49756	RNA-binding protein 25 OS=Homo sapiens OX=9606 GN=RBM25 PE=1 SV=3	2	1	1	1	1	4	2	4	2	2	2	24	24	23	7.13073	7.17629	7.08517	TRUE	TRUE	TRUE	3.49434	25.1516	28.5142	8.13772e-08	1.01489e-05	9.0502	0.965931	1	1	SND1_uninfected - IgG_uninfected	IP	limma	8.13772e-08	1.01489e-05	TRUE	enriched hit	7.08517
MFAP4	K7ES70|P55083|P55083-2	Microfibril-associated glycoprotein 4 OS=Homo sapiens OX=9606 GN=MFAP4 PE=1 SV=1|Microfibril-associated glycoprotein 4 OS=Homo sapiens OX=9606 GN=MFAP4 PE=1 SV=2|Isoform 2 of Microfibril-associated glycoprotein 4 OS=Homo sapiens OX=9606 GN=MFAP4	1	NA	1	NA	1	4	NA	4	2	NA	2	2	NA	2	7.38532	NA	7.38532	TRUE	FALSE	TRUE	4.48793	22.7224	28.3768	8.38366e-08	1.01489e-05	9.02283	0.966096	1	1	SND1_uninfected - IgG_uninfected	IP	limma	8.38366e-08	1.01489e-05	TRUE	enriched hit	7.38532
SYNCRIP	O60506|O60506-2|O60506-4	Heterogeneous nuclear ribonucleoprotein Q OS=Homo sapiens OX=9606 GN=SYNCRIP PE=1 SV=2|Isoform 2 of Heterogeneous nuclear ribonucleoprotein Q OS=Homo sapiens OX=9606 GN=SYNCRIP|Isoform 4 of Heterogeneous nuclear ribonucleoprotein Q OS=Homo sapiens OX=9606 GN=SYNCRIP	2	1	1	1	1	4	2	4	2	2	2	21	21	11	7.34079	7.76053	6.92106	TRUE	TRUE	TRUE	3.47012	24.4404	28.2603	8.59885e-08	1.01489e-05	8.9995	0.966235	1	1	SND1_uninfected - IgG_uninfected	IP	limma	8.59885e-08	1.01489e-05	TRUE	enriched hit	6.92106
EVI5	A0A1B0GUF4|O60447|O60447-2	Ecotropic viral integration site 5 protein homolog (Fragment) OS=Homo sapiens OX=9606 GN=EVI5 PE=1 SV=1|Ecotropic viral integration site 5 protein homolog OS=Homo sapiens OX=9606 GN=EVI5 PE=1 SV=3|Isoform 2 of Ecotropic viral integration site 5 protein homolog OS=Homo sapiens OX=9606 GN=EVI5	2	1	1	1	1	4	2	4	2	2	2	23	3	23	6.24543	5.64603	6.84484	TRUE	TRUE	TRUE	3.52457	25.314	28.1909	8.73021e-08	1.01489e-05	8.98552	0.966318	1	1	SND1_uninfected - IgG_uninfected	IP	limma	8.73021e-08	1.01489e-05	TRUE	enriched hit	6.84484
HIRA	P54198	Protein HIRA OS=Homo sapiens OX=9606 GN=HIRA PE=1 SV=2	2	1	1	1	1	4	2	4	2	2	2	14	6	14	6.52818	6.15274	6.90361	TRUE	TRUE	TRUE	3.32823	24.778	27.7359	9.65088e-08	1.05616e-05	8.89273	0.966861	1	1	SND1_uninfected - IgG_uninfected	IP	limma	9.65088e-08	1.05616e-05	TRUE	enriched hit	6.90361
RPLP2	P05387	60S acidic ribosomal protein P2 OS=Homo sapiens OX=9606 GN=RPLP2 PE=1 SV=1	2	1	1	1	1	4	2	4	2	2	2	5	5	5	6.91364	6.8984	6.92889	TRUE	TRUE	TRUE	3.36381	23.8128	27.4001	1.04027e-07	1.05616e-05	8.82291	0.967262	1	1	SND1_uninfected - IgG_uninfected	IP	limma	1.04027e-07	1.05616e-05	TRUE	enriched hit	6.92889
PDHB	P11177|P11177-2|P11177-3	Isoform 2 of Pyruvate dehydrogenase E1 component subunit beta, mitochondrial OS=Homo sapiens OX=9606 GN=PDHB|Isoform 3 of Pyruvate dehydrogenase E1 component subunit beta, mitochondrial OS=Homo sapiens OX=9606 GN=PDHB|Pyruvate dehydrogenase E1 component subunit beta, mitochondrial OS=Homo sapiens OX=9606 GN=PDHB PE=1 SV=3	2	1	1	1	1	4	2	4	2	2	2	13	13	13	7.5095	6.96983	8.04917	TRUE	TRUE	TRUE	4.49322	26.3324	26.716	1.21555e-07	1.05616e-05	8.67695	0.968079	1	1	SND1_uninfected - IgG_uninfected	IP	limma	1.21555e-07	1.05616e-05	TRUE	enriched hit	8.04917
MTA3	E7EQY4|E7EV10|Q9BTC8|Q9BTC8-2	Metastasis-associated protein MTA3 OS=Homo sapiens OX=9606 GN=MTA3 PE=1 SV=1|Metastasis-associated protein MTA3 OS=Homo sapiens OX=9606 GN=MTA3 PE=1 SV=1|Metastasis-associated protein MTA3 OS=Homo sapiens OX=9606 GN=MTA3 PE=1 SV=2|Isoform 2 of Metastasis-associated protein MTA3 OS=Homo sapiens OX=9606 GN=MTA3	2	1	1	1	1	4	2	4	2	2	2	6	6	6	6.31167	6.41093	6.21241	TRUE	TRUE	TRUE	3.63615	23.1343	26.6622	1.23074e-07	1.05616e-05	8.66525	0.968143	1	1	SND1_uninfected - IgG_uninfected	IP	limma	1.23074e-07	1.05616e-05	TRUE	enriched hit	6.21241
SRPK1	H3BLV9|Q96SB4|Q96SB4-3|Q96SB4-4	Isoform 1 of SRSF protein kinase 1 OS=Homo sapiens OX=9606 GN=SRPK1|Isoform 3 of SRSF protein kinase 1 OS=Homo sapiens OX=9606 GN=SRPK1|SRSF protein kinase 1 (Fragment) OS=Homo sapiens OX=9606 GN=SRPK1 PE=1 SV=1|SRSF protein kinase 1 OS=Homo sapiens OX=9606 GN=SRPK1 PE=1 SV=2	2	1	1	1	1	4	2	4	2	2	2	10	10	3	6.2091	6.53667	5.88153	TRUE	TRUE	TRUE	3.46984	20.8249	26.58	1.25438e-07	1.05616e-05	8.64731	0.968241	1	1	SND1_uninfected - IgG_uninfected	IP	limma	1.25438e-07	1.05616e-05	TRUE	enriched hit	5.88153
DHX8	F5H658|Q14562	ATP-dependent RNA helicase DHX8 OS=Homo sapiens OX=9606 GN=DHX8 PE=1 SV=1|RNA helicase OS=Homo sapiens OX=9606 GN=DHX8 PE=1 SV=1	2	1	1	1	1	4	2	4	2	2	2	20	20	4	6.3948	6.77543	6.01416	TRUE	TRUE	TRUE	3.13733	21.988	26.4575	1.29055e-07	1.05616e-05	8.62046	0.968387	1	1	SND1_uninfected - IgG_uninfected	IP	limma	1.29055e-07	1.05616e-05	TRUE	enriched hit	6.01416
SLTM	Q9NWH9	SAFB-like transcription modulator OS=Homo sapiens OX=9606 GN=SLTM PE=1 SV=2	2	1	1	1	1	4	2	4	2	2	2	37	37	35	7.22052	7.22694	7.2141	TRUE	TRUE	TRUE	4.00365	26.338	25.855	1.48717e-07	1.05616e-05	8.48586	0.969107	1	1	SND1_uninfected - IgG_uninfected	IP	limma	1.48717e-07	1.05616e-05	TRUE	enriched hit	7.2141
CAMSAP2	Q08AD1|Q08AD1-2|Q08AD1-3	Calmodulin-regulated spectrin-associated protein 2 OS=Homo sapiens OX=9606 GN=CAMSAP2 PE=1 SV=3|Isoform 2 of Calmodulin-regulated spectrin-associated protein 2 OS=Homo sapiens OX=9606 GN=CAMSAP2|Isoform 3 of Calmodulin-regulated spectrin-associated protein 2 OS=Homo sapiens OX=9606 GN=CAMSAP2	2	1	1	1	1	4	2	4	2	2	2	43	13	43	6.84124	6.44009	7.24238	TRUE	TRUE	TRUE	4.01158	26.3472	25.8085	1.50372e-07	1.05616e-05	8.47531	0.969162	1	1	SND1_uninfected - IgG_uninfected	IP	limma	1.50372e-07	1.05616e-05	TRUE	enriched hit	7.24238
RBM28	Q9NW13	RNA-binding protein 28 OS=Homo sapiens OX=9606 GN=RBM28 PE=1 SV=3	2	1	1	1	1	4	2	4	2	2	2	23	23	12	6.81893	6.93846	6.69941	TRUE	TRUE	TRUE	3.26348	24.1314	25.7336	1.53085e-07	1.05616e-05	8.45825	0.969252	1	1	SND1_uninfected - IgG_uninfected	IP	limma	1.53085e-07	1.05616e-05	TRUE	enriched hit	6.69941
EIF3A	Q14152	Eukaryotic translation initiation factor 3 subunit A OS=Homo sapiens OX=9606 GN=EIF3A PE=1 SV=1	2	1	1	1	1	4	2	4	2	2	2	65	65	14	7.16277	7.76005	6.56548	TRUE	TRUE	TRUE	3.05431	24.7515	25.6511	1.56141e-07	1.05616e-05	8.43937	0.96935	1	1	SND1_uninfected - IgG_uninfected	IP	limma	1.56141e-07	1.05616e-05	TRUE	enriched hit	6.56548
EXOSC9	D6RIY6|Q06265|Q06265-2|Q06265-3|Q06265-4	Exosome complex component RRP45 OS=Homo sapiens OX=9606 GN=EXOSC9 PE=1 SV=1|Exosome complex component RRP45 OS=Homo sapiens OX=9606 GN=EXOSC9 PE=1 SV=3|Isoform 2 of Exosome complex component RRP45 OS=Homo sapiens OX=9606 GN=EXOSC9|Isoform 3 of Exosome complex component RRP45 OS=Homo sapiens OX=9606 GN=EXOSC9|Isoform 4 of Exosome complex component RRP45 OS=Homo sapiens OX=9606 GN=EXOSC9	2	1	1	1	1	4	2	4	2	2	2	6	6	3	6.68343	7.3675	5.99936	TRUE	TRUE	TRUE	3.11918	22.0213	25.4588	1.63542e-07	1.05616e-05	8.39506	0.96958	1	1	SND1_uninfected - IgG_uninfected	IP	limma	1.63542e-07	1.05616e-05	TRUE	enriched hit	5.99936
THRAP3	Q9Y2W1	Thyroid hormone receptor-associated protein 3 OS=Homo sapiens OX=9606 GN=THRAP3 PE=1 SV=2	2	1	1	1	1	4	2	4	2	2	2	41	41	25	7.31257	7.55559	7.06956	TRUE	TRUE	TRUE	4.34426	25.1943	25.4457	1.64058e-07	1.05616e-05	8.39204	0.969596	1	1	SND1_uninfected - IgG_uninfected	IP	limma	1.64058e-07	1.05616e-05	TRUE	enriched hit	7.06956
RPL7L1	Q6DKI1	60S ribosomal protein L7-like 1 OS=Homo sapiens OX=9606 GN=RPL7L1 PE=1 SV=2	2	1	1	1	1	4	2	4	2	2	2	8	8	5	6.75815	6.96155	6.55475	TRUE	TRUE	TRUE	3.1049	23.5512	25.4433	1.64153e-07	1.05616e-05	8.39148	0.969599	1	1	SND1_uninfected - IgG_uninfected	IP	limma	1.64153e-07	1.05616e-05	TRUE	enriched hit	6.55475
SRSF10	O75494|O75494-2	Serine/arginine-rich splicing factor 10 OS=Homo sapiens OX=9606 GN=SRSF10 PE=1 SV=1|Isoform 2 of Serine/arginine-rich splicing factor 10 OS=Homo sapiens OX=9606 GN=SRSF10	2	1	1	1	1	4	2	4	2	2	2	9	9	8	7.39075	7.53741	7.24409	TRUE	TRUE	TRUE	3.37138	24.4267	25.0061	1.82626e-07	1.05616e-05	8.28898	0.970121	1	1	SND1_uninfected - IgG_uninfected	IP	limma	1.82626e-07	1.05616e-05	TRUE	enriched hit	7.24409
PRPF40A	O75400|O75400-3	Isoform 3 of Pre-mRNA-processing factor 40 homolog A OS=Homo sapiens OX=9606 GN=PRPF40A|Pre-mRNA-processing factor 40 homolog A OS=Homo sapiens OX=9606 GN=PRPF40A PE=1 SV=2	2	1	1	1	1	4	2	4	2	2	2	30	30	16	7.098	7.28861	6.9074	TRUE	TRUE	TRUE	4.18779	24.971	24.9406	1.85594e-07	1.05616e-05	8.27343	0.970199	1	1	SND1_uninfected - IgG_uninfected	IP	limma	1.85594e-07	1.05616e-05	TRUE	enriched hit	6.9074
GJA1	P17302	Gap junction alpha-1 protein OS=Homo sapiens OX=9606 GN=GJA1 PE=1 SV=2	2	1	1	1	1	4	2	4	2	2	2	8	3	8	6.44001	5.85876	7.02125	TRUE	TRUE	TRUE	3.09202	24.6013	24.8328	1.90606e-07	1.05616e-05	8.24771	0.970328	1	1	SND1_uninfected - IgG_uninfected	IP	limma	1.90606e-07	1.05616e-05	TRUE	enriched hit	7.02125
HNRNPL	A0A3B3ITJ4|P14866	Heterogeneous nuclear ribonucleoprotein L (Fragment) OS=Homo sapiens OX=9606 GN=HNRNPL PE=1 SV=1|Heterogeneous nuclear ribonucleoprotein L OS=Homo sapiens OX=9606 GN=HNRNPL PE=1 SV=2	2	1	1	1	1	4	2	4	2	2	2	18	17	18	7.6561	8.16251	7.14969	TRUE	TRUE	TRUE	3.22295	25.5175	24.6326	2.00333e-07	1.05616e-05	8.19955	0.970567	1	1	SND1_uninfected - IgG_uninfected	IP	limma	2.00333e-07	1.05616e-05	TRUE	enriched hit	7.14969
NOP16	Q9Y3C1	Nucleolar protein 16 OS=Homo sapiens OX=9606 GN=NOP16 PE=1 SV=2	2	1	1	1	1	4	2	4	2	2	2	10	10	6	6.79814	6.92876	6.66753	TRUE	TRUE	TRUE	3.88043	22.8179	24.6037	2.01788e-07	1.05616e-05	8.19254	0.970601	1	1	SND1_uninfected - IgG_uninfected	IP	limma	2.01788e-07	1.05616e-05	TRUE	enriched hit	6.66753
JUNB	P17275	Transcription factor jun-B OS=Homo sapiens OX=9606 GN=JUNB PE=1 SV=1	1	NA	1	NA	1	4	NA	4	2	NA	2	3	NA	3	5.77798	NA	5.77798	TRUE	FALSE	TRUE	2.8502	21.7053	24.595	2.02227e-07	1.05616e-05	8.19044	0.970612	1	1	SND1_uninfected - IgG_uninfected	IP	limma	2.02227e-07	1.05616e-05	TRUE	enriched hit	5.77798
RPS6	P62753	40S ribosomal protein S6 OS=Homo sapiens OX=9606 GN=RPS6 PE=1 SV=1	2	1	1	1	1	4	2	4	2	2	2	10	10	9	7.80966	8.02168	7.59763	TRUE	TRUE	TRUE	3.39082	25.342	24.506	2.06784e-07	1.05616e-05	8.16883	0.970718	1	1	SND1_uninfected - IgG_uninfected	IP	limma	2.06784e-07	1.05616e-05	TRUE	enriched hit	7.59763
NOLC1	A0A0A0MRM9|Q14978|Q14978-2|Q14978-3	Isoform 3 of Nucleolar and coiled-body phosphoprotein 1 OS=Homo sapiens OX=9606 GN=NOLC1|Isoform Beta of Nucleolar and coiled-body phosphoprotein 1 OS=Homo sapiens OX=9606 GN=NOLC1|Nucleolar and coiled-body phosphoprotein 1 (Fragment) OS=Homo sapiens OX=9606 GN=NOLC1 PE=1 SV=1|Nucleolar and coiled-body phosphoprotein 1 OS=Homo sapiens OX=9606 GN=NOLC1 PE=1 SV=2	2	1	1	1	1	4	2	4	2	2	2	25	25	8	7.1596	7.81431	6.5049	TRUE	TRUE	TRUE	2.89443	23.4535	24.3358	2.15839e-07	1.05616e-05	8.12719	0.970921	1	1	SND1_uninfected - IgG_uninfected	IP	limma	2.15839e-07	1.05616e-05	TRUE	enriched hit	6.5049
ARID1A	O14497	AT-rich interactive domain-containing protein 1A OS=Homo sapiens OX=9606 GN=ARID1A PE=1 SV=3	2	1	1	1	1	4	2	4	2	2	2	25	19	25	6.8498	6.66307	7.03654	TRUE	TRUE	TRUE	3.23173	25.3158	24.2318	2.21594e-07	1.05616e-05	8.10158	0.971046	1	1	SND1_uninfected - IgG_uninfected	IP	limma	2.21594e-07	1.05616e-05	TRUE	enriched hit	7.03654
NCL	A0A7I2V3F3|A0A7I2V428|C9JLB1|H7BY16|P19338	Nucleolin OS=Homo sapiens OX=9606 GN=NCL PE=1 SV=2|Nucleolin OS=Homo sapiens OX=9606 GN=NCL PE=1 SV=3|Nucleolin OS=Homo sapiens OX=9606 GN=NCL PE=1 SV=9|Nucleolin OS=Homo sapiens OX=9606 GN=NCL PE=4 SV=1	2	1	1	1	1	4	2	4	2	2	2	40	40	28	8.17607	8.69397	7.65817	TRUE	TRUE	TRUE	3.80118	26.6299	24.1743	2.24856e-07	1.05616e-05	8.08735	0.971114	1	1	SND1_uninfected - IgG_uninfected	IP	limma	2.24856e-07	1.05616e-05	TRUE	enriched hit	7.65817
PDHA1	P08559|P08559-2|P08559-3|P08559-4	Isoform 2 of Pyruvate dehydrogenase E1 component subunit alpha, somatic form, mitochondrial OS=Homo sapiens OX=9606 GN=PDHA1|Isoform 3 of Pyruvate dehydrogenase E1 component subunit alpha, somatic form, mitochondrial OS=Homo sapiens OX=9606 GN=PDHA1|Isoform 4 of Pyruvate dehydrogenase E1 component subunit alpha, somatic form, mitochondrial OS=Homo sapiens OX=9606 GN=PDHA1|Pyruvate dehydrogenase E…	2	1	1	1	1	4	2	4	2	2	2	25	18	25	7.93088	7.58569	8.27606	TRUE	TRUE	TRUE	4.41264	26.7419	24.1075	2.28713e-07	1.05616e-05	8.07077	0.971194	1	1	SND1_uninfected - IgG_uninfected	IP	limma	2.28713e-07	1.05616e-05	TRUE	enriched hit	8.27606
FXR2	P51116	Fragile X mental retardation syndrome-related protein 2 OS=Homo sapiens OX=9606 GN=FXR2 PE=1 SV=2	2	1	1	1	1	4	2	4	2	2	2	18	15	18	6.74292	6.89409	6.59175	TRUE	TRUE	TRUE	2.70246	24.9792	24.0904	2.29715e-07	1.05616e-05	8.0665	0.971215	1	1	SND1_uninfected - IgG_uninfected	IP	limma	2.29715e-07	1.05616e-05	TRUE	enriched hit	6.59175
NFAT5	O94916|O94916-2|O94916-4|O94916-5	Isoform A of Nuclear factor of activated T-cells 5 OS=Homo sapiens OX=9606 GN=NFAT5|Isoform D of Nuclear factor of activated T-cells 5 OS=Homo sapiens OX=9606 GN=NFAT5|Isoform E of Nuclear factor of activated T-cells 5 OS=Homo sapiens OX=9606 GN=NFAT5|Nuclear factor of activated T-cells 5 OS=Homo sapiens OX=9606 GN=NFAT5 PE=1 SV=1	2	1	1	1	1	4	2	4	2	2	2	20	5	20	6.75382	6.28469	7.22294	TRUE	TRUE	TRUE	3.45809	24.9398	24.0146	2.34206e-07	1.05616e-05	8.0476	0.971305	1	1	SND1_uninfected - IgG_uninfected	IP	limma	2.34206e-07	1.05616e-05	TRUE	enriched hit	7.22294
SMARCD1	Q96GM5|Q96GM5-2	SWI/SNF-related matrix-associated actin-dependent regulator of chromatin subfamily D member 1 OS=Homo sapiens OX=9606 GN=SMARCD1 PE=1 SV=2|Isoform 2 of SWI/SNF-related matrix-associated actin-dependent regulator of chromatin subfamily D member 1 OS=Homo sapiens OX=9606 GN=SMARCD1	2	1	1	1	1	4	2	4	2	2	2	10	10	3	6.22473	6.52319	5.92627	TRUE	TRUE	TRUE	2.73649	22.2535	23.9731	2.36706e-07	1.05616e-05	8.03723	0.971355	1	1	SND1_uninfected - IgG_uninfected	IP	limma	2.36706e-07	1.05616e-05	TRUE	enriched hit	5.92627
DLG1	A0A0C4DFT3|A0A590UJ08|A0A590UJ18|A0A590UJ68|A0A590UJC5|A0A590UJD9|A0A590UJR5|A0A590UJS9|A0A590UKA8|Q12959|Q12959-2|Q12959-3|Q12959-4|Q12959-5|Q12959-6|Q12959-7	Disks large homolog 1 OS=Homo sapiens OX=9606 GN=DLG1 PE=1 SV=1|Disks large homolog 1 OS=Homo sapiens OX=9606 GN=DLG1 PE=1 SV=2|Isoform 2 of Disks large homolog 1 OS=Homo sapiens OX=9606 GN=DLG1|Isoform 3 of Disks large homolog 1 OS=Homo sapiens OX=9606 GN=DLG1|Isoform 4 of Disks large homolog 1 OS=Homo sapiens OX=9606 GN=DLG1|Isoform 5 of Disks large homolog 1 OS=Homo sapiens OX=9606 GN=DLG1|Iso…	2	1	1	1	1	4	2	4	2	2	2	22	16	22	6.77129	6.39229	7.15029	TRUE	TRUE	TRUE	3.40111	25.4472	23.9654	2.37177e-07	1.05616e-05	8.03529	0.971364	1	1	SND1_uninfected - IgG_uninfected	IP	limma	2.37177e-07	1.05616e-05	TRUE	enriched hit	7.15029
RPS4X	P62701	40S ribosomal protein S4, X isoform OS=Homo sapiens OX=9606 GN=RPS4X PE=1 SV=2	2	1	1	1	1	4	2	4	2	2	2	13	6	13	7.58506	7.47645	7.69367	TRUE	TRUE	TRUE	3.95832	25.3086	23.9537	2.37889e-07	1.05616e-05	8.03236	0.971378	1	1	SND1_uninfected - IgG_uninfected	IP	limma	2.37889e-07	1.05616e-05	TRUE	enriched hit	7.69367
RPS14	A0A2R8Y811|P62263	40S ribosomal protein S14 (Fragment) OS=Homo sapiens OX=9606 GN=RPS14 PE=1 SV=1|40S ribosomal protein S14 OS=Homo sapiens OX=9606 GN=RPS14 PE=1 SV=3	2	1	1	1	1	4	2	4	2	2	2	7	6	7	7.84056	8.04854	7.63257	TRUE	TRUE	TRUE	2.98168	23.5368	23.853	2.4413e-07	1.05616e-05	8.00703	0.971498	1	1	SND1_uninfected - IgG_uninfected	IP	limma	2.4413e-07	1.05616e-05	TRUE	enriched hit	7.63257
SCAF4	O95104|O95104-2|O95104-3	Isoform 2 of SR-related and CTD-associated factor 4 OS=Homo sapiens OX=9606 GN=SCAF4|Isoform 3 of SR-related and CTD-associated factor 4 OS=Homo sapiens OX=9606 GN=SCAF4|SR-related and CTD-associated factor 4 OS=Homo sapiens OX=9606 GN=SCAF4 PE=1 SV=3	2	1	1	1	1	4	2	4	2	2	2	7	7	2	6.25359	6.82456	5.68261	TRUE	TRUE	TRUE	3.5921	19.9349	23.6915	1.67589e-06	1.49412e-05	6.23697	0.971691	1	1	SND1_uninfected - IgG_uninfected	IP	limma	1.67589e-06	1.49412e-05	TRUE	enriched hit	5.68261
ASH2L	F5H8F7|Q9UBL3|Q9UBL3-3	Set1/Ash2 histone methyltransferase complex subunit ASH2 OS=Homo sapiens OX=9606 GN=ASH2L PE=1 SV=1|Set1/Ash2 histone methyltransferase complex subunit ASH2 OS=Homo sapiens OX=9606 GN=ASH2L PE=1 SV=1|Isoform 3 of Set1/Ash2 histone methyltransferase complex subunit ASH2 OS=Homo sapiens OX=9606 GN=ASH2L	2	1	1	1	1	4	2	4	2	2	2	13	13	7	6.66764	6.7708	6.56448	TRUE	TRUE	TRUE	3.26005	23.8812	23.686	2.54901e-07	1.05616e-05	7.96474	0.971697	1	1	SND1_uninfected - IgG_uninfected	IP	limma	2.54901e-07	1.05616e-05	TRUE	enriched hit	6.56448
TOP1	P11387	DNA topoisomerase 1 OS=Homo sapiens OX=9606 GN=TOP1 PE=1 SV=2	2	1	1	1	1	4	2	4	2	2	2	31	31	25	7.22005	7.31462	7.12548	TRUE	TRUE	TRUE	4.04665	25.4868	23.6108	2.59928e-07	1.05616e-05	7.94558	0.971787	1	1	SND1_uninfected - IgG_uninfected	IP	limma	2.59928e-07	1.05616e-05	TRUE	enriched hit	7.12548
SIAH1	Q8IUQ4|Q8IUQ4-2	E3 ubiquitin-protein ligase SIAH1 OS=Homo sapiens OX=9606 GN=SIAH1 PE=1 SV=2|Isoform 2 of E3 ubiquitin-protein ligase SIAH1 OS=Homo sapiens OX=9606 GN=SIAH1	1	NA	1	NA	1	4	NA	4	2	NA	2	5	NA	5	7.17139	NA	7.17139	TRUE	FALSE	TRUE	4.55033	22.8647	23.5818	2.61901e-07	1.05616e-05	7.93815	0.971822	1	1	SND1_uninfected - IgG_uninfected	IP	limma	2.61901e-07	1.05616e-05	TRUE	enriched hit	7.17139
YTHDC1	J3QR07|Q96MU7	YTH domain-containing protein 1 OS=Homo sapiens OX=9606 GN=YTHDC1 PE=1 SV=1|YTH domain-containing protein 1 OS=Homo sapiens OX=9606 GN=YTHDC1 PE=1 SV=3	2	1	1	1	1	4	2	4	2	2	2	18	18	7	6.54083	6.85058	6.23108	TRUE	TRUE	TRUE	3.15987	22.8841	23.4948	2.67912e-07	1.05616e-05	7.91586	0.971926	1	1	SND1_uninfected - IgG_uninfected	IP	limma	2.67912e-07	1.05616e-05	TRUE	enriched hit	6.23108
PAK1IP1	Q9NWT1	p21-activated protein kinase-interacting protein 1 OS=Homo sapiens OX=9606 GN=PAK1IP1 PE=1 SV=2	2	1	1	1	1	4	2	4	2	2	2	7	7	3	6.3639	6.66742	6.06037	TRUE	TRUE	TRUE	3.10742	22.0285	23.3974	2.7484e-07	1.05616e-05	7.89074	0.972042	1	1	SND1_uninfected - IgG_uninfected	IP	limma	2.7484e-07	1.05616e-05	TRUE	enriched hit	6.06037
NOB1	Q9ULX3	RNA-binding protein NOB1 OS=Homo sapiens OX=9606 GN=NOB1 PE=1 SV=1	2	1	1	1	1	4	2	4	2	2	2	13	13	3	6.45011	6.84623	6.05399	TRUE	TRUE	TRUE	2.84272	22.8988	23.3918	2.75246e-07	1.05616e-05	7.88929	0.972049	1	1	SND1_uninfected - IgG_uninfected	IP	limma	2.75246e-07	1.05616e-05	TRUE	enriched hit	6.05399
CDC5L	Q99459	Cell division cycle 5-like protein OS=Homo sapiens OX=9606 GN=CDC5L PE=1 SV=2	2	1	1	1	1	4	2	4	2	2	2	25	25	10	6.75377	7.10444	6.4031	TRUE	TRUE	TRUE	2.99808	23.9517	23.3122	2.8107e-07	1.05616e-05	7.86867	0.972144	1	1	SND1_uninfected - IgG_uninfected	IP	limma	2.8107e-07	1.05616e-05	TRUE	enriched hit	6.4031
Q9UF83	Q9UF83	Uncharacterized protein DKFZp434B061 OS=Homo sapiens OX=9606 PE=2 SV=2	1	NA	1	NA	1	4	NA	4	2	NA	2	2	NA	2	6.33515	NA	6.33515	TRUE	FALSE	TRUE	3.24121	21.5228	23.2792	2.83527e-07	1.05616e-05	7.86009	0.972183	1	1	SND1_uninfected - IgG_uninfected	IP	limma	2.83527e-07	1.05616e-05	TRUE	enriched hit	6.33515
SRSF2	J3KP15|Q01130	Serine/arginine-rich splicing factor 2 (Fragment) OS=Homo sapiens OX=9606 GN=SRSF2 PE=1 SV=8|Serine/arginine-rich splicing factor 2 OS=Homo sapiens OX=9606 GN=SRSF2 PE=1 SV=4	2	1	1	1	1	4	2	4	2	2	2	6	5	6	7.24474	7.44079	7.04869	TRUE	TRUE	TRUE	3.91682	23.9665	23.2201	2.87985e-07	1.05616e-05	7.8447	0.972254	1	1	SND1_uninfected - IgG_uninfected	IP	limma	2.87985e-07	1.05616e-05	TRUE	enriched hit	7.04869
RNF169	Q8NCN4	E3 ubiquitin-protein ligase RNF169 OS=Homo sapiens OX=9606 GN=RNF169 PE=1 SV=2	2	1	1	1	1	4	2	4	2	2	2	15	4	15	6.2995	6.12343	6.47557	TRUE	TRUE	TRUE	3.15079	24.5075	23.1931	2.90056e-07	1.05616e-05	7.83763	0.972286	1	1	SND1_uninfected - IgG_uninfected	IP	limma	2.90056e-07	1.05616e-05	TRUE	enriched hit	6.47557
ADCY9	O60503	Adenylate cyclase type 9 OS=Homo sapiens OX=9606 GN=ADCY9 PE=1 SV=4	2	1	1	1	1	4	2	4	2	2	2	11	11	3	5.84728	6.1528	5.54176	TRUE	TRUE	TRUE	2.82907	20.9124	23.186	2.90596e-07	1.05616e-05	7.8358	0.972295	1	1	SND1_uninfected - IgG_uninfected	IP	limma	2.90596e-07	1.05616e-05	TRUE	enriched hit	5.54176
DDX17	A0A1X7SBZ2|A0A5H1ZRQ2|Q92841	Probable ATP-dependent RNA helicase DDX17 OS=Homo sapiens OX=9606 GN=DDX17 PE=1 SV=2|RNA helicase OS=Homo sapiens OX=9606 GN=DDX17 PE=1 SV=1|RNA helicase OS=Homo sapiens OX=9606 GN=DDX17 PE=1 SV=2	2	1	1	1	1	4	2	4	2	2	2	21	21	21	7.3899	7.62476	7.15505	TRUE	TRUE	TRUE	2.72449	25.4676	23.1284	2.95077e-07	1.05616e-05	7.82069	0.972364	1	1	SND1_uninfected - IgG_uninfected	IP	limma	2.95077e-07	1.05616e-05	TRUE	enriched hit	7.15505
RPL35A	P18077	60S ribosomal protein L35a OS=Homo sapiens OX=9606 GN=RPL35A PE=1 SV=2	2	1	1	1	1	4	2	4	2	2	2	8	8	5	7.58544	8.15829	7.0126	TRUE	TRUE	TRUE	3.54343	24.5649	23.085	2.98495e-07	1.05616e-05	7.80932	0.972415	1	1	SND1_uninfected - IgG_uninfected	IP	limma	2.98495e-07	1.05616e-05	TRUE	enriched hit	7.0126
U2AF2	P26368|P26368-2	Splicing factor U2AF 65 kDa subunit OS=Homo sapiens OX=9606 GN=U2AF2 PE=1 SV=4|Isoform 2 of Splicing factor U2AF 65 kDa subunit OS=Homo sapiens OX=9606 GN=U2AF2	2	1	1	1	1	4	2	4	2	2	2	11	11	6	7.3808	7.62371	7.1379	TRUE	TRUE	TRUE	3.62032	23.624	23.016	3.04037e-07	1.05616e-05	7.79113	0.972498	1	1	SND1_uninfected - IgG_uninfected	IP	limma	3.04037e-07	1.05616e-05	TRUE	enriched hit	7.1379
PINX1	Q96BK5	PIN2/TERF1-interacting telomerase inhibitor 1 OS=Homo sapiens OX=9606 GN=PINX1 PE=1 SV=2	2	1	1	1	1	4	2	4	2	2	2	6	6	2	6.26295	6.5034	6.02249	TRUE	TRUE	TRUE	2.76113	21.9243	22.9519	3.09289e-07	1.05616e-05	7.77418	0.972574	1	1	SND1_uninfected - IgG_uninfected	IP	limma	3.09289e-07	1.05616e-05	TRUE	enriched hit	6.02249
NADK	O95544|O95544-2	Isoform 2 of NAD kinase OS=Homo sapiens OX=9606 GN=NADK|NAD kinase OS=Homo sapiens OX=9606 GN=NADK PE=1 SV=1	2	1	1	1	1	4	2	4	2	2	2	7	2	7	6.00575	5.51456	6.49693	TRUE	TRUE	TRUE	3.08085	22.873	22.9175	3.1215e-07	1.05616e-05	7.76507	0.972615	1	1	SND1_uninfected - IgG_uninfected	IP	limma	3.1215e-07	1.05616e-05	TRUE	enriched hit	6.49693
DBT	P11182	Lipoamide acyltransferase component of branched-chain alpha-keto acid dehydrogenase complex, mitochondrial OS=Homo sapiens OX=9606 GN=DBT PE=1 SV=3	2	1	1	1	1	4	2	4	2	2	2	18	3	18	7.24693	6.17152	8.32234	TRUE	TRUE	TRUE	5.39065	26.9205	22.8924	3.1426e-07	1.05616e-05	7.75839	0.972645	1	1	SND1_uninfected - IgG_uninfected	IP	limma	3.1426e-07	1.05616e-05	TRUE	enriched hit	8.32234
TNRC6A	H7C269|Q8NDV7|Q8NDV7-2|Q8NDV7-5|Q8NDV7-6	Isoform 2 of Trinucleotide repeat-containing gene 6A protein OS=Homo sapiens OX=9606 GN=TNRC6A|Isoform 5 of Trinucleotide repeat-containing gene 6A protein OS=Homo sapiens OX=9606 GN=TNRC6A|Isoform 6 of Trinucleotide repeat-containing gene 6A protein OS=Homo sapiens OX=9606 GN=TNRC6A|Trinucleotide repeat-containing gene 6A protein (Fragment) OS=Homo sapiens OX=9606 GN=TNRC6A PE=1 SV=1|Trinucleoti…	2	1	1	1	1	4	2	4	2	2	2	6	6	2	5.93829	6.13352	5.74306	TRUE	TRUE	TRUE	2.69777	20.9754	22.8891	3.14535e-07	1.05616e-05	7.75753	0.972649	1	1	SND1_uninfected - IgG_uninfected	IP	limma	3.14535e-07	1.05616e-05	TRUE	enriched hit	5.74306
DNAJB1	P25685	DnaJ homolog subfamily B member 1 OS=Homo sapiens OX=9606 GN=DNAJB1 PE=1 SV=4	2	1	1	1	1	4	2	4	2	2	2	15	15	3	6.62939	7.16758	6.09119	TRUE	TRUE	TRUE	2.62655	21.8479	22.7911	3.22933e-07	1.05616e-05	7.73141	0.972766	1	1	SND1_uninfected - IgG_uninfected	IP	limma	3.22933e-07	1.05616e-05	TRUE	enriched hit	6.09119
DNTTIP1	F2Z2A4|H7C1J2|H7C1M5|Q9H147	Deoxynucleotidyltransferase terminal-interacting protein 1 (Fragment) OS=Homo sapiens OX=9606 GN=DNTTIP1 PE=1 SV=1|Deoxynucleotidyltransferase terminal-interacting protein 1 (Fragment) OS=Homo sapiens OX=9606 GN=DNTTIP1 PE=1 SV=1|Deoxynucleotidyltransferase terminal-interacting protein 1 (Fragment) OS=Homo sapiens OX=9606 GN=DNTTIP1 PE=1 SV=1|Deoxynucleotidyltransferase terminal-interacting prote…	1	NA	1	NA	1	4	NA	4	2	NA	2	2	NA	2	6.3074	NA	6.3074	TRUE	FALSE	TRUE	3.40603	21.7494	22.6508	3.35407e-07	1.05616e-05	7.69379	0.972934	1	1	SND1_uninfected - IgG_uninfected	IP	limma	3.35407e-07	1.05616e-05	TRUE	enriched hit	6.3074
ZNF106	H3BS99|H3BSS6|Q9H2Y7	Zinc finger protein 106 (Fragment) OS=Homo sapiens OX=9606 GN=ZNF106 PE=1 SV=1|Zinc finger protein 106 OS=Homo sapiens OX=9606 GN=ZNF106 PE=1 SV=1|Zinc finger protein 106 OS=Homo sapiens OX=9606 GN=ZNF106 PE=1 SV=2	2	1	1	1	1	4	2	4	2	2	2	49	3	49	6.47051	5.7947	7.14632	TRUE	TRUE	TRUE	4.15129	26.3105	22.6316	3.37163e-07	1.05616e-05	7.6886	0.972957	1	1	SND1_uninfected - IgG_uninfected	IP	limma	3.37163e-07	1.05616e-05	TRUE	enriched hit	7.14632
LBR	Q14739	Delta(14)-sterol reductase LBR OS=Homo sapiens OX=9606 GN=LBR PE=1 SV=2	2	1	1	1	1	4	2	4	2	2	2	13	13	8	7.29613	7.52111	7.07115	TRUE	TRUE	TRUE	2.96342	24.4874	22.5909	3.40904e-07	1.05616e-05	7.67763	0.973005	1	1	SND1_uninfected - IgG_uninfected	IP	limma	3.40904e-07	1.05616e-05	TRUE	enriched hit	7.07115
OGDH	E9PDF2|Q02218|Q02218-2	2-oxoglutarate dehydrogenase, mitochondrial OS=Homo sapiens OX=9606 GN=OGDH PE=1 SV=1|2-oxoglutarate dehydrogenase, mitochondrial OS=Homo sapiens OX=9606 GN=OGDH PE=1 SV=3|Isoform 2 of 2-oxoglutarate dehydrogenase, mitochondrial OS=Homo sapiens OX=9606 GN=OGDH	2	1	1	1	1	4	2	4	2	2	2	40	25	40	7.94716	7.35888	8.53543	TRUE	TRUE	TRUE	3.64988	27.1797	22.4688	3.52438e-07	1.05616e-05	7.64452	0.973151	1	1	SND1_uninfected - IgG_uninfected	IP	limma	3.52438e-07	1.05616e-05	TRUE	enriched hit	8.53543
YBX3	P16989|P16989-2	Y-box-binding protein 3 OS=Homo sapiens OX=9606 GN=YBX3 PE=1 SV=4|Isoform 2 of Y-box-binding protein 3 OS=Homo sapiens OX=9606 GN=YBX3	2	1	1	1	1	4	2	4	2	2	2	9	9	7	6.98351	7.23051	6.73651	TRUE	TRUE	TRUE	3.03862	23.0647	22.4669	3.52625e-07	1.05616e-05	7.64399	0.973154	1	1	SND1_uninfected - IgG_uninfected	IP	limma	3.52625e-07	1.05616e-05	TRUE	enriched hit	6.73651
NCOA5	Q9HCD5	Nuclear receptor coactivator 5 OS=Homo sapiens OX=9606 GN=NCOA5 PE=1 SV=2	2	1	1	1	1	4	2	4	2	2	2	12	12	11	6.86705	6.96495	6.76914	TRUE	TRUE	TRUE	2.79585	24.5264	22.458	3.53479e-07	1.05616e-05	7.64159	0.973164	1	1	SND1_uninfected - IgG_uninfected	IP	limma	3.53479e-07	1.05616e-05	TRUE	enriched hit	6.76914
ABCF1	Q5STZ8|Q8NE71|Q8NE71-2	ATP-binding cassette sub-family F member 1 OS=Homo sapiens OX=9606 GN=ABCF1 PE=1 SV=10|ATP-binding cassette sub-family F member 1 OS=Homo sapiens OX=9606 GN=ABCF1 PE=1 SV=2|Isoform 2 of ATP-binding cassette sub-family F member 1 OS=Homo sapiens OX=9606 GN=ABCF1	2	1	1	1	1	4	2	4	2	2	2	28	28	4	6.46892	7.31018	5.62766	TRUE	TRUE	TRUE	2.76708	20.9233	22.4399	3.55238e-07	1.05616e-05	7.63664	0.973186	1	1	SND1_uninfected - IgG_uninfected	IP	limma	3.55238e-07	1.05616e-05	TRUE	enriched hit	5.62766
MRPS15	P82914	28S ribosomal protein S15, mitochondrial OS=Homo sapiens OX=9606 GN=MRPS15 PE=1 SV=1	2	1	1	1	1	4	2	4	2	2	2	11	11	8	6.82155	6.88143	6.76167	TRUE	TRUE	TRUE	2.7176	24.4198	22.3155	3.67565e-07	1.05616e-05	7.60264	0.973334	1	1	SND1_uninfected - IgG_uninfected	IP	limma	3.67565e-07	1.05616e-05	TRUE	enriched hit	6.76167
RPL10A	P62906	60S ribosomal protein L10a OS=Homo sapiens OX=9606 GN=RPL10A PE=1 SV=2	2	1	1	1	1	4	2	4	2	2	2	11	11	10	7.79773	7.6479	7.94756	TRUE	TRUE	TRUE	2.88019	25.7565	22.2418	3.75108e-07	1.05616e-05	7.58236	0.973423	1	1	SND1_uninfected - IgG_uninfected	IP	limma	3.75108e-07	1.05616e-05	TRUE	enriched hit	7.94756
LYAR	Q9NX58	Cell growth-regulating nucleolar protein OS=Homo sapiens OX=9606 GN=LYAR PE=1 SV=2	2	1	1	1	1	4	2	4	2	2	2	12	12	5	6.50073	6.86337	6.1381	TRUE	TRUE	TRUE	4.00969	22.2828	22.1719	3.82418e-07	1.05616e-05	7.56308	0.973506	1	1	SND1_uninfected - IgG_uninfected	IP	limma	3.82418e-07	1.05616e-05	TRUE	enriched hit	6.1381
C8orf33	A0A3B3IT54|Q9H7E9|Q9H7E9-2	UPF0488 protein C8orf33 OS=Homo sapiens OX=9606 GN=C8orf33 PE=1 SV=1|UPF0488 protein C8orf33 OS=Homo sapiens OX=9606 GN=C8orf33 PE=1 SV=1|Isoform 2 of UPF0488 protein C8orf33 OS=Homo sapiens OX=9606 GN=C8orf33	2	1	1	1	1	4	2	4	2	2	2	4	4	4	6.39906	6.7448	6.05332	TRUE	TRUE	TRUE	2.60549	21.953	22.1695	3.8267e-07	1.05616e-05	7.56242	0.973509	1	1	SND1_uninfected - IgG_uninfected	IP	limma	3.8267e-07	1.05616e-05	TRUE	enriched hit	6.05332
IGF2BP1	Q9NZI8	Insulin-like growth factor 2 mRNA-binding protein 1 OS=Homo sapiens OX=9606 GN=IGF2BP1 PE=1 SV=2	2	1	1	1	1	4	2	4	2	2	2	20	20	17	7.49866	7.62836	7.36897	TRUE	TRUE	TRUE	2.58806	26.2951	22.1523	3.84505e-07	1.05616e-05	7.55764	0.973529	1	1	SND1_uninfected - IgG_uninfected	IP	limma	3.84505e-07	1.05616e-05	TRUE	enriched hit	7.36897
FBL	P22087	rRNA 2'-O-methyltransferase fibrillarin OS=Homo sapiens OX=9606 GN=FBL PE=1 SV=2	2	1	1	1	1	4	2	4	2	2	2	12	12	10	7.40583	7.447	7.36465	TRUE	TRUE	TRUE	3.98443	24.3859	22.1457	3.85205e-07	1.05616e-05	7.55582	0.973537	1	1	SND1_uninfected - IgG_uninfected	IP	limma	3.85205e-07	1.05616e-05	TRUE	enriched hit	7.36465
ASCC3	Q8N3C0	Activating signal cointegrator 1 complex subunit 3 OS=Homo sapiens OX=9606 GN=ASCC3 PE=1 SV=3	2	1	1	1	1	4	2	4	2	2	2	32	32	28	6.61308	6.46767	6.75849	TRUE	TRUE	TRUE	2.62628	25.8497	22.112	3.88817e-07	1.05616e-05	7.54649	0.973578	1	1	SND1_uninfected - IgG_uninfected	IP	limma	3.88817e-07	1.05616e-05	TRUE	enriched hit	6.75849
RPS7	P62081	40S ribosomal protein S7 OS=Homo sapiens OX=9606 GN=RPS7 PE=1 SV=1	2	1	1	1	1	4	2	4	2	2	2	8	8	6	7.91803	8.1515	7.68457	TRUE	TRUE	TRUE	2.67132	24.9324	22.0982	3.90312e-07	1.05616e-05	7.54265	0.973594	1	1	SND1_uninfected - IgG_uninfected	IP	limma	3.90312e-07	1.05616e-05	TRUE	enriched hit	7.68457
MEPCE	Q7L2J0	7SK snRNA methylphosphate capping enzyme OS=Homo sapiens OX=9606 GN=MEPCE PE=1 SV=1	2	1	1	1	1	4	2	4	2	2	2	9	9	5	6.25877	6.6088	5.90875	TRUE	TRUE	TRUE	2.53918	22.3949	22.0885	3.91361e-07	1.05616e-05	7.53997	0.973606	1	1	SND1_uninfected - IgG_uninfected	IP	limma	3.91361e-07	1.05616e-05	TRUE	enriched hit	5.90875
LGALS3BP	Q08380	Galectin-3-binding protein OS=Homo sapiens OX=9606 GN=LGALS3BP PE=1 SV=1	2	1	1	1	1	4	2	4	2	2	2	5	5	3	6.25241	6.21156	6.29325	TRUE	TRUE	TRUE	3.03076	21.9115	22.0469	3.95913e-07	1.05616e-05	7.5284	0.973655	1	1	SND1_uninfected - IgG_uninfected	IP	limma	3.95913e-07	1.05616e-05	TRUE	enriched hit	6.29325
CYFIP1	Q7L576	Cytoplasmic FMR1-interacting protein 1 OS=Homo sapiens OX=9606 GN=CYFIP1 PE=1 SV=1	2	1	1	1	1	4	2	4	2	2	2	12	12	5	6.78245	7.0361	6.5288	TRUE	TRUE	TRUE	2.74256	23.0455	21.9918	4.02044e-07	1.05616e-05	7.51301	0.973721	1	1	SND1_uninfected - IgG_uninfected	IP	limma	4.02044e-07	1.05616e-05	TRUE	enriched hit	6.5288
EIF5B	A0A087WUT6|O60841	Eukaryotic translation initiation factor 5B OS=Homo sapiens OX=9606 GN=EIF5B PE=1 SV=1|Eukaryotic translation initiation factor 5B OS=Homo sapiens OX=9606 GN=EIF5B PE=1 SV=4	2	1	1	1	1	4	2	4	2	2	2	42	42	14	7.03414	7.51431	6.55396	TRUE	TRUE	TRUE	3.35771	24.3494	21.9718	4.04295e-07	1.05616e-05	7.50742	0.973745	1	1	SND1_uninfected - IgG_uninfected	IP	limma	4.04295e-07	1.05616e-05	TRUE	enriched hit	6.55396
RRP1B	Q14684	Ribosomal RNA processing protein 1 homolog B OS=Homo sapiens OX=9606 GN=RRP1B PE=1 SV=3	2	1	1	1	1	4	2	4	2	2	2	16	16	11	7.03379	7.75441	6.31318	TRUE	TRUE	TRUE	3.24866	23.8606	21.8081	4.2328e-07	1.08489e-05	7.4614	0.973941	1	1	SND1_uninfected - IgG_uninfected	IP	limma	4.2328e-07	1.08489e-05	TRUE	enriched hit	6.31318
DDX47	Q9H0S4|Q9H0S4-2	Isoform 2 of Probable ATP-dependent RNA helicase DDX47 OS=Homo sapiens OX=9606 GN=DDX47|Probable ATP-dependent RNA helicase DDX47 OS=Homo sapiens OX=9606 GN=DDX47 PE=1 SV=1	2	1	1	1	1	4	2	4	2	2	2	10	10	7	6.48506	6.73677	6.23336	TRUE	TRUE	TRUE	2.48341	23.1512	21.7968	4.24624e-07	1.08489e-05	7.45822	0.973954	1	1	SND1_uninfected - IgG_uninfected	IP	limma	4.24624e-07	1.08489e-05	TRUE	enriched hit	6.23336
WAPL	Q7Z5K2|Q7Z5K2-2|Q7Z5K2-3	Wings apart-like protein homolog OS=Homo sapiens OX=9606 GN=WAPL PE=1 SV=1|Isoform 2 of Wings apart-like protein homolog OS=Homo sapiens OX=9606 GN=WAPL|Isoform 3 of Wings apart-like protein homolog OS=Homo sapiens OX=9606 GN=WAPL	2	1	1	1	1	4	2	4	2	2	2	6	6	4	6.04691	5.89279	6.20103	TRUE	TRUE	TRUE	2.73934	22.7632	21.7399	4.31488e-07	1.0849e-05	7.44211	0.974022	1	1	SND1_uninfected - IgG_uninfected	IP	limma	4.31488e-07	1.0849e-05	TRUE	enriched hit	6.20103
CTCF	A0A2R8Y595|A0A2R8YFL0|P49711	Transcriptional repressor CTCF OS=Homo sapiens OX=9606 GN=CTCF PE=1 SV=1|Transcriptional repressor CTCF OS=Homo sapiens OX=9606 GN=CTCF PE=1 SV=1|Transcriptional repressor CTCF OS=Homo sapiens OX=9606 GN=CTCF PE=1 SV=1	2	1	1	1	1	4	2	4	2	2	2	8	8	5	6.52771	6.67334	6.38207	TRUE	TRUE	TRUE	3.10384	22.6234	21.7197	4.33959e-07	1.0849e-05	7.43638	0.974046	1	1	SND1_uninfected - IgG_uninfected	IP	limma	4.33959e-07	1.0849e-05	TRUE	enriched hit	6.38207
CASK	A0A2R8YE77|A0A2U3TZM1|A0A2U3TZN6|A0A7I2RJN6|O14936|O14936-3|O14936-4	Calcium/calmodulin-dependent serine protein kinase (MAGUK family), isoform CRA_c OS=Homo sapiens OX=9606 GN=CASK PE=1 SV=1|Isoform 3 of Peripheral plasma membrane protein CASK OS=Homo sapiens OX=9606 GN=CASK|Isoform 4 of Peripheral plasma membrane protein CASK OS=Homo sapiens OX=9606 GN=CASK|Peripheral plasma membrane protein CASK OS=Homo sapiens OX=9606 GN=CASK PE=1 SV=1|Peripheral plasma membra…	2	1	1	1	1	4	2	4	2	2	2	24	11	24	6.95692	6.63816	7.27568	TRUE	TRUE	TRUE	3.33612	25.3615	21.5177	4.59544e-07	1.10938e-05	7.37875	0.974287	1	1	SND1_uninfected - IgG_uninfected	IP	limma	4.59544e-07	1.10938e-05	TRUE	enriched hit	7.27568
KNOP1	Q1ED39	Lysine-rich nucleolar protein 1 OS=Homo sapiens OX=9606 GN=KNOP1 PE=1 SV=1	2	1	1	1	1	4	2	4	2	2	2	14	14	8	6.60829	6.71359	6.50299	TRUE	TRUE	TRUE	3.75141	23.2119	21.5102	4.60534e-07	1.10938e-05	7.37658	0.974296	1	1	SND1_uninfected - IgG_uninfected	IP	limma	4.60534e-07	1.10938e-05	TRUE	enriched hit	6.50299
PABPC1	A0A7I2YQ88|E7EQV3|P11940	Poly(A) binding protein, cytoplasmic 1, isoform CRA_e OS=Homo sapiens OX=9606 GN=PABPC1 PE=4 SV=1|Polyadenylate-binding protein 1 OS=Homo sapiens OX=9606 GN=PABPC1 PE=1 SV=2|Polyadenylate-binding protein OS=Homo sapiens OX=9606 GN=PABPC1 PE=1 SV=1	2	1	1	1	1	4	2	4	2	2	2	23	23	22	7.86517	8.09661	7.63373	TRUE	TRUE	TRUE	3.72829	26.062	21.4908	4.63092e-07	1.10938e-05	7.371	0.97432	1	1	SND1_uninfected - IgG_uninfected	IP	limma	4.63092e-07	1.10938e-05	TRUE	enriched hit	7.63373
HNRNPR	O43390|O43390-2	Heterogeneous nuclear ribonucleoprotein R OS=Homo sapiens OX=9606 GN=HNRNPR PE=1 SV=1|Isoform 2 of Heterogeneous nuclear ribonucleoprotein R OS=Homo sapiens OX=9606 GN=HNRNPR	2	1	1	1	1	4	2	4	2	2	2	21	21	12	7.40729	7.57479	7.23979	TRUE	TRUE	TRUE	4.31537	24.7615	21.4627	4.66814e-07	1.10938e-05	7.36293	0.974353	1	1	SND1_uninfected - IgG_uninfected	IP	limma	4.66814e-07	1.10938e-05	TRUE	enriched hit	7.23979
SRSF6	Q13247|Q13247-3	Serine/arginine-rich splicing factor 6 OS=Homo sapiens OX=9606 GN=SRSF6 PE=1 SV=2|Isoform SRP55-3 of Serine/arginine-rich splicing factor 6 OS=Homo sapiens OX=9606 GN=SRSF6	2	1	1	1	1	4	2	4	2	2	2	13	13	12	7.30493	7.59786	7.012	TRUE	TRUE	TRUE	4.02992	24.8526	21.4058	4.74479e-07	1.10938e-05	7.34651	0.974421	1	1	SND1_uninfected - IgG_uninfected	IP	limma	4.74479e-07	1.10938e-05	TRUE	enriched hit	7.012
RPS2	P15880	40S ribosomal protein S2 OS=Homo sapiens OX=9606 GN=RPS2 PE=1 SV=2	2	1	1	1	1	4	2	4	2	2	2	15	15	8	7.90369	8.28564	7.52175	TRUE	TRUE	TRUE	4.22674	24.6816	21.3522	4.81821e-07	1.10938e-05	7.33102	0.974485	1	1	SND1_uninfected - IgG_uninfected	IP	limma	4.81821e-07	1.10938e-05	TRUE	enriched hit	7.52175
RBM22	Q9NW64|Q9NW64-2	Pre-mRNA-splicing factor RBM22 OS=Homo sapiens OX=9606 GN=RBM22 PE=1 SV=1|Isoform 2 of Pre-mRNA-splicing factor RBM22 OS=Homo sapiens OX=9606 GN=RBM22	2	1	1	1	1	4	2	4	2	2	2	12	12	7	6.60416	6.90862	6.2997	TRUE	TRUE	TRUE	3.03243	23.4732	21.3489	4.82282e-07	1.10938e-05	7.33005	0.974489	1	1	SND1_uninfected - IgG_uninfected	IP	limma	4.82282e-07	1.10938e-05	TRUE	enriched hit	6.2997
WDR5	P61964	WD repeat-containing protein 5 OS=Homo sapiens OX=9606 GN=WDR5 PE=1 SV=1	2	1	1	1	1	4	2	4	2	2	2	10	10	6	6.59316	6.88293	6.30339	TRUE	TRUE	TRUE	2.43197	23.3101	21.341	4.83373e-07	1.10938e-05	7.32777	0.974498	1	1	SND1_uninfected - IgG_uninfected	IP	limma	4.83373e-07	1.10938e-05	TRUE	enriched hit	6.30339
SHCBP1	Q8NEM2	SHC SH2 domain-binding protein 1 OS=Homo sapiens OX=9606 GN=SHCBP1 PE=1 SV=3	2	1	1	1	1	4	2	4	2	2	2	8	8	8	6.39993	6.19201	6.60785	TRUE	TRUE	TRUE	2.97612	23.7938	21.315	4.87006e-07	1.10938e-05	7.32021	0.97453	1	1	SND1_uninfected - IgG_uninfected	IP	limma	4.87006e-07	1.10938e-05	TRUE	enriched hit	6.60785
ASCC1	A0A5F9ZH79|A0A5F9ZHP1|Q8N9N2|Q8N9N2-2	Activating signal cointegrator 1 complex subunit 1 OS=Homo sapiens OX=9606 GN=ASCC1 PE=1 SV=1|Isoform 2 of Activating signal cointegrator 1 complex subunit 1 OS=Homo sapiens OX=9606 GN=ASCC1	2	1	1	1	1	4	2	4	2	2	2	5	5	4	6.62723	6.78466	6.46979	TRUE	TRUE	TRUE	2.6159	23.7134	21.2545	4.95564e-07	1.10938e-05	7.30262	0.974602	1	1	SND1_uninfected - IgG_uninfected	IP	limma	4.95564e-07	1.10938e-05	TRUE	enriched hit	6.46979
LARP1	H0YBW1|Q6PKG0	La-related protein 1 (Fragment) OS=Homo sapiens OX=9606 GN=LARP1 PE=1 SV=1|La-related protein 1 OS=Homo sapiens OX=9606 GN=LARP1 PE=1 SV=2	2	1	1	1	1	4	2	4	2	2	2	35	29	35	7.42296	7.27087	7.57505	TRUE	TRUE	TRUE	3.87607	26.4927	21.2498	4.9624e-07	1.10938e-05	7.30124	0.974607	1	1	SND1_uninfected - IgG_uninfected	IP	limma	4.9624e-07	1.10938e-05	TRUE	enriched hit	7.57505
RPS3A	P61247	40S ribosomal protein S3a OS=Homo sapiens OX=9606 GN=RPS3A PE=1 SV=2	2	1	1	1	1	4	2	4	2	2	2	17	17	16	7.98419	8.07589	7.8925	TRUE	TRUE	TRUE	4.3744	25.4426	21.2109	5.01842e-07	1.11122e-05	7.28989	0.974654	1	1	SND1_uninfected - IgG_uninfected	IP	limma	5.01842e-07	1.11122e-05	TRUE	enriched hit	7.8925
LENG8	A0A087WUE4|C9JMY0|Q96PV6|Q96PV6-1	Leukocyte receptor cluster member 8 OS=Homo sapiens OX=9606 GN=LENG8 PE=1 SV=1|Leukocyte receptor cluster member 8 OS=Homo sapiens OX=9606 GN=LENG8 PE=1 SV=2|Leukocyte receptor cluster member 8 OS=Homo sapiens OX=9606 GN=LENG8 PE=1 SV=3|Isoform 2 of Leukocyte receptor cluster member 8 OS=Homo sapiens OX=9606 GN=LENG8	2	1	1	1	1	4	2	4	2	2	2	6	6	2	5.96839	5.89599	6.04079	TRUE	TRUE	TRUE	2.41065	21.2406	21.1694	5.07908e-07	1.11404e-05	7.27774	0.974704	1	1	SND1_uninfected - IgG_uninfected	IP	limma	5.07908e-07	1.11404e-05	TRUE	enriched hit	6.04079
SF3B2	Q13435	Splicing factor 3B subunit 2 OS=Homo sapiens OX=9606 GN=SF3B2 PE=1 SV=2	2	1	1	1	1	4	2	4	2	2	2	35	35	16	7.10771	7.52517	6.69026	TRUE	TRUE	TRUE	2.88194	24.7688	21.1056	5.17385e-07	1.12422e-05	7.25904	0.97478	1	1	SND1_uninfected - IgG_uninfected	IP	limma	5.17385e-07	1.12422e-05	TRUE	enriched hit	6.69026
SRP72	O76094	Signal recognition particle subunit SRP72 OS=Homo sapiens OX=9606 GN=SRP72 PE=1 SV=3	2	1	1	1	1	4	2	4	2	2	2	23	23	10	6.95188	7.35126	6.55251	TRUE	TRUE	TRUE	3.1585	24.1356	21.0555	5.24979e-07	1.12588e-05	7.24429	0.97484	1	1	SND1_uninfected - IgG_uninfected	IP	limma	5.24979e-07	1.12588e-05	TRUE	enriched hit	6.55251
RPL23A	A8MUS3|P62750	60S ribosomal protein L23a OS=Homo sapiens OX=9606 GN=RPL23A PE=1 SV=1	2	1	1	1	1	4	2	4	2	2	2	11	11	10	7.87028	8.17328	7.56729	TRUE	TRUE	TRUE	4.62425	25.1107	21.0369	5.2783e-07	1.12588e-05	7.2388	0.974862	1	1	SND1_uninfected - IgG_uninfected	IP	limma	5.2783e-07	1.12588e-05	TRUE	enriched hit	7.56729
ATXN2L	Q8WWM7|Q8WWM7-2|Q8WWM7-3|Q8WWM7-4|Q8WWM7-5|Q8WWM7-6|Q8WWM7-8|Q8WWM7-9	Ataxin-2-like protein OS=Homo sapiens OX=9606 GN=ATXN2L PE=1 SV=2|Isoform 2 of Ataxin-2-like protein OS=Homo sapiens OX=9606 GN=ATXN2L|Isoform 3 of Ataxin-2-like protein OS=Homo sapiens OX=9606 GN=ATXN2L|Isoform 4 of Ataxin-2-like protein OS=Homo sapiens OX=9606 GN=ATXN2L|Isoform 5 of Ataxin-2-like protein OS=Homo sapiens OX=9606 GN=ATXN2L|Isoform 6 of Ataxin-2-like protein OS=Homo sapiens OX=960…	2	1	1	1	1	4	2	4	2	2	2	25	25	18	6.93518	7.15221	6.71816	TRUE	TRUE	TRUE	2.86769	24.51	20.9976	5.33916e-07	1.1285e-05	7.22718	0.974909	1	1	SND1_uninfected - IgG_uninfected	IP	limma	5.33916e-07	1.1285e-05	TRUE	enriched hit	6.71816
CPSF6	Q16630|Q16630-2	Cleavage and polyadenylation specificity factor subunit 6 OS=Homo sapiens OX=9606 GN=CPSF6 PE=1 SV=2|Isoform 2 of Cleavage and polyadenylation specificity factor subunit 6 OS=Homo sapiens OX=9606 GN=CPSF6	2	1	1	1	1	4	2	4	2	2	2	15	15	10	6.87581	7.36332	6.3883	TRUE	TRUE	TRUE	2.8372	23.8627	20.9452	5.4215e-07	1.13423e-05	7.21167	0.974971	1	1	SND1_uninfected - IgG_uninfected	IP	limma	5.4215e-07	1.13423e-05	TRUE	enriched hit	6.3883
TANC1	Q9C0D5	Protein TANC1 OS=Homo sapiens OX=9606 GN=TANC1 PE=1 SV=3	2	1	1	1	1	4	2	4	2	2	2	8	6	8	5.99013	5.90848	6.07178	TRUE	TRUE	TRUE	2.71943	22.6898	20.8674	5.54656e-07	1.13423e-05	7.18853	0.975064	1	1	SND1_uninfected - IgG_uninfected	IP	limma	5.54656e-07	1.13423e-05	TRUE	enriched hit	6.07178
CCDC137	I3L0U5|Q6PK04	Coiled-coil domain-containing protein 137 (Fragment) OS=Homo sapiens OX=9606 GN=CCDC137 PE=1 SV=1|Coiled-coil domain-containing protein 137 OS=Homo sapiens OX=9606 GN=CCDC137 PE=1 SV=1	2	1	1	1	1	4	2	4	2	2	2	10	10	5	6.63356	7.02472	6.24241	TRUE	TRUE	TRUE	3.35589	21.8611	20.8502	5.57476e-07	1.13423e-05	7.18338	0.975085	1	1	SND1_uninfected - IgG_uninfected	IP	limma	5.57476e-07	1.13423e-05	TRUE	enriched hit	6.24241
HDAC2	Q92769	Histone deacetylase 2 OS=Homo sapiens OX=9606 GN=HDAC2 PE=1 SV=2	2	1	1	1	1	4	2	4	2	2	2	9	7	9	6.84929	7.15329	6.54529	TRUE	TRUE	TRUE	2.66813	23.5587	20.8122	5.63744e-07	1.13423e-05	7.17203	0.97513	1	1	SND1_uninfected - IgG_uninfected	IP	limma	5.63744e-07	1.13423e-05	TRUE	enriched hit	6.54529
SEC63	Q9UGP8	Translocation protein SEC63 homolog OS=Homo sapiens OX=9606 GN=SEC63 PE=1 SV=2	2	1	1	1	1	4	2	4	2	2	2	16	16	4	6.36862	6.85753	5.87971	TRUE	TRUE	TRUE	2.49862	22.5638	20.7744	5.70048e-07	1.13423e-05	7.16074	0.975175	1	1	SND1_uninfected - IgG_uninfected	IP	limma	5.70048e-07	1.13423e-05	TRUE	enriched hit	5.87971
GJC1	P36383	Gap junction gamma-1 protein OS=Homo sapiens OX=9606 GN=GJC1 PE=1 SV=2	1	NA	1	NA	1	4	NA	4	2	NA	2	2	NA	2	5.95388	NA	5.95388	TRUE	FALSE	TRUE	2.70392	19.8742	20.7715	5.70543e-07	1.13423e-05	7.15985	0.975179	1	1	SND1_uninfected - IgG_uninfected	IP	limma	5.70543e-07	1.13423e-05	TRUE	enriched hit	5.95388
IGF2BP3	O00425	Insulin-like growth factor 2 mRNA-binding protein 3 OS=Homo sapiens OX=9606 GN=IGF2BP3 PE=1 SV=2	2	1	1	1	1	4	2	4	2	2	2	17	17	13	7.21816	7.11167	7.32465	TRUE	TRUE	TRUE	3.60225	25.2512	20.7701	5.70772e-07	1.13423e-05	7.15945	0.97518	1	1	SND1_uninfected - IgG_uninfected	IP	limma	5.70772e-07	1.13423e-05	TRUE	enriched hit	7.32465
RRBP1	Q9P2E9	Ribosome-binding protein 1 OS=Homo sapiens OX=9606 GN=RRBP1 PE=1 SV=5	2	1	1	1	1	4	2	4	2	2	2	88	88	57	7.50421	7.8076	7.20082	TRUE	TRUE	TRUE	3.23259	26.7422	20.7233	5.78729e-07	1.14029e-05	7.14538	0.975236	1	1	SND1_uninfected - IgG_uninfected	IP	limma	5.78729e-07	1.14029e-05	TRUE	enriched hit	7.20082
RPL30	P62888	60S ribosomal protein L30 OS=Homo sapiens OX=9606 GN=RPL30 PE=1 SV=2	2	1	1	1	1	4	2	4	2	2	2	6	6	6	7.58528	7.76323	7.40733	TRUE	TRUE	TRUE	2.80912	24.526	20.686	5.85145e-07	1.14324e-05	7.13416	0.975281	1	1	SND1_uninfected - IgG_uninfected	IP	limma	5.85145e-07	1.14324e-05	TRUE	enriched hit	7.40733
GATAD2A	Q86YP4|Q86YP4-2|Q86YP4-3	Isoform 2 of Transcriptional repressor p66-alpha OS=Homo sapiens OX=9606 GN=GATAD2A|Isoform 3 of Transcriptional repressor p66-alpha OS=Homo sapiens OX=9606 GN=GATAD2A|Transcriptional repressor p66-alpha OS=Homo sapiens OX=9606 GN=GATAD2A PE=1 SV=1	2	1	1	1	1	4	2	4	2	2	2	15	15	10	6.60025	7.04559	6.1549	TRUE	TRUE	TRUE	2.76331	23.6363	20.6042	5.99512e-07	1.16155e-05	7.10948	0.975379	1	1	SND1_uninfected - IgG_uninfected	IP	limma	5.99512e-07	1.16155e-05	TRUE	enriched hit	6.1549
GEMIN5	Q8TEQ6	Gem-associated protein 5 OS=Homo sapiens OX=9606 GN=GEMIN5 PE=1 SV=3	2	1	1	1	1	4	2	4	2	2	2	32	32	25	7.05415	7.13268	6.97562	TRUE	TRUE	TRUE	2.75233	25.8949	20.5469	6.0984e-07	1.1718e-05	7.09209	0.975447	1	1	SND1_uninfected - IgG_uninfected	IP	limma	6.0984e-07	1.1718e-05	TRUE	enriched hit	6.97562
CTNNA1	G3XAM7|P35221|P35221-2	Catenin (Cadherin-associated protein), alpha 1, 102kDa, isoform CRA_a OS=Homo sapiens OX=9606 GN=CTNNA1 PE=1 SV=1|Catenin alpha-1 OS=Homo sapiens OX=9606 GN=CTNNA1 PE=1 SV=1|Isoform 2 of Catenin alpha-1 OS=Homo sapiens OX=9606 GN=CTNNA1	2	1	1	1	1	4	2	4	2	2	2	35	35	12	6.78024	7.48047	6.08002	TRUE	TRUE	TRUE	2.58517	23.8343	20.4928	6.19755e-07	1.1736e-05	7.07565	0.975512	1	1	SND1_uninfected - IgG_uninfected	IP	limma	6.19755e-07	1.1736e-05	TRUE	enriched hit	6.08002
ASCC2	Q9H1I8|Q9H1I8-3	Activating signal cointegrator 1 complex subunit 2 OS=Homo sapiens OX=9606 GN=ASCC2 PE=1 SV=3|Isoform 3 of Activating signal cointegrator 1 complex subunit 2 OS=Homo sapiens OX=9606 GN=ASCC2	2	1	1	1	1	4	2	4	2	2	2	10	10	6	6.35168	6.15273	6.55064	TRUE	TRUE	TRUE	2.96702	23.3012	20.4868	6.20871e-07	1.1736e-05	7.07382	0.975519	1	1	SND1_uninfected - IgG_uninfected	IP	limma	6.20871e-07	1.1736e-05	TRUE	enriched hit	6.55064
RRP8	O43159	Ribosomal RNA-processing protein 8 OS=Homo sapiens OX=9606 GN=RRP8 PE=1 SV=2	2	1	1	1	1	4	2	4	2	2	2	11	11	6	6.59471	6.96216	6.22726	TRUE	TRUE	TRUE	3.30493	22.7616	20.4564	6.26542e-07	1.17477e-05	7.06454	0.975555	1	1	SND1_uninfected - IgG_uninfected	IP	limma	6.26542e-07	1.17477e-05	TRUE	enriched hit	6.22726
TOP3B	H0Y6W0|O95985|O95985-2|O95985-3	DNA topoisomerase (Fragment) OS=Homo sapiens OX=9606 GN=TOP3B PE=1 SV=1|DNA topoisomerase 3-beta-1 OS=Homo sapiens OX=9606 GN=TOP3B PE=1 SV=1|Isoform 2 of DNA topoisomerase 3-beta-1 OS=Homo sapiens OX=9606 GN=TOP3B|Isoform 3 of DNA topoisomerase 3-beta-1 OS=Homo sapiens OX=9606 GN=TOP3B	2	1	1	1	1	4	2	4	2	2	2	5	5	2	5.9444	6.25498	5.63382	TRUE	TRUE	TRUE	3.36246	20.474	20.3934	6.38506e-07	1.17944e-05	7.04525	0.975631	1	1	SND1_uninfected - IgG_uninfected	IP	limma	6.38506e-07	1.17944e-05	TRUE	enriched hit	5.63382
DLST	P36957	Dihydrolipoyllysine-residue succinyltransferase component of 2-oxoglutarate dehydrogenase complex, mitochondrial OS=Homo sapiens OX=9606 GN=DLST PE=1 SV=4	2	1	1	1	1	4	2	4	2	2	2	28	14	28	8.29929	7.41978	9.1788	TRUE	TRUE	TRUE	4.7532	27.8625	20.301	6.56506e-07	1.17944e-05	7.01686	0.975741	1	1	SND1_uninfected - IgG_uninfected	IP	limma	6.56506e-07	1.17944e-05	TRUE	enriched hit	9.1788
NOP2	P46087|P46087-2|P46087-4	Probable 28S rRNA (cytosine(4447)-C(5))-methyltransferase OS=Homo sapiens OX=9606 GN=NOP2 PE=1 SV=2|Isoform 2 of Probable 28S rRNA (cytosine(4447)-C(5))-methyltransferase OS=Homo sapiens OX=9606 GN=NOP2|Isoform 4 of Probable 28S rRNA (cytosine(4447)-C(5))-methyltransferase OS=Homo sapiens OX=9606 GN=NOP2	1	NA	1	NA	1	4	NA	4	2	NA	2	18	NA	18	6.82036	NA	6.82036	TRUE	FALSE	TRUE	3.69057	25.0757	20.2991	6.56878e-07	1.17944e-05	7.01628	0.975743	1	1	SND1_uninfected - IgG_uninfected	IP	limma	6.56878e-07	1.17944e-05	TRUE	enriched hit	6.82036
OGDHL	Q9ULD0	2-oxoglutarate dehydrogenase-like, mitochondrial OS=Homo sapiens OX=9606 GN=OGDHL PE=1 SV=3	1	NA	1	NA	1	4	NA	4	2	NA	2	9	NA	9	6.29252	NA	6.29252	TRUE	FALSE	TRUE	2.76091	23.7408	20.2978	6.5713e-07	1.17944e-05	7.01589	0.975745	1	1	SND1_uninfected - IgG_uninfected	IP	limma	6.5713e-07	1.17944e-05	TRUE	enriched hit	6.29252
RPS11	P62280	40S ribosomal protein S11 OS=Homo sapiens OX=9606 GN=RPS11 PE=1 SV=3	2	1	1	1	1	4	2	4	2	2	2	8	8	8	7.90866	8.01586	7.80145	TRUE	TRUE	TRUE	3.22988	25.8503	20.2834	6.59995e-07	1.17944e-05	7.01145	0.975762	1	1	SND1_uninfected - IgG_uninfected	IP	limma	6.59995e-07	1.17944e-05	TRUE	enriched hit	7.80145
KDM6A	A0A087X0R0|A0A6Q8PFK0|A0A6Q8PG32|A0A6Q8PHB6|F5H5V6|F5H6S1|F8W8R6|O15550	Lysine-specific demethylase 6A OS=Homo sapiens OX=9606 GN=KDM6A PE=1 SV=1|Lysine-specific demethylase 6A OS=Homo sapiens OX=9606 GN=KDM6A PE=1 SV=2|Lysine-specific demethylase 6A OS=Homo sapiens OX=9606 GN=KDM6A PE=1 SV=3	2	1	1	1	1	4	2	4	2	2	2	11	5	11	6.87447	6.53896	7.20998	TRUE	TRUE	TRUE	2.86638	24.4804	20.2755	6.6158e-07	1.17944e-05	7.009	0.975771	1	1	SND1_uninfected - IgG_uninfected	IP	limma	6.6158e-07	1.17944e-05	TRUE	enriched hit	7.20998
SAFB2	Q14151	Scaffold attachment factor B2 OS=Homo sapiens OX=9606 GN=SAFB2 PE=1 SV=1	2	1	1	1	1	4	2	4	2	2	2	21	20	21	7.31449	7.40344	7.22555	TRUE	TRUE	TRUE	3.44831	25.5047	20.2503	6.66635e-07	1.17944e-05	7.00122	0.975801	1	1	SND1_uninfected - IgG_uninfected	IP	limma	6.66635e-07	1.17944e-05	TRUE	enriched hit	7.22555
ATAD2	A0A0B4J211|Q6PL18	ATPase family AAA domain-containing protein 2 OS=Homo sapiens OX=9606 GN=ATAD2 PE=1 SV=1	2	1	1	1	1	4	2	4	2	2	2	16	16	4	6.02069	6.45746	5.58391	TRUE	TRUE	TRUE	2.31703	21.5633	20.2355	6.69617e-07	1.17944e-05	6.99665	0.975819	1	1	SND1_uninfected - IgG_uninfected	IP	limma	6.69617e-07	1.17944e-05	TRUE	enriched hit	5.58391
C7orf50	C9JQV0|Q9BRJ6	Uncharacterized protein C7orf50 (Fragment) OS=Homo sapiens OX=9606 GN=C7orf50 PE=1 SV=1|Uncharacterized protein C7orf50 OS=Homo sapiens OX=9606 GN=C7orf50 PE=1 SV=1	2	1	1	1	1	4	2	4	2	2	2	6	6	4	6.72837	7.08965	6.36709	TRUE	TRUE	TRUE	3.24399	22.0807	20.1725	6.82536e-07	1.18245e-05	6.97711	0.975894	1	1	SND1_uninfected - IgG_uninfected	IP	limma	6.82536e-07	1.18245e-05	TRUE	enriched hit	6.36709
PNN	Q9H307	Pinin OS=Homo sapiens OX=9606 GN=PNN PE=1 SV=5	2	1	1	1	1	4	2	4	2	2	2	26	26	4	6.68403	7.31058	6.05747	TRUE	TRUE	TRUE	2.87307	22.6904	20.1324	6.90901e-07	1.18245e-05	6.96464	0.975942	1	1	SND1_uninfected - IgG_uninfected	IP	limma	6.90901e-07	1.18245e-05	TRUE	enriched hit	6.05747
RBBP5	Q15291|Q15291-2	Isoform 2 of Retinoblastoma-binding protein 5 OS=Homo sapiens OX=9606 GN=RBBP5|Retinoblastoma-binding protein 5 OS=Homo sapiens OX=9606 GN=RBBP5 PE=1 SV=2	2	1	1	1	1	4	2	4	2	2	2	12	12	6	6.55492	6.78144	6.32839	TRUE	TRUE	TRUE	3.19324	22.914	20.1263	6.9219e-07	1.18245e-05	6.96274	0.97595	1	1	SND1_uninfected - IgG_uninfected	IP	limma	6.9219e-07	1.18245e-05	TRUE	enriched hit	6.32839
SRRM2	I3L182|Q9UQ35	Serine/arginine repetitive matrix protein 2 (Fragment) OS=Homo sapiens OX=9606 GN=SRRM2 PE=1 SV=1|Serine/arginine repetitive matrix protein 2 OS=Homo sapiens OX=9606 GN=SRRM2 PE=1 SV=2	2	1	1	1	1	4	2	4	2	2	2	67	67	26	6.85036	7.25767	6.44305	TRUE	TRUE	TRUE	3.10198	24.8089	20.0849	7.00971e-07	1.18245e-05	6.94983	0.975999	1	1	SND1_uninfected - IgG_uninfected	IP	limma	7.00971e-07	1.18245e-05	TRUE	enriched hit	6.44305
MAFK	O60675	Transcription factor MafK OS=Homo sapiens OX=9606 GN=MAFK PE=1 SV=1	2	1	1	1	1	4	2	4	2	2	2	7	4	7	6.9353	6.68402	7.18659	TRUE	TRUE	TRUE	3.23966	24.3688	20.0847	7.01005e-07	1.18245e-05	6.94978	0.975999	1	1	SND1_uninfected - IgG_uninfected	IP	limma	7.01005e-07	1.18245e-05	TRUE	enriched hit	7.18659
USP39	A0A087X1B2|B9A018|Q53GS9|Q53GS9-2|Q53GS9-3	Isoform 2 of U4/U6.U5 tri-snRNP-associated protein 2 OS=Homo sapiens OX=9606 GN=USP39|Isoform 3 of U4/U6.U5 tri-snRNP-associated protein 2 OS=Homo sapiens OX=9606 GN=USP39|U4/U6.U5 tri-snRNP-associated protein 2 OS=Homo sapiens OX=9606 GN=USP39 PE=1 SV=1|U4/U6.U5 tri-snRNP-associated protein 2 OS=Homo sapiens OX=9606 GN=USP39 PE=1 SV=2	2	1	1	1	1	4	2	4	2	2	2	14	14	2	6.35531	6.91685	5.79377	TRUE	TRUE	TRUE	2.95002	21.4627	20.0613	7.06017e-07	1.18245e-05	6.94248	0.976027	1	1	SND1_uninfected - IgG_uninfected	IP	limma	7.06017e-07	1.18245e-05	TRUE	enriched hit	5.79377
ZC3H13	A0A7I2V4I5|Q5T200	Zinc finger CCCH domain-containing protein 13 OS=Homo sapiens OX=9606 GN=ZC3H13 PE=4 SV=1|Zinc finger CCCH domain-containing protein 13 OS=Homo sapiens OX=9606 GN=ZC3H13 PE=1 SV=1	2	1	1	1	1	4	2	4	2	2	2	21	21	10	6.51567	6.89473	6.1366	TRUE	TRUE	TRUE	3.43574	23.3242	20.0571	7.06928e-07	1.18245e-05	6.94116	0.976032	1	1	SND1_uninfected - IgG_uninfected	IP	limma	7.06928e-07	1.18245e-05	TRUE	enriched hit	6.1366
RUFY1	H0YA47|Q96T51	RUN and FYVE domain-containing protein 1 (Fragment) OS=Homo sapiens OX=9606 GN=RUFY1 PE=1 SV=1|RUN and FYVE domain-containing protein 1 OS=Homo sapiens OX=9606 GN=RUFY1 PE=1 SV=2	2	1	1	1	1	4	2	4	2	2	2	19	19	13	6.69651	6.74178	6.65124	TRUE	TRUE	TRUE	2.3052	24.7719	20.0074	7.17754e-07	1.19198e-05	6.92559	0.976092	1	1	SND1_uninfected - IgG_uninfected	IP	limma	7.17754e-07	1.19198e-05	TRUE	enriched hit	6.65124
TOP2B	Q02880|Q02880-2	DNA topoisomerase 2-beta OS=Homo sapiens OX=9606 GN=TOP2B PE=1 SV=3|Isoform Beta-1 of DNA topoisomerase 2-beta OS=Homo sapiens OX=9606 GN=TOP2B	2	1	1	1	1	4	2	4	2	2	2	37	37	29	6.85919	7.11597	6.6024	TRUE	TRUE	TRUE	2.87766	25.5612	19.9283	7.35364e-07	1.19365e-05	6.90073	0.976186	1	1	SND1_uninfected - IgG_uninfected	IP	limma	7.35364e-07	1.19365e-05	TRUE	enriched hit	6.6024
MECP2	P51608|P51608-2	Methyl-CpG-binding protein 2 OS=Homo sapiens OX=9606 GN=MECP2 PE=1 SV=1|Isoform B of Methyl-CpG-binding protein 2 OS=Homo sapiens OX=9606 GN=MECP2	2	1	1	1	1	4	2	4	2	2	2	9	4	9	6.01157	5.69973	6.3234	TRUE	TRUE	TRUE	3.33233	23.4219	19.9073	7.40128e-07	1.19365e-05	6.89411	0.976211	1	1	SND1_uninfected - IgG_uninfected	IP	limma	7.40128e-07	1.19365e-05	TRUE	enriched hit	6.3234
NIFK	Q9BYG3	MKI67 FHA domain-interacting nucleolar phosphoprotein OS=Homo sapiens OX=9606 GN=NIFK PE=1 SV=1	2	1	1	1	1	4	2	4	2	2	2	12	12	11	6.71835	6.98165	6.45506	TRUE	TRUE	TRUE	3.134	24.018	19.8921	7.43598e-07	1.19365e-05	6.88931	0.976229	1	1	SND1_uninfected - IgG_uninfected	IP	limma	7.43598e-07	1.19365e-05	TRUE	enriched hit	6.45506
MAN2A1	Q16706	Alpha-mannosidase 2 OS=Homo sapiens OX=9606 GN=MAN2A1 PE=1 SV=2	2	1	1	1	1	4	2	4	2	2	2	11	11	3	6.04155	6.32685	5.75625	TRUE	TRUE	TRUE	2.6027	21.0837	19.8256	7.58989e-07	1.19365e-05	6.86828	0.976309	1	1	SND1_uninfected - IgG_uninfected	IP	limma	7.58989e-07	1.19365e-05	TRUE	enriched hit	5.75625
ACIN1	E7EQT4|Q9UKV3-5|S4R3H4	Apoptotic chromatin condensation inducer in the nucleus OS=Homo sapiens OX=9606 GN=ACIN1 PE=1 SV=1|Apoptotic chromatin condensation inducer in the nucleus OS=Homo sapiens OX=9606 GN=ACIN1 PE=1 SV=2|Isoform 4 of Apoptotic chromatin condensation inducer in the nucleus OS=Homo sapiens OX=9606 GN=ACIN1	2	1	1	1	1	4	2	4	2	2	2	39	39	23	7.21893	7.26682	7.17104	TRUE	TRUE	TRUE	3.6896	25.3289	19.8239	7.59396e-07	1.19365e-05	6.86773	0.976311	1	1	SND1_uninfected - IgG_uninfected	IP	limma	7.59396e-07	1.19365e-05	TRUE	enriched hit	7.17104
TMEM214	Q6NUQ4|Q6NUQ4-2	Transmembrane protein 214 OS=Homo sapiens OX=9606 GN=TMEM214 PE=1 SV=2|Isoform 2 of Transmembrane protein 214 OS=Homo sapiens OX=9606 GN=TMEM214	2	1	1	1	1	4	2	4	2	2	2	12	12	3	6.32986	6.96423	5.6955	TRUE	TRUE	TRUE	2.33207	22.0595	19.7837	7.68877e-07	1.19365e-05	6.85498	0.976359	1	1	SND1_uninfected - IgG_uninfected	IP	limma	7.68877e-07	1.19365e-05	TRUE	enriched hit	5.6955
DHX15	O43143	Pre-mRNA-splicing factor ATP-dependent RNA helicase DHX15 OS=Homo sapiens OX=9606 GN=DHX15 PE=1 SV=2	2	1	1	1	1	4	2	4	2	2	2	25	25	14	7.21184	7.70065	6.72303	TRUE	TRUE	TRUE	2.8898	25.0789	19.7418	7.78916e-07	1.19365e-05	6.84165	0.976409	1	1	SND1_uninfected - IgG_uninfected	IP	limma	7.78916e-07	1.19365e-05	TRUE	enriched hit	6.72303
THOC2	A0A0C4DG98|Q8NI27	THO complex subunit 2 OS=Homo sapiens OX=9606 GN=THOC2 PE=1 SV=1|THO complex subunit 2 OS=Homo sapiens OX=9606 GN=THOC2 PE=1 SV=2	2	1	1	1	1	4	2	4	2	2	2	33	33	3	6.34937	7.18153	5.51721	TRUE	TRUE	TRUE	2.71272	22.0906	19.741	7.79115e-07	1.19365e-05	6.84138	0.97641	1	1	SND1_uninfected - IgG_uninfected	IP	limma	7.79115e-07	1.19365e-05	TRUE	enriched hit	5.51721
FOSL2	C9JCN8|P15408|P15408-3	Fos-related antigen 2 (Fragment) OS=Homo sapiens OX=9606 GN=FOSL2 PE=1 SV=1|Fos-related antigen 2 OS=Homo sapiens OX=9606 GN=FOSL2 PE=1 SV=1|Isoform 3 of Fos-related antigen 2 OS=Homo sapiens OX=9606 GN=FOSL2	2	1	1	1	1	4	2	4	2	2	2	4	4	4	6.03815	6.17778	5.89853	TRUE	TRUE	TRUE	2.76889	22.9808	19.7324	7.81199e-07	1.19365e-05	6.83864	0.97642	1	1	SND1_uninfected - IgG_uninfected	IP	limma	7.81199e-07	1.19365e-05	TRUE	enriched hit	5.89853
CHD3	H7C0J3|Q12873|Q12873-2|Q12873-3	Chromodomain-helicase-DNA-binding protein 3 (Fragment) OS=Homo sapiens OX=9606 GN=CHD3 PE=1 SV=1|Chromodomain-helicase-DNA-binding protein 3 OS=Homo sapiens OX=9606 GN=CHD3 PE=1 SV=3|Isoform 2 of Chromodomain-helicase-DNA-binding protein 3 OS=Homo sapiens OX=9606 GN=CHD3|Isoform 3 of Chromodomain-helicase-DNA-binding protein 3 OS=Homo sapiens OX=9606 GN=CHD3	2	1	1	1	1	4	2	4	2	2	2	16	16	3	6.17127	6.68034	5.66219	TRUE	TRUE	TRUE	2.62356	21.3693	19.687	7.92293e-07	1.19365e-05	6.82414	0.976474	1	1	SND1_uninfected - IgG_uninfected	IP	limma	7.92293e-07	1.19365e-05	TRUE	enriched hit	5.66219
UBN1	Q9NPG3|Q9NPG3-2	Ubinuclein-1 OS=Homo sapiens OX=9606 GN=UBN1 PE=1 SV=2|Isoform 2 of Ubinuclein-1 OS=Homo sapiens OX=9606 GN=UBN1	1	NA	1	NA	1	4	NA	4	2	NA	2	11	NA	11	6.45767	NA	6.45767	TRUE	FALSE	TRUE	2.83676	24.1299	19.666	7.97469e-07	1.19365e-05	6.81744	0.976499	1	1	SND1_uninfected - IgG_uninfected	IP	limma	7.97469e-07	1.19365e-05	TRUE	enriched hit	6.45767
ANKRD17	H0YM23|O75179|O75179-2|O75179-6|O75179-7	Ankyrin repeat domain-containing protein 17 (Fragment) OS=Homo sapiens OX=9606 GN=ANKRD17 PE=1 SV=1|Ankyrin repeat domain-containing protein 17 OS=Homo sapiens OX=9606 GN=ANKRD17 PE=1 SV=3|Isoform 2 of Ankyrin repeat domain-containing protein 17 OS=Homo sapiens OX=9606 GN=ANKRD17|Isoform 6 of Ankyrin repeat domain-containing protein 17 OS=Homo sapiens OX=9606 GN=ANKRD17|Isoform 7 of Ankyrin repea…	2	1	1	1	1	4	2	4	2	2	2	11	11	2	5.9573	6.36465	5.54994	TRUE	TRUE	TRUE	2.7221	21.1526	19.6596	7.99072e-07	1.19365e-05	6.81537	0.976507	1	1	SND1_uninfected - IgG_uninfected	IP	limma	7.99072e-07	1.19365e-05	TRUE	enriched hit	5.54994
DHX9	Q08211	ATP-dependent RNA helicase A OS=Homo sapiens OX=9606 GN=DHX9 PE=1 SV=4	2	1	1	1	1	4	2	4	2	2	2	49	49	32	7.77602	8.06688	7.48517	TRUE	TRUE	TRUE	3.01127	26.7941	19.6411	8.03665e-07	1.19365e-05	6.80947	0.976529	1	1	SND1_uninfected - IgG_uninfected	IP	limma	8.03665e-07	1.19365e-05	TRUE	enriched hit	7.48517
RPL14	E7EPB3|P50914	60S ribosomal protein L14 OS=Homo sapiens OX=9606 GN=RPL14 PE=1 SV=1|60S ribosomal protein L14 OS=Homo sapiens OX=9606 GN=RPL14 PE=1 SV=4	2	1	1	1	1	4	2	4	2	2	2	9	9	4	7.64999	8.32428	6.9757	TRUE	TRUE	TRUE	3.94279	23.8054	19.6378	8.04501e-07	1.19365e-05	6.8084	0.976533	1	1	SND1_uninfected - IgG_uninfected	IP	limma	8.04501e-07	1.19365e-05	TRUE	enriched hit	6.9757
SP3	Q02447-3	Isoform 3 of Transcription factor Sp3 OS=Homo sapiens OX=9606 GN=SP3	1	NA	1	NA	1	4	NA	4	2	NA	2	2	NA	2	6.15999	NA	6.15999	TRUE	FALSE	TRUE	2.3974	21.9688	19.6318	8.06004e-07	1.19365e-05	6.80648	0.97654	1	1	SND1_uninfected - IgG_uninfected	IP	limma	8.06004e-07	1.19365e-05	TRUE	enriched hit	6.15999
ARHGAP29	Q52LW3	Rho GTPase-activating protein 29 OS=Homo sapiens OX=9606 GN=ARHGAP29 PE=1 SV=2	2	1	1	1	1	4	2	4	2	2	2	32	7	32	6.54796	6.16007	6.93586	TRUE	TRUE	TRUE	3.76814	25.8761	19.6295	8.06586e-07	1.19365e-05	6.80574	0.976543	1	1	SND1_uninfected - IgG_uninfected	IP	limma	8.06586e-07	1.19365e-05	TRUE	enriched hit	6.93586
GNL3	Q9BVP2|Q9BVP2-2	Guanine nucleotide-binding protein-like 3 OS=Homo sapiens OX=9606 GN=GNL3 PE=1 SV=2|Isoform 2 of Guanine nucleotide-binding protein-like 3 OS=Homo sapiens OX=9606 GN=GNL3	2	1	1	1	1	4	2	4	2	2	2	13	13	10	6.84251	7.00895	6.67607	TRUE	TRUE	TRUE	3.20544	24.2268	19.629	8.06715e-07	1.19365e-05	6.80557	0.976544	1	1	SND1_uninfected - IgG_uninfected	IP	limma	8.06715e-07	1.19365e-05	TRUE	enriched hit	6.67607
UTP11	Q9Y3A2	Probable U3 small nucleolar RNA-associated protein 11 OS=Homo sapiens OX=9606 GN=UTP11 PE=1 SV=2	2	1	1	1	1	4	2	4	2	2	2	6	6	6	6.34766	6.40723	6.28809	TRUE	TRUE	TRUE	3.36983	23.4969	19.6113	8.11172e-07	1.19365e-05	6.7999	0.976565	1	1	SND1_uninfected - IgG_uninfected	IP	limma	8.11172e-07	1.19365e-05	TRUE	enriched hit	6.28809
RPS27A	P62979	Ubiquitin-40S ribosomal protein S27a OS=Homo sapiens OX=9606 GN=RPS27A PE=1 SV=2	1	NA	1	NA	1	4	NA	4	2	NA	2	3	NA	3	6.45751	NA	6.45751	TRUE	FALSE	TRUE	2.87776	22.3386	19.5844	8.18009e-07	1.19615e-05	6.79126	0.976597	1	1	SND1_uninfected - IgG_uninfected	IP	limma	8.18009e-07	1.19615e-05	TRUE	enriched hit	6.45751
PLEKHA6	A0A1B0GUN5|A0A1B0GW03|A0A5F9ZH45|Q5VTI5|Q9Y2H5	Pleckstrin homology domain-containing family A member 6 (Fragment) OS=Homo sapiens OX=9606 GN=PLEKHA6 PE=1 SV=1|Pleckstrin homology domain-containing family A member 6 (Fragment) OS=Homo sapiens OX=9606 GN=PLEKHA6 PE=1 SV=2|Pleckstrin homology domain-containing family A member 6 OS=Homo sapiens OX=9606 GN=PLEKHA6 PE=1 SV=1|Pleckstrin homology domain-containing family A member 6 OS=Homo sapiens OX…	2	1	1	1	1	4	2	4	2	2	2	36	25	36	7.12287	7.32937	6.91637	TRUE	TRUE	TRUE	3.4971	25.9409	19.4984	8.40337e-07	1.22111e-05	6.76352	0.9767	1	1	SND1_uninfected - IgG_uninfected	IP	limma	8.40337e-07	1.22111e-05	TRUE	enriched hit	6.91637
HNRNPUL1	Q9BUJ2|Q9BUJ2-2	Heterogeneous nuclear ribonucleoprotein U-like protein 1 OS=Homo sapiens OX=9606 GN=HNRNPUL1 PE=1 SV=2|Isoform 2 of Heterogeneous nuclear ribonucleoprotein U-like protein 1 OS=Homo sapiens OX=9606 GN=HNRNPUL1	2	1	1	1	1	4	2	4	2	2	2	26	26	26	7.53934	7.6224	7.45629	TRUE	TRUE	TRUE	2.7208	26.5729	19.4695	8.4799e-07	1.22458e-05	6.75417	0.976734	1	1	SND1_uninfected - IgG_uninfected	IP	limma	8.4799e-07	1.22458e-05	TRUE	enriched hit	7.45629
MRTO4	Q9UKD2	mRNA turnover protein 4 homolog OS=Homo sapiens OX=9606 GN=MRTO4 PE=1 SV=2	2	1	1	1	1	4	2	4	2	2	2	11	11	6	6.72018	7.06689	6.37346	TRUE	TRUE	TRUE	3.50748	23.5221	19.4049	8.65413e-07	1.22659e-05	6.73319	0.976811	1	1	SND1_uninfected - IgG_uninfected	IP	limma	8.65413e-07	1.22659e-05	TRUE	enriched hit	6.37346
JUND	P17535	Transcription factor jun-D OS=Homo sapiens OX=9606 GN=JUND PE=1 SV=3	2	1	1	1	1	4	2	4	2	2	2	3	3	2	6.15449	6.25448	6.0545	TRUE	TRUE	TRUE	2.85043	20.9339	19.3862	8.70521e-07	1.22659e-05	6.72712	0.976834	1	1	SND1_uninfected - IgG_uninfected	IP	limma	8.70521e-07	1.22659e-05	TRUE	enriched hit	6.0545
RPS9	P46781	40S ribosomal protein S9 OS=Homo sapiens OX=9606 GN=RPS9 PE=1 SV=3	2	1	1	1	1	4	2	4	2	2	2	14	14	14	7.88251	7.95781	7.80722	TRUE	TRUE	TRUE	3.59142	25.765	19.3787	8.72593e-07	1.22659e-05	6.72467	0.976843	1	1	SND1_uninfected - IgG_uninfected	IP	limma	8.72593e-07	1.22659e-05	TRUE	enriched hit	7.80722
RPS15	A0A0B4J2B4|K7ELC2|K7EM56|K7EQJ5|P62841|S4R417	40S ribosomal protein S15 OS=Homo sapiens OX=9606 GN=RPS15 PE=1 SV=1|40S ribosomal protein S15 OS=Homo sapiens OX=9606 GN=RPS15 PE=1 SV=2	2	1	1	1	1	4	2	4	2	2	2	4	4	4	6.63638	7.35853	5.91423	TRUE	TRUE	TRUE	2.70598	22.7278	19.3599	8.77796e-07	1.22659e-05	6.71853	0.976865	1	1	SND1_uninfected - IgG_uninfected	IP	limma	8.77796e-07	1.22659e-05	TRUE	enriched hit	5.91423
NHS	Q6T4R5|Q6T4R5-2	Nance-Horan syndrome protein OS=Homo sapiens OX=9606 GN=NHS PE=1 SV=2|Isoform 2 of Nance-Horan syndrome protein OS=Homo sapiens OX=9606 GN=NHS	2	1	1	1	1	4	2	4	2	2	2	9	9	2	5.75113	5.96206	5.54019	TRUE	TRUE	TRUE	2.63925	20.4187	19.3575	8.78456e-07	1.22659e-05	6.71775	0.976868	1	1	SND1_uninfected - IgG_uninfected	IP	limma	8.78456e-07	1.22659e-05	TRUE	enriched hit	5.54019
ZC3H8	A0A0C4DGZ1|Q8N5P1	Zinc finger CCCH domain-containing protein 8 OS=Homo sapiens OX=9606 GN=ZC3H8 PE=1 SV=1|Zinc finger CCCH domain-containing protein 8 OS=Homo sapiens OX=9606 GN=ZC3H8 PE=1 SV=2	2	1	1	1	1	4	2	4	2	2	2	6	6	2	6.24254	6.52332	5.96176	TRUE	TRUE	TRUE	2.28384	21.676	19.3405	8.83192e-07	1.22659e-05	6.7122	0.976888	1	1	SND1_uninfected - IgG_uninfected	IP	limma	8.83192e-07	1.22659e-05	TRUE	enriched hit	5.96176
G3BP2	A0A7I2V3P9|Q9UN86|Q9UN86-2	Isoform B of Ras GTPase-activating protein-binding protein 2 OS=Homo sapiens OX=9606 GN=G3BP2|Ras GTPase-activating protein-binding protein 2 OS=Homo sapiens OX=9606 GN=G3BP2 PE=1 SV=2|Ras GTPase-activating protein-binding protein 2 OS=Homo sapiens OX=9606 GN=G3BP2 PE=4 SV=1	2	1	1	1	1	4	2	4	2	2	2	14	14	9	7.14658	7.39865	6.89451	TRUE	TRUE	TRUE	3.41829	24.41	19.328	8.86697e-07	1.22659e-05	6.70811	0.976903	1	1	SND1_uninfected - IgG_uninfected	IP	limma	8.86697e-07	1.22659e-05	TRUE	enriched hit	6.89451
AGO2	Q9UKV8	Protein argonaute-2 OS=Homo sapiens OX=9606 GN=AGO2 PE=1 SV=3	2	1	1	1	1	4	2	4	2	2	2	13	13	6	6.21423	6.57054	5.85792	TRUE	TRUE	TRUE	2.31731	22.312	19.2982	8.95096e-07	1.22659e-05	6.69837	0.976939	1	1	SND1_uninfected - IgG_uninfected	IP	limma	8.95096e-07	1.22659e-05	TRUE	enriched hit	5.85792
ZBTB1	Q9Y2K1|Q9Y2K1-2	Zinc finger and BTB domain-containing protein 1 OS=Homo sapiens OX=9606 GN=ZBTB1 PE=1 SV=3|Isoform 2 of Zinc finger and BTB domain-containing protein 1 OS=Homo sapiens OX=9606 GN=ZBTB1	2	1	1	1	1	4	2	4	2	2	2	13	2	13	6.30049	6.04088	6.5601	TRUE	TRUE	TRUE	3.29022	24.3946	19.2571	9.06829e-07	1.22659e-05	6.68492	0.976988	1	1	SND1_uninfected - IgG_uninfected	IP	limma	9.06829e-07	1.22659e-05	TRUE	enriched hit	6.5601
ZFR	Q96KR1	Zinc finger RNA-binding protein OS=Homo sapiens OX=9606 GN=ZFR PE=1 SV=2	2	1	1	1	1	4	2	4	2	2	2	31	31	12	6.76978	7.02904	6.51051	TRUE	TRUE	TRUE	2.28563	24.2736	19.2519	9.08324e-07	1.22659e-05	6.68322	0.976994	1	1	SND1_uninfected - IgG_uninfected	IP	limma	9.08324e-07	1.22659e-05	TRUE	enriched hit	6.51051
TUBGCP3	Q96CW5|Q96CW5-2	Gamma-tubulin complex component 3 OS=Homo sapiens OX=9606 GN=TUBGCP3 PE=1 SV=2|Isoform 2 of Gamma-tubulin complex component 3 OS=Homo sapiens OX=9606 GN=TUBGCP3	2	1	1	1	1	4	2	4	2	2	2	9	9	8	6.35813	6.30459	6.41167	TRUE	TRUE	TRUE	2.4245	23.9623	19.2472	9.09681e-07	1.22659e-05	6.68167	0.977	1	1	SND1_uninfected - IgG_uninfected	IP	limma	9.09681e-07	1.22659e-05	TRUE	enriched hit	6.41167
SMARCA5	O60264	SWI/SNF-related matrix-associated actin-dependent regulator of chromatin subfamily A member 5 OS=Homo sapiens OX=9606 GN=SMARCA5 PE=1 SV=1	2	1	1	1	1	4	2	4	2	2	2	32	32	17	6.95708	7.21801	6.69615	TRUE	TRUE	TRUE	3.1623	24.6139	19.2369	9.12688e-07	1.22659e-05	6.67826	0.977012	1	1	SND1_uninfected - IgG_uninfected	IP	limma	9.12688e-07	1.22659e-05	TRUE	enriched hit	6.69615
AKAP13	Q12802|Q12802-2|Q12802-4	A-kinase anchor protein 13 OS=Homo sapiens OX=9606 GN=AKAP13 PE=1 SV=2|Isoform 2 of A-kinase anchor protein 13 OS=Homo sapiens OX=9606 GN=AKAP13|Isoform 3 of A-kinase anchor protein 13 OS=Homo sapiens OX=9606 GN=AKAP13	2	1	1	1	1	4	2	4	2	2	2	31	31	8	6.31982	6.58006	6.05957	TRUE	TRUE	TRUE	2.21318	23.7358	19.1946	9.25058e-07	1.22923e-05	6.66434	0.977063	1	1	SND1_uninfected - IgG_uninfected	IP	limma	9.25058e-07	1.22923e-05	TRUE	enriched hit	6.05957
NFATC3	H3BR83|H3BRS1|I3L3K7|Q12968|Q12968-2|Q12968-3|Q12968-4|Q12968-5|Q12968-6	Nuclear factor of-activated T-cells, cytoplasmic 3 (Fragment) OS=Homo sapiens OX=9606 GN=NFATC3 PE=1 SV=1|Nuclear factor of-activated T-cells, cytoplasmic 3 (Fragment) OS=Homo sapiens OX=9606 GN=NFATC3 PE=1 SV=1|Nuclear factor of-activated T-cells, cytoplasmic 3 OS=Homo sapiens OX=9606 GN=NFATC3 PE=1 SV=1|Nuclear factor of activated T-cells, cytoplasmic 3 OS=Homo sapiens OX=9606 GN=NFATC3 PE=1 SV…	1	NA	1	NA	1	4	NA	4	2	NA	2	3	NA	3	5.69737	NA	5.69737	TRUE	FALSE	TRUE	2.90749	21.1519	19.177	9.30258e-07	1.22923e-05	6.65854	0.977084	1	1	SND1_uninfected - IgG_uninfected	IP	limma	9.30258e-07	1.22923e-05	TRUE	enriched hit	5.69737
JUP	P14923	Junction plakoglobin OS=Homo sapiens OX=9606 GN=JUP PE=1 SV=3	2	1	1	1	1	4	2	4	2	2	2	17	15	17	7.22518	7.43805	7.01232	TRUE	TRUE	TRUE	3.17361	25.3406	19.1635	9.34274e-07	1.22923e-05	6.65409	0.9771	1	1	SND1_uninfected - IgG_uninfected	IP	limma	9.34274e-07	1.22923e-05	TRUE	enriched hit	7.01232
RPL19	A0A7I2YQG2|J3KTE4|J3QR09|P84098	60S ribosomal protein L19 OS=Homo sapiens OX=9606 GN=RPL19 PE=4 SV=1|Ribosomal protein L19 OS=Homo sapiens OX=9606 GN=RPL19 PE=1 SV=1|Ribosomal protein L19 OS=Homo sapiens OX=9606 GN=RPL19 PE=1 SV=1|60S ribosomal protein L19 OS=Homo sapiens OX=9606 GN=RPL19 PE=1 SV=1	2	1	1	1	1	4	2	4	2	2	2	6	6	5	7.03252	7.41427	6.65077	TRUE	TRUE	TRUE	3.57635	23.704	19.1583	9.358e-07	1.22923e-05	6.6524	0.977106	1	1	SND1_uninfected - IgG_uninfected	IP	limma	9.358e-07	1.22923e-05	TRUE	enriched hit	6.65077
ZNF800	Q2TB10	Zinc finger protein 800 OS=Homo sapiens OX=9606 GN=ZNF800 PE=1 SV=1	2	1	1	1	1	4	2	4	2	2	2	5	5	3	5.67788	5.7753	5.58046	TRUE	TRUE	TRUE	2.93169	21.0582	19.0709	9.6234e-07	1.24637e-05	6.62345	0.97721	1	1	SND1_uninfected - IgG_uninfected	IP	limma	9.6234e-07	1.24637e-05	TRUE	enriched hit	5.58046
NSD1	Q96L73|Q96L73-2|Q96L73-3	Histone-lysine N-methyltransferase, H3 lysine-36 specific OS=Homo sapiens OX=9606 GN=NSD1 PE=1 SV=1|Isoform 2 of Histone-lysine N-methyltransferase, H3 lysine-36 specific OS=Homo sapiens OX=9606 GN=NSD1|Isoform 3 of Histone-lysine N-methyltransferase, H3 lysine-36 specific OS=Homo sapiens OX=9606 GN=NSD1	2	1	1	1	1	4	2	4	2	2	2	8	3	8	5.76157	5.52573	5.99741	TRUE	TRUE	TRUE	2.84955	22.3996	19.052	9.68202e-07	1.24637e-05	6.61716	0.977233	1	1	SND1_uninfected - IgG_uninfected	IP	limma	9.68202e-07	1.24637e-05	TRUE	enriched hit	5.99741
NOP56	O00567	Nucleolar protein 56 OS=Homo sapiens OX=9606 GN=NOP56 PE=1 SV=4	2	1	1	1	1	4	2	4	2	2	2	20	20	13	6.98636	7.23221	6.74051	TRUE	TRUE	TRUE	3.46219	24.2499	19.0276	9.75817e-07	1.24637e-05	6.60905	0.977262	1	1	SND1_uninfected - IgG_uninfected	IP	limma	9.75817e-07	1.24637e-05	TRUE	enriched hit	6.74051
MPHOSPH10	O00566	U3 small nucleolar ribonucleoprotein protein MPP10 OS=Homo sapiens OX=9606 GN=MPHOSPH10 PE=1 SV=2	2	1	1	1	1	4	2	4	2	2	2	13	13	10	6.57665	6.81252	6.34077	TRUE	TRUE	TRUE	3.09236	24.2599	19.0178	9.78883e-07	1.24637e-05	6.6058	0.977274	1	1	SND1_uninfected - IgG_uninfected	IP	limma	9.78883e-07	1.24637e-05	TRUE	enriched hit	6.34077
ELP6	C9IYN7|Q0PNE2	Elongator complex protein 6 OS=Homo sapiens OX=9606 GN=ELP6 PE=1 SV=1|Elongator complex protein 6 OS=Homo sapiens OX=9606 GN=ELP6 PE=1 SV=1	2	1	1	1	1	4	2	4	2	2	2	4	2	4	5.89638	5.80873	5.98403	TRUE	TRUE	TRUE	2.4669	22.7708	19.0128	9.80462e-07	1.24637e-05	6.60413	0.97728	1	1	SND1_uninfected - IgG_uninfected	IP	limma	9.80462e-07	1.24637e-05	TRUE	enriched hit	5.98403
CDK11B	P21127|P21127-2|P21127-9	Cyclin-dependent kinase 11B OS=Homo sapiens OX=9606 GN=CDK11B PE=1 SV=4|Isoform SV1 of Cyclin-dependent kinase 11B OS=Homo sapiens OX=9606 GN=CDK11B|Isoform SV10 of Cyclin-dependent kinase 11B OS=Homo sapiens OX=9606 GN=CDK11B	2	1	1	1	1	4	2	4	2	2	2	8	6	8	6.43664	6.6894	6.18388	TRUE	TRUE	TRUE	2.83515	23.5466	19.011	9.81013e-07	1.24637e-05	6.60354	0.977282	1	1	SND1_uninfected - IgG_uninfected	IP	limma	9.81013e-07	1.24637e-05	TRUE	enriched hit	6.18388
DCAF7	P61962	DDB1- and CUL4-associated factor 7 OS=Homo sapiens OX=9606 GN=DCAF7 PE=1 SV=1	2	1	1	1	1	4	2	4	2	2	2	9	8	9	6.6787	6.39994	6.95746	TRUE	TRUE	TRUE	3.17735	23.9198	18.9203	1.01012e-06	1.27637e-05	6.57323	0.97739	1	1	SND1_uninfected - IgG_uninfected	IP	limma	1.01012e-06	1.27637e-05	TRUE	enriched hit	6.95746
BAZ1B	Q9UIG0|Q9UIG0-2	Tyrosine-protein kinase BAZ1B OS=Homo sapiens OX=9606 GN=BAZ1B PE=1 SV=2|Isoform 2 of Tyrosine-protein kinase BAZ1B OS=Homo sapiens OX=9606 GN=BAZ1B	2	1	1	1	1	4	2	4	2	2	2	39	39	17	6.99949	7.42799	6.57099	TRUE	TRUE	TRUE	3.40981	24.4449	18.8071	1.04786e-06	1.3169e-05	6.53517	0.977526	1	1	SND1_uninfected - IgG_uninfected	IP	limma	1.04786e-06	1.3169e-05	TRUE	enriched hit	6.57099
EXOSC7	Q15024	Exosome complex component RRP42 OS=Homo sapiens OX=9606 GN=EXOSC7 PE=1 SV=3	2	1	1	1	1	4	2	4	2	2	2	8	8	4	6.62014	7.10353	6.13676	TRUE	TRUE	TRUE	2.36924	22.2251	18.783	1.0561e-06	1.32012e-05	6.52703	0.977554	1	1	SND1_uninfected - IgG_uninfected	IP	limma	1.0561e-06	1.32012e-05	TRUE	enriched hit	6.13676
DIAPH2	A6NML8|C9J6U3|K4DI95|O60879|O60879-2|O60879-3	Diaphanous homolog 2 (Drosophila), isoform CRA_a OS=Homo sapiens OX=9606 GN=DIAPH2 PE=1 SV=1|Diaphanous homolog 2 (Drosophila), isoform CRA_c OS=Homo sapiens OX=9606 GN=DIAPH2 PE=1 SV=3|Isoform 2 of Protein diaphanous homolog 2 OS=Homo sapiens OX=9606 GN=DIAPH2|Isoform 3 of Protein diaphanous homolog 2 OS=Homo sapiens OX=9606 GN=DIAPH2|Protein diaphanous homolog 2 OS=Homo sapiens OX=9606 GN=DIAPH…	2	1	1	1	1	4	2	4	2	2	2	9	9	2	5.87347	6.25802	5.48891	TRUE	TRUE	TRUE	2.50877	21.8769	18.763	1.06298e-06	1.32163e-05	6.52028	0.977578	1	1	SND1_uninfected - IgG_uninfected	IP	limma	1.06298e-06	1.32163e-05	TRUE	enriched hit	5.48891
RBM27|U3KPZ7	Q9P2N5|U3KPZ7	RNA-binding protein 27 OS=Homo sapiens OX=9606 GN=RBM27 PE=1 SV=2|Uncharacterized protein OS=Homo sapiens OX=9606 PE=1 SV=1	1	NA	1	NA	1	4	NA	4	2	NA	2	13	NA	13	6.73149	NA	6.73149	TRUE	FALSE	TRUE	3.5684	24.1877	18.7386	1.07149e-06	1.32432e-05	6.512	0.977607	1	1	SND1_uninfected - IgG_uninfected	IP	limma	1.07149e-06	1.32432e-05	TRUE	enriched hit	6.73149
MOV10	Q5JR04|Q9HCE1	Helicase MOV-10 OS=Homo sapiens OX=9606 GN=MOV10 PE=1 SV=2|RNA helicase OS=Homo sapiens OX=9606 GN=MOV10 PE=1 SV=1	2	1	1	1	1	4	2	4	2	2	2	16	16	11	6.62871	6.77605	6.48136	TRUE	TRUE	TRUE	2.92788	24.0478	18.7241	1.07655e-06	1.32432e-05	6.5071	0.977625	1	1	SND1_uninfected - IgG_uninfected	IP	limma	1.07655e-06	1.32432e-05	TRUE	enriched hit	6.48136
PDS5B	A9IYQ1|Q9NTI5|Q9NTI5-2	Isoform 2 of Sister chromatid cohesion protein PDS5 homolog B OS=Homo sapiens OX=9606 GN=PDS5B|Sister chromatid cohesion protein PDS5 homolog B (Fragment) OS=Homo sapiens OX=9606 GN=PDS5B PE=1 SV=1|Sister chromatid cohesion protein PDS5 homolog B OS=Homo sapiens OX=9606 GN=PDS5B PE=1 SV=1	2	1	1	1	1	4	2	4	2	2	2	27	27	7	6.61091	6.92574	6.29608	TRUE	TRUE	TRUE	2.74875	23.4714	18.6816	1.0916e-06	1.33127e-05	6.49267	0.977675	1	1	SND1_uninfected - IgG_uninfected	IP	limma	1.0916e-06	1.33127e-05	TRUE	enriched hit	6.29608
LRRC41	A0A087WTU1|A0A0B4J2G4|A0A0C4DH00|Q15345|Q15345-3	Isoform 3 of Leucine-rich repeat-containing protein 41 OS=Homo sapiens OX=9606 GN=LRRC41|Leucine-rich repeat-containing protein 41 OS=Homo sapiens OX=9606 GN=LRRC41 PE=1 SV=1|Leucine-rich repeat-containing protein 41 OS=Homo sapiens OX=9606 GN=LRRC41 PE=1 SV=3	2	1	1	1	1	4	2	4	2	2	2	4	4	3	6.00131	5.98714	6.01549	TRUE	TRUE	TRUE	2.29093	21.7561	18.6464	1.10424e-06	1.33127e-05	6.48069	0.977717	1	1	SND1_uninfected - IgG_uninfected	IP	limma	1.10424e-06	1.33127e-05	TRUE	enriched hit	6.01549
BCLAF1	E9PK91|Q9NYF8|Q9NYF8-2|Q9NYF8-3	Bcl-2-associated transcription factor 1 OS=Homo sapiens OX=9606 GN=BCLAF1 PE=1 SV=1|Bcl-2-associated transcription factor 1 OS=Homo sapiens OX=9606 GN=BCLAF1 PE=1 SV=2|Isoform 2 of Bcl-2-associated transcription factor 1 OS=Homo sapiens OX=9606 GN=BCLAF1|Isoform 3 of Bcl-2-associated transcription factor 1 OS=Homo sapiens OX=9606 GN=BCLAF1	2	1	1	1	1	4	2	4	2	2	2	45	45	17	7.10738	7.48066	6.73409	TRUE	TRUE	TRUE	3.58613	24.2699	18.6402	1.10649e-06	1.33127e-05	6.47857	0.977725	1	1	SND1_uninfected - IgG_uninfected	IP	limma	1.10649e-06	1.33127e-05	TRUE	enriched hit	6.73409
DHX30	Q7L2E3-2	Isoform 2 of ATP-dependent RNA helicase DHX30 OS=Homo sapiens OX=9606 GN=DHX30	2	1	1	1	1	4	2	4	2	2	2	26	26	19	6.68811	6.84127	6.53495	TRUE	TRUE	TRUE	2.1695	24.8403	18.625	1.11204e-06	1.33127e-05	6.47337	0.977743	1	1	SND1_uninfected - IgG_uninfected	IP	limma	1.11204e-06	1.33127e-05	TRUE	enriched hit	6.53495
PGAM5	Q96HS1	Serine/threonine-protein phosphatase PGAM5, mitochondrial OS=Homo sapiens OX=9606 GN=PGAM5 PE=1 SV=2	2	1	1	1	1	4	2	4	2	2	2	11	11	9	7.26337	7.23017	7.29658	TRUE	TRUE	TRUE	2.22341	25.3744	18.6048	1.11943e-06	1.33127e-05	6.46648	0.977767	1	1	SND1_uninfected - IgG_uninfected	IP	limma	1.11943e-06	1.33127e-05	TRUE	enriched hit	7.29658
ILF2	B4DY09|Q12905	Interleukin enhancer-binding factor 2 OS=Homo sapiens OX=9606 GN=ILF2 PE=1 SV=1|Interleukin enhancer-binding factor 2 OS=Homo sapiens OX=9606 GN=ILF2 PE=1 SV=2	2	1	1	1	1	4	2	4	2	2	2	12	12	7	7.38633	7.73569	7.03696	TRUE	TRUE	TRUE	4.24685	23.7114	18.5893	1.12515e-06	1.33127e-05	6.46117	0.977786	1	1	SND1_uninfected - IgG_uninfected	IP	limma	1.12515e-06	1.33127e-05	TRUE	enriched hit	7.03696
PHF14	A0A0U1RRH6	PHD finger protein 14 OS=Homo sapiens OX=9606 GN=PHF14 PE=1 SV=1	2	1	1	1	1	4	2	4	2	2	2	8	4	8	5.98909	6.05363	5.92455	TRUE	TRUE	TRUE	2.51321	22.9732	18.5852	1.12664e-06	1.33127e-05	6.45979	0.977791	1	1	SND1_uninfected - IgG_uninfected	IP	limma	1.12664e-06	1.33127e-05	TRUE	enriched hit	5.92455
EXOSC10	Q01780	Exosome component 10 OS=Homo sapiens OX=9606 GN=EXOSC10 PE=1 SV=2	2	1	1	1	1	4	2	4	2	2	2	33	33	15	6.97583	7.27622	6.67543	TRUE	TRUE	TRUE	2.24614	24.8608	18.5816	1.128e-06	1.33127e-05	6.45854	0.977795	1	1	SND1_uninfected - IgG_uninfected	IP	limma	1.128e-06	1.33127e-05	TRUE	enriched hit	6.67543
SMARCC2	F8VXC8|Q8TAQ2|Q8TAQ2-2|Q8TAQ2-3	SWI/SNF complex subunit SMARCC2 OS=Homo sapiens OX=9606 GN=SMARCC2 PE=1 SV=1|SWI/SNF complex subunit SMARCC2 OS=Homo sapiens OX=9606 GN=SMARCC2 PE=1 SV=1|Isoform 2 of SWI/SNF complex subunit SMARCC2 OS=Homo sapiens OX=9606 GN=SMARCC2|Isoform 3 of SWI/SNF complex subunit SMARCC2 OS=Homo sapiens OX=9606 GN=SMARCC2	2	1	1	1	1	4	2	4	2	2	2	34	34	8	6.92399	7.50984	6.33814	TRUE	TRUE	TRUE	2.64263	23.4027	18.5605	1.13583e-06	1.33211e-05	6.45134	0.97782	1	1	SND1_uninfected - IgG_uninfected	IP	limma	1.13583e-06	1.33211e-05	TRUE	enriched hit	6.33814
SAFB	Q15424|Q15424-3|Q15424-4	Scaffold attachment factor B1 OS=Homo sapiens OX=9606 GN=SAFB PE=1 SV=4|Isoform 3 of Scaffold attachment factor B1 OS=Homo sapiens OX=9606 GN=SAFB|Isoform 4 of Scaffold attachment factor B1 OS=Homo sapiens OX=9606 GN=SAFB	2	1	1	1	1	4	2	4	2	2	2	23	23	16	7.46576	7.47698	7.45454	TRUE	TRUE	TRUE	3.96412	25.5029	18.5473	1.14079e-06	1.33211e-05	6.4468	0.977836	1	1	SND1_uninfected - IgG_uninfected	IP	limma	1.14079e-06	1.33211e-05	TRUE	enriched hit	7.45454
TOP2A	P11388|P11388-2|P11388-3|P11388-4	DNA topoisomerase 2-alpha OS=Homo sapiens OX=9606 GN=TOP2A PE=1 SV=3|Isoform 2 of DNA topoisomerase 2-alpha OS=Homo sapiens OX=9606 GN=TOP2A|Isoform 3 of DNA topoisomerase 2-alpha OS=Homo sapiens OX=9606 GN=TOP2A|Isoform 4 of DNA topoisomerase 2-alpha OS=Homo sapiens OX=9606 GN=TOP2A	2	1	1	1	1	4	2	4	2	2	2	46	46	31	7.24796	7.40527	7.09065	TRUE	TRUE	TRUE	3.2057	26.2866	18.5337	1.1459e-06	1.33211e-05	6.44215	0.977852	1	1	SND1_uninfected - IgG_uninfected	IP	limma	1.1459e-06	1.33211e-05	TRUE	enriched hit	7.09065
TRIP4	Q15650	Activating signal cointegrator 1 OS=Homo sapiens OX=9606 GN=TRIP4 PE=1 SV=4	2	1	1	1	1	4	2	4	2	2	2	10	10	9	6.36555	6.49953	6.23157	TRUE	TRUE	TRUE	2.12841	23.657	18.5119	1.15419e-06	1.33507e-05	6.43464	0.977878	1	1	SND1_uninfected - IgG_uninfected	IP	limma	1.15419e-06	1.33507e-05	TRUE	enriched hit	6.23157
RPL13	P26373	60S ribosomal protein L13 OS=Homo sapiens OX=9606 GN=RPL13 PE=1 SV=4	2	1	1	1	1	4	2	4	2	2	2	11	11	7	7.52792	7.78099	7.27484	TRUE	TRUE	TRUE	2.89574	24.5955	18.4831	1.1652e-06	1.33696e-05	6.42474	0.977913	1	1	SND1_uninfected - IgG_uninfected	IP	limma	1.1652e-06	1.33696e-05	TRUE	enriched hit	7.27484
DDX24	G3V529|Q9GZR7	ATP-dependent RNA helicase DDX24 OS=Homo sapiens OX=9606 GN=DDX24 PE=1 SV=1|RNA helicase OS=Homo sapiens OX=9606 GN=DDX24 PE=1 SV=1	2	1	1	1	1	4	2	4	2	2	2	24	24	14	6.92947	7.2452	6.61374	TRUE	TRUE	TRUE	3.03903	24.5374	18.4766	1.16771e-06	1.33696e-05	6.4225	0.97792	1	1	SND1_uninfected - IgG_uninfected	IP	limma	1.16771e-06	1.33696e-05	TRUE	enriched hit	6.61374
NIP7	Q9Y221|Q9Y221-2	60S ribosome subunit biogenesis protein NIP7 homolog OS=Homo sapiens OX=9606 GN=NIP7 PE=1 SV=1|Isoform 2 of 60S ribosome subunit biogenesis protein NIP7 homolog OS=Homo sapiens OX=9606 GN=NIP7	2	1	1	1	1	4	2	4	2	2	2	5	5	4	7.06782	7.38871	6.74692	TRUE	TRUE	TRUE	2.293	24.0731	18.4627	1.17308e-06	1.33696e-05	6.41772	0.977937	1	1	SND1_uninfected - IgG_uninfected	IP	limma	1.17308e-06	1.33696e-05	TRUE	enriched hit	6.74692
HNRNPA2B1	P22626	Heterogeneous nuclear ribonucleoproteins A2/B1 OS=Homo sapiens OX=9606 GN=HNRNPA2B1 PE=1 SV=2	2	1	1	1	1	4	2	4	2	2	2	19	19	14	8.10388	8.38139	7.82636	TRUE	TRUE	TRUE	2.78977	25.7444	18.4346	1.18405e-06	1.34289e-05	6.40802	0.977971	1	1	SND1_uninfected - IgG_uninfected	IP	limma	1.18405e-06	1.34289e-05	TRUE	enriched hit	7.82636
LZTS2	Q9BRK4	Leucine zipper putative tumor suppressor 2 OS=Homo sapiens OX=9606 GN=LZTS2 PE=1 SV=2	1	NA	1	NA	1	4	NA	4	2	NA	2	5	NA	5	6.19474	NA	6.19474	TRUE	FALSE	TRUE	2.71391	22.5516	18.4022	1.19685e-06	1.34487e-05	6.39681	0.978009	1	1	SND1_uninfected - IgG_uninfected	IP	limma	1.19685e-06	1.34487e-05	TRUE	enriched hit	6.19474
SCYL1	E9PK59|E9PPN3|E9PS17|Q96KG9|Q96KG9-2|Q96KG9-3|Q96KG9-4|Q96KG9-5|Q96KG9-6	Isoform 2 of N-terminal kinase-like protein OS=Homo sapiens OX=9606 GN=SCYL1|Isoform 3 of N-terminal kinase-like protein OS=Homo sapiens OX=9606 GN=SCYL1|Isoform 4 of N-terminal kinase-like protein OS=Homo sapiens OX=9606 GN=SCYL1|Isoform 5 of N-terminal kinase-like protein OS=Homo sapiens OX=9606 GN=SCYL1|Isoform 6 of N-terminal kinase-like protein OS=Homo sapiens OX=9606 GN=SCYL1|N-terminal kin…	2	1	1	1	1	4	2	4	2	2	2	12	12	2	6.02811	6.10495	5.95126	TRUE	TRUE	TRUE	2.50205	21.7733	18.4009	1.19737e-06	1.34487e-05	6.39635	0.978011	1	1	SND1_uninfected - IgG_uninfected	IP	limma	1.19737e-06	1.34487e-05	TRUE	enriched hit	5.95126
RPL13A	P40429	60S ribosomal protein L13a OS=Homo sapiens OX=9606 GN=RPL13A PE=1 SV=2	2	1	1	1	1	4	2	4	2	2	2	13	13	11	7.78846	8.02117	7.55575	TRUE	TRUE	TRUE	3.74362	25.0843	18.3682	1.21045e-06	1.35303e-05	6.38502	0.97805	1	1	SND1_uninfected - IgG_uninfected	IP	limma	1.21045e-06	1.35303e-05	TRUE	enriched hit	7.55575
SMARCD2	B9EGA3|J3KMX2|Q92925|Q92925-2|Q92925-3	Isoform 2 of SWI/SNF-related matrix-associated actin-dependent regulator of chromatin subfamily D member 2 OS=Homo sapiens OX=9606 GN=SMARCD2|Isoform 3 of SWI/SNF-related matrix-associated actin-dependent regulator of chromatin subfamily D member 2 OS=Homo sapiens OX=9606 GN=SMARCD2|SMARCD2 protein OS=Homo sapiens OX=9606 GN=SMARCD2 PE=1 SV=1|SWI/SNF-related matrix-associated actin-dependent regu…	2	1	1	1	1	4	2	4	2	2	2	9	9	3	6.22105	6.31186	6.13024	TRUE	TRUE	TRUE	2.50286	22.5915	18.3352	1.2238e-06	1.3614e-05	6.37358	0.978089	1	1	SND1_uninfected - IgG_uninfected	IP	limma	1.2238e-06	1.3614e-05	TRUE	enriched hit	6.13024
SPATS2L	Q9NUQ6|Q9NUQ6-2	Isoform 2 of SPATS2-like protein OS=Homo sapiens OX=9606 GN=SPATS2L|SPATS2-like protein OS=Homo sapiens OX=9606 GN=SPATS2L PE=1 SV=2	2	1	1	1	1	4	2	4	2	2	2	16	16	9	6.68501	6.81051	6.5595	TRUE	TRUE	TRUE	2.8678	24.2144	18.288	1.2432e-06	1.36724e-05	6.35716	0.978146	1	1	SND1_uninfected - IgG_uninfected	IP	limma	1.2432e-06	1.36724e-05	TRUE	enriched hit	6.5595
NCKAP1	Q9Y2A7|Q9Y2A7-2	Nck-associated protein 1 OS=Homo sapiens OX=9606 GN=NCKAP1 PE=1 SV=1|Isoform 2 of Nck-associated protein 1 OS=Homo sapiens OX=9606 GN=NCKAP1	2	1	1	1	1	4	2	4	2	2	2	27	27	17	7.02293	7.26909	6.77677	TRUE	TRUE	TRUE	2.60013	25.4847	18.2612	1.25438e-06	1.36724e-05	6.34781	0.978178	1	1	SND1_uninfected - IgG_uninfected	IP	limma	1.25438e-06	1.36724e-05	TRUE	enriched hit	6.77677
KIF3A	A0A087X011|E9PES4|J3KPF9|Q9Y496	Kinesin-like protein OS=Homo sapiens OX=9606 GN=KIF3A PE=1 SV=1|Kinesin-like protein OS=Homo sapiens OX=9606 GN=KIF3A PE=1 SV=1|Kinesin-like protein OS=Homo sapiens OX=9606 GN=KIF3A PE=1 SV=1|Kinesin-like protein KIF3A OS=Homo sapiens OX=9606 GN=KIF3A PE=1 SV=4	2	1	1	1	1	4	2	4	2	2	2	8	8	6	6.26527	6.51576	6.01478	TRUE	TRUE	TRUE	2.60404	23.3706	18.2522	1.25819e-06	1.36724e-05	6.34464	0.978189	1	1	SND1_uninfected - IgG_uninfected	IP	limma	1.25819e-06	1.36724e-05	TRUE	enriched hit	6.01478
RPL5	P46777	60S ribosomal protein L5 OS=Homo sapiens OX=9606 GN=RPL5 PE=1 SV=3	2	1	1	1	1	4	2	4	2	2	2	16	16	12	7.65995	8.17899	7.14091	TRUE	TRUE	TRUE	3.38703	25.0561	18.2505	1.25887e-06	1.36724e-05	6.34408	0.97819	1	1	SND1_uninfected - IgG_uninfected	IP	limma	1.25887e-06	1.36724e-05	TRUE	enriched hit	7.14091
OSBPL3	Q9H4L5	Oxysterol-binding protein-related protein 3 OS=Homo sapiens OX=9606 GN=OSBPL3 PE=1 SV=1	2	1	1	1	1	4	2	4	2	2	2	22	22	11	6.55426	6.56735	6.54116	TRUE	TRUE	TRUE	2.45342	23.9569	18.249	1.25954e-06	1.36724e-05	6.34352	0.978192	1	1	SND1_uninfected - IgG_uninfected	IP	limma	1.25954e-06	1.36724e-05	TRUE	enriched hit	6.54116
CBX3	Q13185	Chromobox protein homolog 3 OS=Homo sapiens OX=9606 GN=CBX3 PE=1 SV=4	2	1	1	1	1	4	2	4	2	2	2	7	7	6	7.11148	7.46844	6.75452	TRUE	TRUE	TRUE	2.43792	24.815	18.2293	1.26785e-06	1.36724e-05	6.33665	0.978216	1	1	SND1_uninfected - IgG_uninfected	IP	limma	1.26785e-06	1.36724e-05	TRUE	enriched hit	6.75452
CREB1	P16220|P16220-1|P16220-3	Cyclic AMP-responsive element-binding protein 1 OS=Homo sapiens OX=9606 GN=CREB1 PE=1 SV=3|Isoform 2 of Cyclic AMP-responsive element-binding protein 1 OS=Homo sapiens OX=9606 GN=CREB1|Isoform 3 of Cyclic AMP-responsive element-binding protein 1 OS=Homo sapiens OX=9606 GN=CREB1	2	1	1	1	1	4	2	4	2	2	2	3	3	2	6.35264	6.58788	6.11741	TRUE	TRUE	TRUE	2.2468	20.9358	18.2237	1.27021e-06	1.36724e-05	6.3347	0.978222	1	1	SND1_uninfected - IgG_uninfected	IP	limma	1.27021e-06	1.36724e-05	TRUE	enriched hit	6.11741
CDK5	Q00535	Cyclin-dependent-like kinase 5 OS=Homo sapiens OX=9606 GN=CDK5 PE=1 SV=3	2	1	1	1	1	4	2	4	2	2	2	6	6	3	6.21567	6.36001	6.07132	TRUE	TRUE	TRUE	2.40048	22.4787	18.2096	1.27623e-06	1.36739e-05	6.32977	0.978239	1	1	SND1_uninfected - IgG_uninfected	IP	limma	1.27623e-06	1.36739e-05	TRUE	enriched hit	6.07132
RPL12	P30050	60S ribosomal protein L12 OS=Homo sapiens OX=9606 GN=RPL12 PE=1 SV=1	2	1	1	1	1	4	2	4	2	2	2	10	10	10	7.93212	7.98509	7.87915	TRUE	TRUE	TRUE	2.45487	25.9785	18.1574	1.2988e-06	1.38519e-05	6.31144	0.978302	1	1	SND1_uninfected - IgG_uninfected	IP	limma	1.2988e-06	1.38519e-05	TRUE	enriched hit	7.87915
STAU2	E7EPX0|E7EVJ4|Q9NUL3|Q9NUL3-2|Q9NUL3-3|Q9NUL3-6|Q9NUL3-7|Q9NUL3-8	Double-stranded RNA-binding protein Staufen homolog 2 OS=Homo sapiens OX=9606 GN=STAU2 PE=1 SV=1|Double-stranded RNA-binding protein Staufen homolog 2 OS=Homo sapiens OX=9606 GN=STAU2 PE=1 SV=2|Isoform 2 of Double-stranded RNA-binding protein Staufen homolog 2 OS=Homo sapiens OX=9606 GN=STAU2|Isoform 3 of Double-stranded RNA-binding protein Staufen homolog 2 OS=Homo sapiens OX=9606 GN=STAU2|Isofo…	2	1	1	1	1	4	2	4	2	2	2	8	5	8	6.46554	6.53657	6.39451	TRUE	TRUE	TRUE	2.38105	23.3898	18.1256	1.31279e-06	1.39371e-05	6.30024	0.97834	1	1	SND1_uninfected - IgG_uninfected	IP	limma	1.31279e-06	1.39371e-05	TRUE	enriched hit	6.39451
HNRNPM	M0QZM1|P52272|P52272-2	Heterogeneous nuclear ribonucleoprotein M (Fragment) OS=Homo sapiens OX=9606 GN=HNRNPM PE=1 SV=1|Heterogeneous nuclear ribonucleoprotein M OS=Homo sapiens OX=9606 GN=HNRNPM PE=1 SV=3|Isoform 2 of Heterogeneous nuclear ribonucleoprotein M OS=Homo sapiens OX=9606 GN=HNRNPM	2	1	1	1	1	4	2	4	2	2	2	46	46	36	8.04806	8.54099	7.55513	TRUE	TRUE	TRUE	2.08324	27.2804	18.1026	1.323e-06	1.39598e-05	6.29213	0.978367	1	1	SND1_uninfected - IgG_uninfected	IP	limma	1.323e-06	1.39598e-05	TRUE	enriched hit	7.55513
PABPN1	Q86U42|Q86U42-2	Polyadenylate-binding protein 2 OS=Homo sapiens OX=9606 GN=PABPN1 PE=1 SV=3|Isoform 2 of Polyadenylate-binding protein 2 OS=Homo sapiens OX=9606 GN=PABPN1	2	1	1	1	1	4	2	4	2	2	2	7	7	6	6.73391	6.66297	6.80486	TRUE	TRUE	TRUE	3.84871	22.8517	18.091	1.32816e-06	1.39598e-05	6.28806	0.978381	1	1	SND1_uninfected - IgG_uninfected	IP	limma	1.32816e-06	1.39598e-05	TRUE	enriched hit	6.80486
MRPS9	P82933	28S ribosomal protein S9, mitochondrial OS=Homo sapiens OX=9606 GN=MRPS9 PE=1 SV=2	2	1	1	1	1	4	2	4	2	2	2	18	18	9	6.84607	7.18862	6.50351	TRUE	TRUE	TRUE	2.23118	23.9916	18.0804	1.33293e-06	1.39598e-05	6.28431	0.978394	1	1	SND1_uninfected - IgG_uninfected	IP	limma	1.33293e-06	1.39598e-05	TRUE	enriched hit	6.50351
HMGB1	P09429	High mobility group protein B1 OS=Homo sapiens OX=9606 GN=HMGB1 PE=1 SV=3	2	1	1	1	1	4	2	4	2	2	2	9	9	2	7.02215	7.6425	6.4018	TRUE	TRUE	TRUE	2.367	22.5881	18.0525	1.34556e-06	1.3987e-05	6.27444	0.978427	1	1	SND1_uninfected - IgG_uninfected	IP	limma	1.34556e-06	1.3987e-05	TRUE	enriched hit	6.4018
DLAT	P10515	Dihydrolipoyllysine-residue acetyltransferase component of pyruvate dehydrogenase complex, mitochondrial OS=Homo sapiens OX=9606 GN=DLAT PE=1 SV=3	2	1	1	1	1	4	2	4	2	2	2	19	11	19	7.71337	7.1495	8.27724	TRUE	TRUE	TRUE	4.47637	26.8234	18.0356	1.35328e-06	1.3987e-05	6.26846	0.978447	1	1	SND1_uninfected - IgG_uninfected	IP	limma	1.35328e-06	1.3987e-05	TRUE	enriched hit	8.27724
POM121C|POM121	A8CG34|A8CG34-2|Q96HA1|Q96HA1-2|Q96HA1-3	Nuclear envelope pore membrane protein POM 121C OS=Homo sapiens OX=9606 GN=POM121C PE=1 SV=3|Isoform 2 of Nuclear envelope pore membrane protein POM 121C OS=Homo sapiens OX=9606 GN=POM121C|Nuclear envelope pore membrane protein POM 121 OS=Homo sapiens OX=9606 GN=POM121 PE=1 SV=2|Isoform 2 of Nuclear envelope pore membrane protein POM 121 OS=Homo sapiens OX=9606 GN=POM121|Isoform 3 of Nuclear enve…	1	NA	1	NA	1	4	NA	4	2	NA	2	2	NA	2	5.66148	NA	5.66148	TRUE	FALSE	TRUE	2.69158	21.007	18.0349	1.35358e-06	1.3987e-05	6.26822	0.978448	1	1	SND1_uninfected - IgG_uninfected	IP	limma	1.35358e-06	1.3987e-05	TRUE	enriched hit	5.66148
ARHGAP21	A0A1B0GV73|E7ESW5|Q5T5U3|Q5T5U3-3	Isoform 3 of Rho GTPase-activating protein 21 OS=Homo sapiens OX=9606 GN=ARHGAP21|Rho GTPase-activating protein 21 (Fragment) OS=Homo sapiens OX=9606 GN=ARHGAP21 PE=1 SV=1|Rho GTPase-activating protein 21 OS=Homo sapiens OX=9606 GN=ARHGAP21 PE=1 SV=1|Rho GTPase-activating protein 21 OS=Homo sapiens OX=9606 GN=ARHGAP21 PE=1 SV=2	2	1	1	1	1	4	2	4	2	2	2	14	14	9	6.12197	6.34161	5.90234	TRUE	TRUE	TRUE	2.14802	23.4641	17.9994	1.36996e-06	1.40188e-05	6.25562	0.978491	1	1	SND1_uninfected - IgG_uninfected	IP	limma	1.36996e-06	1.40188e-05	TRUE	enriched hit	5.90234
RRP7A	Q9Y3A4	Ribosomal RNA-processing protein 7 homolog A OS=Homo sapiens OX=9606 GN=RRP7A PE=1 SV=2	2	1	1	1	1	4	2	4	2	2	2	6	6	3	6.29446	6.37121	6.21772	TRUE	TRUE	TRUE	2.87324	22.3791	17.9925	1.37318e-06	1.40188e-05	6.25317	0.978499	1	1	SND1_uninfected - IgG_uninfected	IP	limma	1.37318e-06	1.40188e-05	TRUE	enriched hit	6.21772
POLD3	Q15054|Q15054-2|Q15054-3	DNA polymerase delta subunit 3 OS=Homo sapiens OX=9606 GN=POLD3 PE=1 SV=2|Isoform 2 of DNA polymerase delta subunit 3 OS=Homo sapiens OX=9606 GN=POLD3|Isoform 3 of DNA polymerase delta subunit 3 OS=Homo sapiens OX=9606 GN=POLD3	2	1	1	1	1	4	2	4	2	2	2	14	14	3	6.40974	6.95506	5.86441	TRUE	TRUE	TRUE	2.42672	21.8924	17.9691	1.38414e-06	1.40188e-05	6.24484	0.978527	1	1	SND1_uninfected - IgG_uninfected	IP	limma	1.38414e-06	1.40188e-05	TRUE	enriched hit	5.86441
ZFHX3	Q15911|Q15911-2	Isoform B of Zinc finger homeobox protein 3 OS=Homo sapiens OX=9606 GN=ZFHX3|Zinc finger homeobox protein 3 OS=Homo sapiens OX=9606 GN=ZFHX3 PE=1 SV=2	2	1	1	1	1	4	2	4	2	2	2	9	2	9	5.77754	5.5965	5.95857	TRUE	TRUE	TRUE	2.87159	23.2377	17.9667	1.38524e-06	1.40188e-05	6.24401	0.97853	1	1	SND1_uninfected - IgG_uninfected	IP	limma	1.38524e-06	1.40188e-05	TRUE	enriched hit	5.95857
MATR3	A0A0R4J2E8|A8MXP9|P43243	Matrin-3 OS=Homo sapiens OX=9606 GN=MATR3 PE=1 SV=1|Matrin-3 OS=Homo sapiens OX=9606 GN=MATR3 PE=1 SV=2	2	1	1	1	1	4	2	4	2	2	2	42	42	29	7.78547	7.98789	7.58305	TRUE	TRUE	TRUE	2.5108	26.5206	17.9544	1.39103e-06	1.40188e-05	6.23964	0.978544	1	1	SND1_uninfected - IgG_uninfected	IP	limma	1.39103e-06	1.40188e-05	TRUE	enriched hit	7.58305
PDCD11	A0A3B3IUD7|Q14690	Programmed cell death 11, isoform CRA_a OS=Homo sapiens OX=9606 GN=PDCD11 PE=1 SV=1|Protein RRP5 homolog OS=Homo sapiens OX=9606 GN=PDCD11 PE=1 SV=3	2	1	1	1	1	4	2	4	2	2	2	35	35	29	6.87209	7.016	6.72819	TRUE	TRUE	TRUE	2.72686	25.0777	17.9506	1.39284e-06	1.40188e-05	6.23828	0.978549	1	1	SND1_uninfected - IgG_uninfected	IP	limma	1.39284e-06	1.40188e-05	TRUE	enriched hit	6.72819
QSER1	A0A3B3IRW6|Q2KHR3|Q2KHR3-2	Glutamine and serine-rich protein 1 OS=Homo sapiens OX=9606 GN=QSER1 PE=1 SV=1|Glutamine and serine-rich protein 1 OS=Homo sapiens OX=9606 GN=QSER1 PE=1 SV=3|Isoform 2 of Glutamine and serine-rich protein 1 OS=Homo sapiens OX=9606 GN=QSER1	2	1	1	1	1	4	2	4	2	2	2	14	14	7	6.02011	6.22932	5.81089	TRUE	TRUE	TRUE	2.19746	22.8605	17.9355	1.40002e-06	1.40304e-05	6.23289	0.978567	1	1	SND1_uninfected - IgG_uninfected	IP	limma	1.40002e-06	1.40304e-05	TRUE	enriched hit	5.81089
C5orf24	Q7Z6I8	UPF0461 protein C5orf24 OS=Homo sapiens OX=9606 GN=C5orf24 PE=1 SV=1	1	NA	1	NA	1	4	NA	4	2	NA	2	4	NA	4	6.41452	NA	6.41452	TRUE	FALSE	TRUE	3.31501	22.8272	17.9142	1.41022e-06	1.40665e-05	6.22528	0.978592	1	1	SND1_uninfected - IgG_uninfected	IP	limma	1.41022e-06	1.40665e-05	TRUE	enriched hit	6.41452
EIF2S2	P20042	Eukaryotic translation initiation factor 2 subunit 2 OS=Homo sapiens OX=9606 GN=EIF2S2 PE=1 SV=2	2	1	1	1	1	4	2	4	2	2	2	19	19	4	6.76823	7.32291	6.21354	TRUE	TRUE	TRUE	2.39597	23.2739	17.8978	1.4181e-06	1.40665e-05	6.21944	0.978612	1	1	SND1_uninfected - IgG_uninfected	IP	limma	1.4181e-06	1.40665e-05	TRUE	enriched hit	6.21354
ICE2	Q659A1	Little elongation complex subunit 2 OS=Homo sapiens OX=9606 GN=ICE2 PE=1 SV=2	2	1	1	1	1	4	2	4	2	2	2	9	9	2	5.89949	6.4722	5.32679	TRUE	TRUE	TRUE	2.48955	20.1977	17.8902	1.42178e-06	1.40665e-05	6.21672	0.978621	1	1	SND1_uninfected - IgG_uninfected	IP	limma	1.42178e-06	1.40665e-05	TRUE	enriched hit	5.32679
CBX1	B5MD17|J3KS05|P83916	Chromobox protein homolog 1 (Fragment) OS=Homo sapiens OX=9606 GN=CBX1 PE=1 SV=1|Chromobox protein homolog 1 (Fragment) OS=Homo sapiens OX=9606 GN=CBX1 PE=1 SV=8|Chromobox protein homolog 1 OS=Homo sapiens OX=9606 GN=CBX1 PE=1 SV=1	2	1	1	1	1	4	2	4	2	2	2	5	5	2	6.38875	6.65066	6.12685	TRUE	TRUE	TRUE	2.2722	21.7313	17.8592	1.43689e-06	1.41201e-05	6.20563	0.978658	1	1	SND1_uninfected - IgG_uninfected	IP	limma	1.43689e-06	1.41201e-05	TRUE	enriched hit	6.12685
DDX1	A0A7I2V430|A0A7I2V4F0|Q92499	ATP-dependent RNA helicase DDX1 OS=Homo sapiens OX=9606 GN=DDX1 PE=1 SV=2|ATP-dependent RNA helicase DDX1 OS=Homo sapiens OX=9606 GN=DDX1 PE=4 SV=1	2	1	1	1	1	4	2	4	2	2	2	27	27	22	7.48977	7.83179	7.14775	TRUE	TRUE	TRUE	2.43872	26.3713	17.8542	1.43934e-06	1.41201e-05	6.20385	0.978664	1	1	SND1_uninfected - IgG_uninfected	IP	limma	1.43934e-06	1.41201e-05	TRUE	enriched hit	7.14775
SLC25A1	P53007	Tricarboxylate transport protein, mitochondrial OS=Homo sapiens OX=9606 GN=SLC25A1 PE=1 SV=2	2	1	1	1	1	4	2	4	2	2	2	7	7	4	6.82529	7.10593	6.54465	TRUE	TRUE	TRUE	2.44575	22.7294	17.8179	1.45732e-06	1.42364e-05	6.19082	0.978707	1	1	SND1_uninfected - IgG_uninfected	IP	limma	1.45732e-06	1.42364e-05	TRUE	enriched hit	6.54465
RPS19BP1	Q86WX3	Active regulator of SIRT1 OS=Homo sapiens OX=9606 GN=RPS19BP1 PE=1 SV=1	2	1	1	1	1	4	2	4	2	2	2	6	6	4	6.25702	6.5957	5.91835	TRUE	TRUE	TRUE	2.55349	22.6787	17.7765	1.47815e-06	1.43692e-05	6.17594	0.978757	1	1	SND1_uninfected - IgG_uninfected	IP	limma	1.47815e-06	1.43692e-05	TRUE	enriched hit	5.91835
TOR4A	Q9NXH8	Torsin-4A OS=Homo sapiens OX=9606 GN=TOR4A PE=1 SV=2	2	1	1	1	1	4	2	4	2	2	2	5	5	3	5.86256	5.9282	5.79692	TRUE	TRUE	TRUE	2.10797	21.9935	17.7523	1.4905e-06	1.43692e-05	6.1672	0.978786	1	1	SND1_uninfected - IgG_uninfected	IP	limma	1.4905e-06	1.43692e-05	TRUE	enriched hit	5.79692
MBD2	Q9UBB5	Methyl-CpG-binding domain protein 2 OS=Homo sapiens OX=9606 GN=MBD2 PE=1 SV=1	2	1	1	1	1	4	2	4	2	2	2	6	6	2	6.20546	6.31949	6.09143	TRUE	TRUE	TRUE	2.79585	21.3052	17.7482	1.49263e-06	1.43692e-05	6.1657	0.978791	1	1	SND1_uninfected - IgG_uninfected	IP	limma	1.49263e-06	1.43692e-05	TRUE	enriched hit	6.09143
SPTY2D1	Q68D10|Q68D10-2	Isoform 2 of Protein SPT2 homolog OS=Homo sapiens OX=9606 GN=SPTY2D1|Protein SPT2 homolog OS=Homo sapiens OX=9606 GN=SPTY2D1 PE=1 SV=3	2	1	1	1	1	4	2	4	2	2	2	12	12	4	6.19879	6.40469	5.99289	TRUE	TRUE	TRUE	2.43159	22.7305	17.7423	1.49564e-06	1.43692e-05	6.16359	0.978798	1	1	SND1_uninfected - IgG_uninfected	IP	limma	1.49564e-06	1.43692e-05	TRUE	enriched hit	5.99289
PDHX	O00330|O00330-3	Pyruvate dehydrogenase protein X component, mitochondrial OS=Homo sapiens OX=9606 GN=PDHX PE=1 SV=3|Isoform 3 of Pyruvate dehydrogenase protein X component, mitochondrial OS=Homo sapiens OX=9606 GN=PDHX	2	1	1	1	1	4	2	4	2	2	2	23	11	23	7.32581	6.88697	7.76465	TRUE	TRUE	TRUE	4.48579	26.2519	17.7232	1.50547e-06	1.44042e-05	6.1567	0.97882	1	1	SND1_uninfected - IgG_uninfected	IP	limma	1.50547e-06	1.44042e-05	TRUE	enriched hit	7.76465
RPL22	K7ERI7|P35268	60S ribosomal protein L22 OS=Homo sapiens OX=9606 GN=RPL22 PE=1 SV=1|60S ribosomal protein L22 OS=Homo sapiens OX=9606 GN=RPL22 PE=1 SV=2	2	1	1	1	1	4	2	4	2	2	2	5	5	5	7.86688	7.86633	7.86743	TRUE	TRUE	TRUE	2.38896	24.4515	17.6636	1.53676e-06	1.45812e-05	6.1351	0.978892	1	1	SND1_uninfected - IgG_uninfected	IP	limma	1.53676e-06	1.45812e-05	TRUE	enriched hit	7.86743
DDX56	Q9NY93|Q9NY93-2	Probable ATP-dependent RNA helicase DDX56 OS=Homo sapiens OX=9606 GN=DDX56 PE=1 SV=1|Isoform 2 of Probable ATP-dependent RNA helicase DDX56 OS=Homo sapiens OX=9606 GN=DDX56	2	1	1	1	1	4	2	4	2	2	2	12	12	8	6.683	6.98344	6.38255	TRUE	TRUE	TRUE	2.90863	23.1736	17.6629	1.53712e-06	1.45812e-05	6.13485	0.978893	1	1	SND1_uninfected - IgG_uninfected	IP	limma	1.53712e-06	1.45812e-05	TRUE	enriched hit	6.38255
DOCK1	A0A096LNH6|Q14185	Dedicator of cytokinesis protein 1 OS=Homo sapiens OX=9606 GN=DOCK1 PE=1 SV=1|Dedicator of cytokinesis protein 1 OS=Homo sapiens OX=9606 GN=DOCK1 PE=1 SV=2	2	1	1	1	1	4	2	4	2	2	2	20	20	4	6.38664	7.10636	5.66691	TRUE	TRUE	TRUE	2.00187	21.8886	17.6522	1.54278e-06	1.45812e-05	6.13098	0.978905	1	1	SND1_uninfected - IgG_uninfected	IP	limma	1.54278e-06	1.45812e-05	TRUE	enriched hit	5.66691
GLYR1	K7EMM8|Q49A26|Q49A26-2|Q49A26-3	Glyoxylate reductase 1 homolog (Fragment) OS=Homo sapiens OX=9606 GN=GLYR1 PE=1 SV=2|Isoform 2 of Putative oxidoreductase GLYR1 OS=Homo sapiens OX=9606 GN=GLYR1|Isoform 3 of Putative oxidoreductase GLYR1 OS=Homo sapiens OX=9606 GN=GLYR1|Putative oxidoreductase GLYR1 OS=Homo sapiens OX=9606 GN=GLYR1 PE=1 SV=4	2	1	1	1	1	4	2	4	2	2	2	7	7	4	6.38741	6.38526	6.38955	TRUE	TRUE	TRUE	2.85625	23.1109	17.6227	1.55863e-06	1.46713e-05	6.12024	0.978941	1	1	SND1_uninfected - IgG_uninfected	IP	limma	1.55863e-06	1.46713e-05	TRUE	enriched hit	6.38955
FAM207A	Q9NSI2|Q9NSI2-2	Protein FAM207A OS=Homo sapiens OX=9606 GN=FAM207A PE=1 SV=2|Isoform B of Protein FAM207A OS=Homo sapiens OX=9606 GN=FAM207A	2	1	1	1	1	4	2	4	2	2	2	4	4	3	6.15591	6.53663	5.77519	TRUE	TRUE	TRUE	2.15638	22.5231	17.563	1.59117e-06	1.49069e-05	6.09851	0.979012	1	1	SND1_uninfected - IgG_uninfected	IP	limma	1.59117e-06	1.49069e-05	TRUE	enriched hit	5.77519
DYRK1A	A0A2R8Y6I6|A0A2R8Y6L5|A0A2R8YDF3|Q13627|Q13627-2|Q13627-3|Q13627-4|Q13627-5	Dual-specificity kinase (Fragment) OS=Homo sapiens OX=9606 GN=DYRK1A PE=1 SV=1|Dual-specificity kinase OS=Homo sapiens OX=9606 GN=DYRK1A PE=1 SV=1|Dual specificity tyrosine-phosphorylation-regulated kinase 1A OS=Homo sapiens OX=9606 GN=DYRK1A PE=1 SV=2|Isoform 1 of Dual specificity tyrosine-phosphorylation-regulated kinase 1A OS=Homo sapiens OX=9606 GN=DYRK1A|Isoform 2 of Dual specificity tyrosin…	2	1	1	1	1	4	2	4	2	2	2	11	3	11	6.27289	5.7385	6.80728	TRUE	TRUE	TRUE	3.70899	24.1367	17.5351	1.60673e-06	1.49069e-05	6.08828	0.979045	1	1	SND1_uninfected - IgG_uninfected	IP	limma	1.60673e-06	1.49069e-05	TRUE	enriched hit	6.80728
AHCTF1	Q8WYP5|Q8WYP5-2|Q8WYP5-3	Protein ELYS OS=Homo sapiens OX=9606 GN=AHCTF1 PE=1 SV=3|Isoform 2 of Protein ELYS OS=Homo sapiens OX=9606 GN=AHCTF1|Isoform 3 of Protein ELYS OS=Homo sapiens OX=9606 GN=AHCTF1	2	1	1	1	1	4	2	4	2	2	2	42	42	15	6.28076	6.54857	6.01296	TRUE	TRUE	TRUE	2.45334	23.728	17.5258	1.61192e-06	1.49069e-05	6.08488	0.979056	1	1	SND1_uninfected - IgG_uninfected	IP	limma	1.61192e-06	1.49069e-05	TRUE	enriched hit	6.01296
ZC3H14	Q6PJT7|Q6PJT7-2|Q6PJT7-3|Q6PJT7-5|Q6PJT7-9	Isoform 2 of Zinc finger CCCH domain-containing protein 14 OS=Homo sapiens OX=9606 GN=ZC3H14|Isoform 3 of Zinc finger CCCH domain-containing protein 14 OS=Homo sapiens OX=9606 GN=ZC3H14|Isoform 5 of Zinc finger CCCH domain-containing protein 14 OS=Homo sapiens OX=9606 GN=ZC3H14|Isoform 9 of Zinc finger CCCH domain-containing protein 14 OS=Homo sapiens OX=9606 GN=ZC3H14|Zinc finger CCCH domain-con…	2	1	1	1	1	4	2	4	2	2	2	18	18	11	6.74036	6.92474	6.55599	TRUE	TRUE	TRUE	3.47175	24.0122	17.5087	1.62155e-06	1.49069e-05	6.07862	0.979077	1	1	SND1_uninfected - IgG_uninfected	IP	limma	1.62155e-06	1.49069e-05	TRUE	enriched hit	6.55599
PSIP1	O75475	PC4 and SFRS1-interacting protein OS=Homo sapiens OX=9606 GN=PSIP1 PE=1 SV=1	2	1	1	1	1	4	2	4	2	2	2	20	20	5	6.64655	6.96741	6.32569	TRUE	TRUE	TRUE	3.387	22.6634	17.5068	1.62259e-06	1.49069e-05	6.07794	0.979079	1	1	SND1_uninfected - IgG_uninfected	IP	limma	1.62259e-06	1.49069e-05	TRUE	enriched hit	6.32569
PABPC4	A0A7I2V4L7|Q13310-2|Q13310-3	Polyadenylate-binding protein 4 OS=Homo sapiens OX=9606 GN=PABPC4 PE=4 SV=1|Isoform 2 of Polyadenylate-binding protein 4 OS=Homo sapiens OX=9606 GN=PABPC4|Isoform 3 of Polyadenylate-binding protein 4 OS=Homo sapiens OX=9606 GN=PABPC4	2	1	1	1	1	4	2	4	2	2	2	16	15	16	7.18457	7.36601	7.00313	TRUE	TRUE	TRUE	2.95277	25.8959	17.5002	1.62631e-06	1.49069e-05	6.07553	0.979087	1	1	SND1_uninfected - IgG_uninfected	IP	limma	1.62631e-06	1.49069e-05	TRUE	enriched hit	7.00313
WDR33	Q9C0J8	pre-mRNA 3' end processing protein WDR33 OS=Homo sapiens OX=9606 GN=WDR33 PE=1 SV=2	2	1	1	1	1	4	2	4	2	2	2	23	23	5	6.52891	6.88208	6.17575	TRUE	TRUE	TRUE	2.79662	22.4829	17.4796	1.63805e-06	1.49069e-05	6.06796	0.979112	1	1	SND1_uninfected - IgG_uninfected	IP	limma	1.63805e-06	1.49069e-05	TRUE	enriched hit	6.17575
ATRX	A0A096LP59|P46100|P46100-4	Isoform 3 of Transcriptional regulator ATRX OS=Homo sapiens OX=9606 GN=ATRX|Transcriptional regulator ATRX (Fragment) OS=Homo sapiens OX=9606 GN=ATRX PE=1 SV=1|Transcriptional regulator ATRX OS=Homo sapiens OX=9606 GN=ATRX PE=1 SV=5	2	1	1	1	1	4	2	4	2	2	2	44	44	25	6.7477	6.90987	6.58552	TRUE	TRUE	TRUE	3.16339	24.9776	17.4742	1.64111e-06	1.49069e-05	6.06599	0.979118	1	1	SND1_uninfected - IgG_uninfected	IP	limma	1.64111e-06	1.49069e-05	TRUE	enriched hit	6.58552
SNW1	Q13573	SNW domain-containing protein 1 OS=Homo sapiens OX=9606 GN=SNW1 PE=1 SV=1	2	1	1	1	1	4	2	4	2	2	2	27	27	9	6.72628	7.13096	6.32159	TRUE	TRUE	TRUE	2.79152	23.9404	17.4738	1.64136e-06	1.49069e-05	6.06583	0.979118	1	1	SND1_uninfected - IgG_uninfected	IP	limma	1.64136e-06	1.49069e-05	TRUE	enriched hit	6.32159
NOL10	Q9BSC4|Q9BSC4-2	Isoform 2 of Nucleolar protein 10 OS=Homo sapiens OX=9606 GN=NOL10|Nucleolar protein 10 OS=Homo sapiens OX=9606 GN=NOL10 PE=1 SV=1	2	1	1	1	1	4	2	4	2	2	2	7	7	7	6.4652	6.68132	6.24908	TRUE	TRUE	TRUE	2.72613	23.405	17.4492	1.65555e-06	1.49412e-05	6.05677	0.979148	1	1	SND1_uninfected - IgG_uninfected	IP	limma	1.65555e-06	1.49412e-05	TRUE	enriched hit	6.24908
TRA2B	P62995	Transformer-2 protein homolog beta OS=Homo sapiens OX=9606 GN=TRA2B PE=1 SV=1	2	1	1	1	1	4	2	4	2	2	2	7	7	7	7.33999	7.48612	7.19386	TRUE	TRUE	TRUE	3.97346	23.7538	17.4083	1.67938e-06	1.49412e-05	6.04172	0.979197	1	1	SND1_uninfected - IgG_uninfected	IP	limma	1.67938e-06	1.49412e-05	TRUE	enriched hit	7.19386
SMARCA2	P51531|P51531-2	Isoform Short of Probable global transcription activator SNF2L2 OS=Homo sapiens OX=9606 GN=SMARCA2|Probable global transcription activator SNF2L2 OS=Homo sapiens OX=9606 GN=SMARCA2 PE=1 SV=2	2	1	1	1	1	4	2	4	2	2	2	21	21	10	6.64618	6.97717	6.31519	TRUE	TRUE	TRUE	2.94381	23.3985	17.4051	1.68124e-06	1.49412e-05	6.04055	0.979201	1	1	SND1_uninfected - IgG_uninfected	IP	limma	1.68124e-06	1.49412e-05	TRUE	enriched hit	6.31519
RPL32	D3YTB1|F8W727|P62910	60S ribosomal protein L32 (Fragment) OS=Homo sapiens OX=9606 GN=RPL32 PE=1 SV=1|60S ribosomal protein L32 OS=Homo sapiens OX=9606 GN=RPL32 PE=1 SV=1|60S ribosomal protein L32 OS=Homo sapiens OX=9606 GN=RPL32 PE=1 SV=2	2	1	1	1	1	4	2	4	2	2	2	4	4	3	6.80403	7.35816	6.24989	TRUE	TRUE	TRUE	3.36299	23.1978	17.3994	1.68462e-06	1.49412e-05	6.03843	0.979207	1	1	SND1_uninfected - IgG_uninfected	IP	limma	1.68462e-06	1.49412e-05	TRUE	enriched hit	6.24989
DDX52	Q9Y2R4	Probable ATP-dependent RNA helicase DDX52 OS=Homo sapiens OX=9606 GN=DDX52 PE=1 SV=3	2	1	1	1	1	4	2	4	2	2	2	10	10	4	6.68517	6.95218	6.41816	TRUE	TRUE	TRUE	2.48656	23.3322	17.3921	1.6889e-06	1.49412e-05	6.03576	0.979216	1	1	SND1_uninfected - IgG_uninfected	IP	limma	1.6889e-06	1.49412e-05	TRUE	enriched hit	6.41816
EIF4A3	P38919	Eukaryotic initiation factor 4A-III OS=Homo sapiens OX=9606 GN=EIF4A3 PE=1 SV=4	2	1	1	1	1	4	2	4	2	2	2	18	18	11	7.55606	7.81133	7.30079	TRUE	TRUE	TRUE	2.59347	25.6376	17.3858	1.69266e-06	1.49412e-05	6.03342	0.979224	1	1	SND1_uninfected - IgG_uninfected	IP	limma	1.69266e-06	1.49412e-05	TRUE	enriched hit	7.30079
FXR1	B4DXZ6|P51114|P51114-2	Fragile X mental retardation syndrome-related protein 1 OS=Homo sapiens OX=9606 GN=FXR1 PE=1 SV=1|Fragile X mental retardation syndrome-related protein 1 OS=Homo sapiens OX=9606 GN=FXR1 PE=1 SV=3|Isoform 2 of Fragile X mental retardation syndrome-related protein 1 OS=Homo sapiens OX=9606 GN=FXR1	2	1	1	1	1	4	2	4	2	2	2	17	17	12	6.8785	7.11757	6.63944	TRUE	TRUE	TRUE	3.2998	24.2171	17.3793	1.69655e-06	1.49412e-05	6.031	0.979231	1	1	SND1_uninfected - IgG_uninfected	IP	limma	1.69655e-06	1.49412e-05	TRUE	enriched hit	6.63944
CHD4	A0A0C4DGG9|A0A2R8Y212|A0A2R8Y425|A0A2R8Y521|A0A2R8Y5J0|A0A2R8YFD8|A0A2R8YFK9|A0A2U3TZM0|F5GWX5|Q14839|Q14839-2	DNA helicase OS=Homo sapiens OX=9606 GN=CHD4 PE=1 SV=1|DNA helicase OS=Homo sapiens OX=9606 GN=CHD4 PE=1 SV=1|DNA helicase (Fragment) OS=Homo sapiens OX=9606 GN=CHD4 PE=1 SV=1|DNA helicase OS=Homo sapiens OX=9606 GN=CHD4 PE=1 SV=1|DNA helicase OS=Homo sapiens OX=9606 GN=CHD4 PE=1 SV=1|DNA helicase OS=Homo sapiens OX=9606 GN=CHD4 PE=1 SV=1|DNA helicase OS=Homo sapiens OX=9606 GN=CHD4 PE=1 SV=1|DNA…	2	1	1	1	1	4	2	4	2	2	2	44	44	6	6.65883	7.1166	6.20105	TRUE	TRUE	TRUE	2.95219	22.7725	17.3332	1.72424e-06	1.51128e-05	6.01393	0.979287	1	1	SND1_uninfected - IgG_uninfected	IP	limma	1.72424e-06	1.51128e-05	TRUE	enriched hit	6.20105
STRBP	Q96SI9|Q96SI9-2	Spermatid perinuclear RNA-binding protein OS=Homo sapiens OX=9606 GN=STRBP PE=1 SV=1|Isoform 2 of Spermatid perinuclear RNA-binding protein OS=Homo sapiens OX=9606 GN=STRBP	2	1	1	1	1	4	2	4	2	2	2	7	7	7	6.29965	6.44011	6.15919	TRUE	TRUE	TRUE	2.27601	23.5461	17.32	1.73225e-06	1.51128e-05	6.00905	0.979302	1	1	SND1_uninfected - IgG_uninfected	IP	limma	1.73225e-06	1.51128e-05	TRUE	enriched hit	6.15919
SPEN	Q96T58	Msx2-interacting protein OS=Homo sapiens OX=9606 GN=SPEN PE=1 SV=1	2	1	1	1	1	4	2	4	2	2	2	25	25	12	6.20619	6.49519	5.91719	TRUE	TRUE	TRUE	2.74286	23.2842	17.2996	1.74471e-06	1.51128e-05	6.00149	0.979327	1	1	SND1_uninfected - IgG_uninfected	IP	limma	1.74471e-06	1.51128e-05	TRUE	enriched hit	5.91719
NUMA1	Q14980-2	Isoform 2 of Nuclear mitotic apparatus protein 1 OS=Homo sapiens OX=9606 GN=NUMA1	2	1	1	1	1	4	2	4	2	2	2	92	92	59	7.34962	7.80326	6.89597	TRUE	TRUE	TRUE	2.17271	26.9549	17.2978	1.74581e-06	1.51128e-05	6.00082	0.979329	1	1	SND1_uninfected - IgG_uninfected	IP	limma	1.74581e-06	1.51128e-05	TRUE	enriched hit	6.89597
EIF3L	B0QY89|Q9Y262	Eukaryotic translation initiation factor 3 subunit L OS=Homo sapiens OX=9606 GN=EIF3L PE=1 SV=1|Eukaryotic translation initiation factor 3 subunit L OS=Homo sapiens OX=9606 GN=EIF3L PE=1 SV=1	2	1	1	1	1	4	2	4	2	2	2	23	23	11	7.09499	7.58164	6.60833	TRUE	TRUE	TRUE	2.24349	24.6473	17.2934	1.74853e-06	1.51128e-05	5.99918	0.979334	1	1	SND1_uninfected - IgG_uninfected	IP	limma	1.74853e-06	1.51128e-05	TRUE	enriched hit	6.60833
MFAP1	P55081	Microfibrillar-associated protein 1 OS=Homo sapiens OX=9606 GN=MFAP1 PE=1 SV=2	2	1	1	1	1	4	2	4	2	2	2	8	8	5	6.36583	6.65077	6.08088	TRUE	TRUE	TRUE	2.65391	22.8455	17.2339	1.78563e-06	1.53014e-05	5.97703	0.979405	1	1	SND1_uninfected - IgG_uninfected	IP	limma	1.78563e-06	1.53014e-05	TRUE	enriched hit	6.08088
XAB2	Q9HCS7	Pre-mRNA-splicing factor SYF1 OS=Homo sapiens OX=9606 GN=XAB2 PE=1 SV=2	2	1	1	1	1	4	2	4	2	2	2	21	21	13	6.53037	6.77048	6.29026	TRUE	TRUE	TRUE	2.09343	23.9648	17.2293	1.78857e-06	1.53014e-05	5.9753	0.979411	1	1	SND1_uninfected - IgG_uninfected	IP	limma	1.78857e-06	1.53014e-05	TRUE	enriched hit	6.29026
ZMYM4	Q5VZL5|Q5VZL5-2|Q5VZL5-4	Isoform 2 of Zinc finger MYM-type protein 4 OS=Homo sapiens OX=9606 GN=ZMYM4|Isoform 4 of Zinc finger MYM-type protein 4 OS=Homo sapiens OX=9606 GN=ZMYM4|Zinc finger MYM-type protein 4 OS=Homo sapiens OX=9606 GN=ZMYM4 PE=1 SV=1	2	1	1	1	1	4	2	4	2	2	2	8	8	7	6.10256	6.37193	5.83319	TRUE	TRUE	TRUE	1.97457	23.0728	17.215	1.79763e-06	1.53014e-05	5.96997	0.979428	1	1	SND1_uninfected - IgG_uninfected	IP	limma	1.79763e-06	1.53014e-05	TRUE	enriched hit	5.83319
ATM	Q13315	Serine-protein kinase ATM OS=Homo sapiens OX=9606 GN=ATM PE=1 SV=4	2	1	1	1	1	4	2	4	2	2	2	6	3	6	5.76997	5.84883	5.6911	TRUE	TRUE	TRUE	2.15423	22.3556	17.2114	1.79995e-06	1.53014e-05	5.9686	0.979432	1	1	SND1_uninfected - IgG_uninfected	IP	limma	1.79995e-06	1.53014e-05	TRUE	enriched hit	5.6911
ACTR1A	P61163	Alpha-centractin OS=Homo sapiens OX=9606 GN=ACTR1A PE=1 SV=1	2	1	1	1	1	4	2	4	2	2	2	10	10	5	6.61429	6.98976	6.23882	TRUE	TRUE	TRUE	2.43876	23.4769	17.2061	1.80327e-06	1.53014e-05	5.96666	0.979438	1	1	SND1_uninfected - IgG_uninfected	IP	limma	1.80327e-06	1.53014e-05	TRUE	enriched hit	6.23882
DDX46	A0A0C4DG89|Q7L014	Probable ATP-dependent RNA helicase DDX46 OS=Homo sapiens OX=9606 GN=DDX46 PE=1 SV=2|RNA helicase OS=Homo sapiens OX=9606 GN=DDX46 PE=1 SV=1	2	1	1	1	1	4	2	4	2	2	2	42	42	4	6.6397	7.34398	5.93542	TRUE	TRUE	TRUE	1.99501	22.7732	17.1859	1.81622e-06	1.53215e-05	5.9591	0.979462	1	1	SND1_uninfected - IgG_uninfected	IP	limma	1.81622e-06	1.53215e-05	TRUE	enriched hit	5.93542
AMBRA1	A0A075B6T1|Q9C0C7|Q9C0C7-3|Q9C0C7-4|Q9C0C7-5|Q9C0C7-6	Activating molecule in BECN1-regulated autophagy protein 1 OS=Homo sapiens OX=9606 GN=AMBRA1 PE=1 SV=1|Activating molecule in BECN1-regulated autophagy protein 1 OS=Homo sapiens OX=9606 GN=AMBRA1 PE=1 SV=2|Isoform 3 of Activating molecule in BECN1-regulated autophagy protein 1 OS=Homo sapiens OX=9606 GN=AMBRA1|Isoform 4 of Activating molecule in BECN1-regulated autophagy protein 1 OS=Homo sapiens…	1	NA	1	NA	1	4	NA	4	2	NA	2	5	NA	5	5.79961	NA	5.79961	TRUE	FALSE	TRUE	3.29887	21.474	17.1819	1.81881e-06	1.53215e-05	5.9576	0.979467	1	1	SND1_uninfected - IgG_uninfected	IP	limma	1.81881e-06	1.53215e-05	TRUE	enriched hit	5.79961
SNRPA1	P09661	U2 small nuclear ribonucleoprotein A' OS=Homo sapiens OX=9606 GN=SNRPA1 PE=1 SV=2	2	1	1	1	1	4	2	4	2	2	2	10	10	6	7.07547	7.44436	6.70658	TRUE	TRUE	TRUE	2.61095	23.7979	17.1653	1.82959e-06	1.53566e-05	5.95136	0.979487	1	1	SND1_uninfected - IgG_uninfected	IP	limma	1.82959e-06	1.53566e-05	TRUE	enriched hit	6.70658
MLYCD	O95822|O95822-2	Isoform Cytoplasmic+peroxisomal of Malonyl-CoA decarboxylase, mitochondrial OS=Homo sapiens OX=9606 GN=MLYCD|Malonyl-CoA decarboxylase, mitochondrial OS=Homo sapiens OX=9606 GN=MLYCD PE=1 SV=3	2	1	1	1	1	4	2	4	2	2	2	5	5	4	5.88828	5.8808	5.89577	TRUE	TRUE	TRUE	2.65611	22.3103	17.1213	1.85838e-06	1.54952e-05	5.93487	0.97954	1	1	SND1_uninfected - IgG_uninfected	IP	limma	1.85838e-06	1.54952e-05	TRUE	enriched hit	5.89577
WASF2	Q9Y6W5	Wiskott-Aldrich syndrome protein family member 2 OS=Homo sapiens OX=9606 GN=WASF2 PE=1 SV=3	2	1	1	1	1	4	2	4	2	2	2	9	9	4	6.75996	7.43638	6.08354	TRUE	TRUE	TRUE	2.73273	22.2224	17.0787	1.88681e-06	1.54952e-05	5.91882	0.979591	1	1	SND1_uninfected - IgG_uninfected	IP	limma	1.88681e-06	1.54952e-05	TRUE	enriched hit	6.08354
FIP1L1	Q6UN15|Q6UN15-3|Q6UN15-5	Isoform 3 of Pre-mRNA 3'-end-processing factor FIP1 OS=Homo sapiens OX=9606 GN=FIP1L1|Isoform 5 of Pre-mRNA 3'-end-processing factor FIP1 OS=Homo sapiens OX=9606 GN=FIP1L1|Pre-mRNA 3'-end-processing factor FIP1 OS=Homo sapiens OX=9606 GN=FIP1L1 PE=1 SV=1	2	1	1	1	1	4	2	4	2	2	2	11	11	6	6.59022	6.9806	6.19984	TRUE	TRUE	TRUE	2.57832	23.3664	17.0764	1.88833e-06	1.54952e-05	5.91797	0.979593	1	1	SND1_uninfected - IgG_uninfected	IP	limma	1.88833e-06	1.54952e-05	TRUE	enriched hit	6.19984
SRRT	Q9BXP5|Q9BXP5-2|Q9BXP5-3|Q9BXP5-4|Q9BXP5-5	Isoform 2 of Serrate RNA effector molecule homolog OS=Homo sapiens OX=9606 GN=SRRT|Isoform 3 of Serrate RNA effector molecule homolog OS=Homo sapiens OX=9606 GN=SRRT|Isoform 4 of Serrate RNA effector molecule homolog OS=Homo sapiens OX=9606 GN=SRRT|Isoform 5 of Serrate RNA effector molecule homolog OS=Homo sapiens OX=9606 GN=SRRT|Serrate RNA effector molecule homolog OS=Homo sapiens OX=9606 GN=SR…	2	1	1	1	1	4	2	4	2	2	2	32	32	3	6.57065	7.46842	5.67288	TRUE	TRUE	TRUE	3.00873	21.5626	17.0693	1.89314e-06	1.54952e-05	5.91528	0.979602	1	1	SND1_uninfected - IgG_uninfected	IP	limma	1.89314e-06	1.54952e-05	TRUE	enriched hit	5.67288
RBBP4	Q09028|Q09028-3	Histone-binding protein RBBP4 OS=Homo sapiens OX=9606 GN=RBBP4 PE=1 SV=3|Isoform 3 of Histone-binding protein RBBP4 OS=Homo sapiens OX=9606 GN=RBBP4	2	1	1	1	1	4	2	4	2	2	2	7	7	3	6.55218	6.71815	6.38622	TRUE	TRUE	TRUE	2.48727	23.2359	17.0645	1.89642e-06	1.54952e-05	5.91345	0.979608	1	1	SND1_uninfected - IgG_uninfected	IP	limma	1.89642e-06	1.54952e-05	TRUE	enriched hit	6.38622
XRN2	Q9H0D6	5'-3' exoribonuclease 2 OS=Homo sapiens OX=9606 GN=XRN2 PE=1 SV=1	2	1	1	1	1	4	2	4	2	2	2	30	30	14	7.17385	7.59654	6.75116	TRUE	TRUE	TRUE	2.02729	24.7744	17.0642	1.89658e-06	1.54952e-05	5.91336	0.979608	1	1	SND1_uninfected - IgG_uninfected	IP	limma	1.89658e-06	1.54952e-05	TRUE	enriched hit	6.75116
NAT10	Q9H0A0	RNA cytidine acetyltransferase OS=Homo sapiens OX=9606 GN=NAT10 PE=1 SV=2	2	1	1	1	1	4	2	4	2	2	2	32	32	15	7.18264	7.70253	6.66275	TRUE	TRUE	TRUE	2.92853	24.5764	17.062	1.89811e-06	1.54952e-05	5.91251	0.979611	1	1	SND1_uninfected - IgG_uninfected	IP	limma	1.89811e-06	1.54952e-05	TRUE	enriched hit	6.66275
ILF3	Q12906-7	Isoform 7 of Interleukin enhancer-binding factor 3 OS=Homo sapiens OX=9606 GN=ILF3	2	1	1	1	1	4	2	4	2	2	2	25	25	19	7.50211	7.63194	7.37228	TRUE	TRUE	TRUE	3.16536	25.7266	17.0601	1.89941e-06	1.54952e-05	5.91179	0.979613	1	1	SND1_uninfected - IgG_uninfected	IP	limma	1.89941e-06	1.54952e-05	TRUE	enriched hit	7.37228
CBX5	P45973	Chromobox protein homolog 5 OS=Homo sapiens OX=9606 GN=CBX5 PE=1 SV=1	2	1	1	1	1	4	2	4	2	2	2	9	8	9	6.965	6.90138	7.02861	TRUE	TRUE	TRUE	2.63457	23.81	17.0475	1.90795e-06	1.55105e-05	5.90704	0.979628	1	1	SND1_uninfected - IgG_uninfected	IP	limma	1.90795e-06	1.55105e-05	TRUE	enriched hit	7.02861
AP2A1	O95782|O95782-2	AP-2 complex subunit alpha-1 OS=Homo sapiens OX=9606 GN=AP2A1 PE=1 SV=3|Isoform B of AP-2 complex subunit alpha-1 OS=Homo sapiens OX=9606 GN=AP2A1	2	1	1	1	1	4	2	4	2	2	2	15	15	8	6.69689	7.19348	6.2003	TRUE	TRUE	TRUE	1.9501	23.8407	17.0318	1.91871e-06	1.55436e-05	5.9011	0.979647	1	1	SND1_uninfected - IgG_uninfected	IP	limma	1.91871e-06	1.55436e-05	TRUE	enriched hit	6.2003
EIF3H	A0A087WZK9|B3KS98|O15372	Eukaryotic translation initiation factor 3 subunit H OS=Homo sapiens OX=9606 GN=EIF3H PE=1 SV=1	2	1	1	1	1	4	2	4	2	2	2	16	16	8	7.05435	7.66466	6.44404	TRUE	TRUE	TRUE	2.49742	24.1105	17.0211	1.92605e-06	1.55488e-05	5.89706	0.979659	1	1	SND1_uninfected - IgG_uninfected	IP	limma	1.92605e-06	1.55488e-05	TRUE	enriched hit	6.44404
NUFIP2	Q7Z417	Nuclear fragile X mental retardation-interacting protein 2 OS=Homo sapiens OX=9606 GN=NUFIP2 PE=1 SV=1	2	1	1	1	1	4	2	4	2	2	2	19	19	14	6.8281	7.1205	6.53571	TRUE	TRUE	TRUE	3.17449	24.1795	16.9968	1.94289e-06	1.56305e-05	5.88786	0.979688	1	1	SND1_uninfected - IgG_uninfected	IP	limma	1.94289e-06	1.56305e-05	TRUE	enriched hit	6.53571
RCL1	Q9Y2P8	RNA 3'-terminal phosphate cyclase-like protein OS=Homo sapiens OX=9606 GN=RCL1 PE=1 SV=3	2	1	1	1	1	4	2	4	2	2	2	4	4	4	6.24033	6.14198	6.33869	TRUE	TRUE	TRUE	2.16623	23.5433	16.9854	1.95083e-06	1.56388e-05	5.88354	0.979702	1	1	SND1_uninfected - IgG_uninfected	IP	limma	1.95083e-06	1.56388e-05	TRUE	enriched hit	6.33869
TDRD3	Q9H7E2-3	Isoform 3 of Tudor domain-containing protein 3 OS=Homo sapiens OX=9606 GN=TDRD3	2	1	1	1	1	4	2	4	2	2	2	8	8	5	5.75366	6.02696	5.48035	TRUE	TRUE	TRUE	2.65933	21.6726	16.9747	1.95829e-06	1.56388e-05	5.8795	0.979715	1	1	SND1_uninfected - IgG_uninfected	IP	limma	1.95829e-06	1.56388e-05	TRUE	enriched hit	5.48035
POLA1	A6NMQ1|P09884	DNA polymerase OS=Homo sapiens OX=9606 GN=POLA1 PE=1 SV=1|DNA polymerase alpha catalytic subunit OS=Homo sapiens OX=9606 GN=POLA1 PE=1 SV=2	2	1	1	1	1	4	2	4	2	2	2	24	24	3	6.43015	6.85036	6.00993	TRUE	TRUE	TRUE	1.9532	22.7765	16.9665	1.9641e-06	1.56388e-05	5.87637	0.979725	1	1	SND1_uninfected - IgG_uninfected	IP	limma	1.9641e-06	1.56388e-05	TRUE	enriched hit	6.00993
NTPCR	Q5TDF0|Q9BSD7	Cancer-related nucleoside-triphosphatase OS=Homo sapiens OX=9606 GN=NTPCR PE=1 SV=1|Cancer-related nucleoside-triphosphatase OS=Homo sapiens OX=9606 GN=NTPCR PE=1 SV=1	2	1	1	1	1	4	2	4	2	2	2	5	5	2	6.20809	6.42774	5.98844	TRUE	TRUE	TRUE	1.95205	21.5448	16.9529	1.9737e-06	1.56616e-05	5.87121	0.979741	1	1	SND1_uninfected - IgG_uninfected	IP	limma	1.9737e-06	1.56616e-05	TRUE	enriched hit	5.98844
PRPF19	Q9UMS4	Pre-mRNA-processing factor 19 OS=Homo sapiens OX=9606 GN=PRPF19 PE=1 SV=1	2	1	1	1	1	4	2	4	2	2	2	12	12	7	7.30084	7.55648	7.04519	TRUE	TRUE	TRUE	2.51962	24.5926	16.9424	1.98114e-06	1.56672e-05	5.86723	0.979753	1	1	SND1_uninfected - IgG_uninfected	IP	limma	1.98114e-06	1.56672e-05	TRUE	enriched hit	7.04519
CHAF1A	Q13111	Chromatin assembly factor 1 subunit A OS=Homo sapiens OX=9606 GN=CHAF1A PE=1 SV=3	2	1	1	1	1	4	2	4	2	2	2	7	7	7	6.25035	6.42394	6.07676	TRUE	TRUE	TRUE	2.85346	22.7829	16.9203	1.99698e-06	1.57389e-05	5.8588	0.97978	1	1	SND1_uninfected - IgG_uninfected	IP	limma	1.99698e-06	1.57389e-05	TRUE	enriched hit	6.07676
PC	P11498	Pyruvate carboxylase, mitochondrial OS=Homo sapiens OX=9606 GN=PC PE=1 SV=2	2	1	1	1	1	4	2	4	2	2	2	29	29	19	6.99631	7.18359	6.80903	TRUE	TRUE	TRUE	1.89085	25.2683	16.8857	2.02203e-06	1.58825e-05	5.8456	0.979821	1	1	SND1_uninfected - IgG_uninfected	IP	limma	2.02203e-06	1.58825e-05	TRUE	enriched hit	6.80903
SAPCD2	Q86UD0	Suppressor APC domain-containing protein 2 OS=Homo sapiens OX=9606 GN=SAPCD2 PE=1 SV=2	1	NA	1	NA	1	4	NA	4	2	NA	2	5	NA	5	6.39128	NA	6.39128	TRUE	FALSE	TRUE	3.8616	22.9296	16.841	2.05493e-06	1.60367e-05	5.8285	0.979875	1	1	SND1_uninfected - IgG_uninfected	IP	limma	2.05493e-06	1.60367e-05	TRUE	enriched hit	6.39128
ADAR	P55265|P55265-4|P55265-5	Double-stranded RNA-specific adenosine deaminase OS=Homo sapiens OX=9606 GN=ADAR PE=1 SV=4|Isoform 4 of Double-stranded RNA-specific adenosine deaminase OS=Homo sapiens OX=9606 GN=ADAR|Isoform 5 of Double-stranded RNA-specific adenosine deaminase OS=Homo sapiens OX=9606 GN=ADAR	2	1	1	1	1	4	2	4	2	2	2	42	42	17	7.08666	7.4903	6.68302	TRUE	TRUE	TRUE	1.92945	25.364	16.8067	2.08061e-06	1.60367e-05	5.81535	0.979916	1	1	SND1_uninfected - IgG_uninfected	IP	limma	2.08061e-06	1.60367e-05	TRUE	enriched hit	6.68302
BICC1	Q9H694	Protein bicaudal C homolog 1 OS=Homo sapiens OX=9606 GN=BICC1 PE=1 SV=2	2	1	1	1	1	4	2	4	2	2	2	16	16	5	6.28301	6.43548	6.13053	TRUE	TRUE	TRUE	2.06626	22.8141	16.7948	2.08958e-06	1.60367e-05	5.81079	0.97993	1	1	SND1_uninfected - IgG_uninfected	IP	limma	2.08958e-06	1.60367e-05	TRUE	enriched hit	6.13053
SPTLC2	O15270	Serine palmitoyltransferase 2 OS=Homo sapiens OX=9606 GN=SPTLC2 PE=1 SV=1	2	1	1	1	1	4	2	4	2	2	2	13	13	5	6.26929	6.69554	5.84304	TRUE	TRUE	TRUE	1.9296	22.1405	16.7901	2.09313e-06	1.60367e-05	5.80899	0.979935	1	1	SND1_uninfected - IgG_uninfected	IP	limma	2.09313e-06	1.60367e-05	TRUE	enriched hit	5.84304
UPF1	Q92900|Q92900-2	Isoform 2 of Regulator of nonsense transcripts 1 OS=Homo sapiens OX=9606 GN=UPF1|Regulator of nonsense transcripts 1 OS=Homo sapiens OX=9606 GN=UPF1 PE=1 SV=2	2	1	1	1	1	4	2	4	2	2	2	31	31	23	7.03811	7.24153	6.83469	TRUE	TRUE	TRUE	3.07115	24.8977	16.7897	2.0934e-06	1.60367e-05	5.80885	0.979936	1	1	SND1_uninfected - IgG_uninfected	IP	limma	2.0934e-06	1.60367e-05	TRUE	enriched hit	6.83469
FGD6	F8VY01|Q6ZV73|Q6ZV73-2	FYVE, RhoGEF and PH domain-containing protein 6 OS=Homo sapiens OX=9606 GN=FGD6 PE=1 SV=1|FYVE, RhoGEF and PH domain-containing protein 6 OS=Homo sapiens OX=9606 GN=FGD6 PE=1 SV=2|Isoform 2 of FYVE, RhoGEF and PH domain-containing protein 6 OS=Homo sapiens OX=9606 GN=FGD6	2	1	1	1	1	4	2	4	2	2	2	12	12	6	5.91798	6.08347	5.75248	TRUE	TRUE	TRUE	2.50211	22.372	16.7704	2.10812e-06	1.60367e-05	5.80142	0.979959	1	1	SND1_uninfected - IgG_uninfected	IP	limma	2.10812e-06	1.60367e-05	TRUE	enriched hit	5.75248
PEG10	A0A087WUL4|A0A087WX23|A0A087WXK2|A0A087WZG9|B4DSP0|Q86TG7|Q86TG7-2	HCG1642748, isoform CRA_b OS=Homo sapiens OX=9606 GN=PEG10 PE=1 SV=1|Isoform 2 of Retrotransposon-derived protein PEG10 OS=Homo sapiens OX=9606 GN=PEG10|Retrotransposon-derived protein PEG10 OS=Homo sapiens OX=9606 GN=PEG10 PE=1 SV=1|Retrotransposon-derived protein PEG10 OS=Homo sapiens OX=9606 GN=PEG10 PE=1 SV=2	2	1	1	1	1	4	2	4	2	2	2	8	8	2	6.37771	6.70027	6.05515	TRUE	TRUE	TRUE	1.89021	21.5982	16.7685	2.10957e-06	1.60367e-05	5.8007	0.979961	1	1	SND1_uninfected - IgG_uninfected	IP	limma	2.10957e-06	1.60367e-05	TRUE	enriched hit	6.05515
RNASEL	Q05823	2-5A-dependent ribonuclease OS=Homo sapiens OX=9606 GN=RNASEL PE=1 SV=2	2	1	1	1	1	4	2	4	2	2	2	2	2	2	5.55529	5.41522	5.69536	TRUE	TRUE	TRUE	2.07345	21.2605	16.7667	2.11098e-06	1.60367e-05	5.79999	0.979963	1	1	SND1_uninfected - IgG_uninfected	IP	limma	2.11098e-06	1.60367e-05	TRUE	enriched hit	5.69536
GTF3C1	Q12789|Q12789-3	General transcription factor 3C polypeptide 1 OS=Homo sapiens OX=9606 GN=GTF3C1 PE=1 SV=4|Isoform 2 of General transcription factor 3C polypeptide 1 OS=Homo sapiens OX=9606 GN=GTF3C1	2	1	1	1	1	4	2	4	2	2	2	38	38	12	6.87928	7.29848	6.46008	TRUE	TRUE	TRUE	1.95738	23.7806	16.7607	2.11558e-06	1.60367e-05	5.79768	0.97997	1	1	SND1_uninfected - IgG_uninfected	IP	limma	2.11558e-06	1.60367e-05	TRUE	enriched hit	6.46008
NR3C1	P04150|P04150-10|P04150-2|P04150-3|P04150-6|P04150-8|P04150-9	Glucocorticoid receptor OS=Homo sapiens OX=9606 GN=NR3C1 PE=1 SV=1|Isoform 10 of Glucocorticoid receptor OS=Homo sapiens OX=9606 GN=NR3C1|Isoform Alpha-2 of Glucocorticoid receptor OS=Homo sapiens OX=9606 GN=NR3C1|Isoform Alpha-B of Glucocorticoid receptor OS=Homo sapiens OX=9606 GN=NR3C1|Isoform Beta-2 of Glucocorticoid receptor OS=Homo sapiens OX=9606 GN=NR3C1|Isoform Beta-B of Glucocorticoid r…	2	1	1	1	1	4	2	4	2	2	2	9	9	7	6.34415	6.62347	6.06482	TRUE	TRUE	TRUE	2.06206	22.4692	16.7536	2.12101e-06	1.60367e-05	5.79496	0.979979	1	1	SND1_uninfected - IgG_uninfected	IP	limma	2.12101e-06	1.60367e-05	TRUE	enriched hit	6.06482
SRRM1	A9Z1X7|Q8IYB3|Q8IYB3-2	Serine/arginine repetitive matrix protein 1 OS=Homo sapiens OX=9606 GN=SRRM1 PE=1 SV=1|Serine/arginine repetitive matrix protein 1 OS=Homo sapiens OX=9606 GN=SRRM1 PE=1 SV=2|Isoform 2 of Serine/arginine repetitive matrix protein 1 OS=Homo sapiens OX=9606 GN=SRRM1	2	1	1	1	1	4	2	4	2	2	2	20	20	3	6.51898	7.11542	5.92254	TRUE	TRUE	TRUE	3.13739	20.6772	16.7516	2.1226e-06	1.60367e-05	5.79417	0.979981	1	1	SND1_uninfected - IgG_uninfected	IP	limma	2.1226e-06	1.60367e-05	TRUE	enriched hit	5.92254
HNRNPC	B2R5W2|B4DY08|P07910|P07910-2	Heterogeneous nuclear ribonucleoproteins C1/C2 OS=Homo sapiens OX=9606 GN=HNRNPC PE=1 SV=1|Heterogeneous nuclear ribonucleoproteins C1/C2 OS=Homo sapiens OX=9606 GN=HNRNPC PE=1 SV=4|Isoform C1 of Heterogeneous nuclear ribonucleoproteins C1/C2 OS=Homo sapiens OX=9606 GN=HNRNPC	2	1	1	1	1	4	2	4	2	2	2	23	23	14	7.95521	8.2764	7.63401	TRUE	TRUE	TRUE	3.59724	25.8562	16.7277	2.14108e-06	1.60367e-05	5.78497	0.98001	1	1	SND1_uninfected - IgG_uninfected	IP	limma	2.14108e-06	1.60367e-05	TRUE	enriched hit	7.63401
MIDEAS	A0A0A0MSU2|A0A1C7CYX1|Q6PJG2	Mitotic deacetylase-associated SANT domain protein (Fragment) OS=Homo sapiens OX=9606 GN=MIDEAS PE=1 SV=6|Mitotic deacetylase-associated SANT domain protein OS=Homo sapiens OX=9606 GN=MIDEAS PE=1 SV=1|Mitotic deacetylase-associated SANT domain protein OS=Homo sapiens OX=9606 GN=MIDEAS PE=1 SV=2	2	1	1	1	1	4	2	4	2	2	2	12	3	12	6.01936	5.88265	6.15608	TRUE	TRUE	TRUE	2.88481	23.613	16.7228	2.14496e-06	1.60367e-05	5.78306	0.980016	1	1	SND1_uninfected - IgG_uninfected	IP	limma	2.14496e-06	1.60367e-05	TRUE	enriched hit	6.15608
EFTUD2	Q15029|Q15029-2|Q15029-3	116 kDa U5 small nuclear ribonucleoprotein component OS=Homo sapiens OX=9606 GN=EFTUD2 PE=1 SV=1|Isoform 2 of 116 kDa U5 small nuclear ribonucleoprotein component OS=Homo sapiens OX=9606 GN=EFTUD2|Isoform 3 of 116 kDa U5 small nuclear ribonucleoprotein component OS=Homo sapiens OX=9606 GN=EFTUD2	2	1	1	1	1	4	2	4	2	2	2	33	33	14	7.09862	7.30161	6.89563	TRUE	TRUE	TRUE	2.08676	25.1577	16.7098	2.1551e-06	1.60367e-05	5.77805	0.980031	1	1	SND1_uninfected - IgG_uninfected	IP	limma	2.1551e-06	1.60367e-05	TRUE	enriched hit	6.89563
KIF2A	A0A6Q8PFA6|A0A6Q8PG37|A0A6Q8PGH7|A0A6Q8PH57|O00139|O00139-1|O00139-2|O00139-4|O00139-5	Isoform 1 of Kinesin-like protein KIF2A OS=Homo sapiens OX=9606 GN=KIF2A|Isoform 2 of Kinesin-like protein KIF2A OS=Homo sapiens OX=9606 GN=KIF2A|Isoform 4 of Kinesin-like protein KIF2A OS=Homo sapiens OX=9606 GN=KIF2A|Isoform 5 of Kinesin-like protein KIF2A OS=Homo sapiens OX=9606 GN=KIF2A|Kinesin-like protein (Fragment) OS=Homo sapiens OX=9606 GN=KIF2A PE=1 SV=1|Kinesin-like protein KIF2A OS=Ho…	2	1	1	1	1	4	2	4	2	2	2	20	20	7	6.56175	7.02855	6.09494	TRUE	TRUE	TRUE	1.89529	23.2777	16.7083	2.15627e-06	1.60367e-05	5.77748	0.980033	1	1	SND1_uninfected - IgG_uninfected	IP	limma	2.15627e-06	1.60367e-05	TRUE	enriched hit	6.09494
TBL2	E9PF19|Q96E41|Q9Y4P3	TBL2 protein OS=Homo sapiens OX=9606 GN=TBL2 PE=1 SV=1|Transducin beta-like protein 2 OS=Homo sapiens OX=9606 GN=TBL2 PE=1 SV=1	2	1	1	1	1	4	2	4	2	2	2	14	14	4	6.25537	6.67638	5.83436	TRUE	TRUE	TRUE	1.89733	22.0915	16.6952	2.1666e-06	1.60367e-05	5.77241	0.980049	1	1	SND1_uninfected - IgG_uninfected	IP	limma	2.1666e-06	1.60367e-05	TRUE	enriched hit	5.83436
RPS20	P60866|P60866-2	40S ribosomal protein S20 OS=Homo sapiens OX=9606 GN=RPS20 PE=1 SV=1|Isoform 2 of 40S ribosomal protein S20 OS=Homo sapiens OX=9606 GN=RPS20	2	1	1	1	1	4	2	4	2	2	2	7	7	7	7.60339	8.02458	7.1822	TRUE	TRUE	TRUE	2.55379	24.1251	16.6951	2.16665e-06	1.60367e-05	5.77239	0.980049	1	1	SND1_uninfected - IgG_uninfected	IP	limma	2.16665e-06	1.60367e-05	TRUE	enriched hit	7.1822
PARD3	Q5VWV2|Q8TEW0-11|Q8TEW0-4	Isoform 11 of Partitioning defective 3 homolog OS=Homo sapiens OX=9606 GN=PARD3|Isoform 4 of Partitioning defective 3 homolog OS=Homo sapiens OX=9606 GN=PARD3|Partitioning defective 3 homolog OS=Homo sapiens OX=9606 GN=PARD3 PE=1 SV=1	2	1	1	1	1	4	2	4	2	2	2	30	30	8	6.67497	7.32061	6.02933	TRUE	TRUE	TRUE	2.34265	23.3812	16.6857	2.17409e-06	1.60367e-05	5.76875	0.98006	1	1	SND1_uninfected - IgG_uninfected	IP	limma	2.17409e-06	1.60367e-05	TRUE	enriched hit	6.02933
APC	P25054|P25054-2|P25054-3	Adenomatous polyposis coli protein OS=Homo sapiens OX=9606 GN=APC PE=1 SV=2|Isoform 1B of Adenomatous polyposis coli protein OS=Homo sapiens OX=9606 GN=APC|Isoform 2 of Adenomatous polyposis coli protein OS=Homo sapiens OX=9606 GN=APC	2	1	1	1	1	4	2	4	2	2	2	123	13	123	6.94726	6.28589	7.60864	TRUE	TRUE	TRUE	4.24392	28.3331	16.6728	2.18434e-06	1.60367e-05	5.76376	0.980075	1	1	SND1_uninfected - IgG_uninfected	IP	limma	2.18434e-06	1.60367e-05	TRUE	enriched hit	7.60864
CENPC	Q03188	Centromere protein C OS=Homo sapiens OX=9606 GN=CENPC PE=1 SV=2	2	1	1	1	1	4	2	4	2	2	2	8	7	8	5.9089	5.78114	6.03665	TRUE	TRUE	TRUE	3.01645	22.4687	16.6673	2.1888e-06	1.60367e-05	5.76159	0.980082	1	1	SND1_uninfected - IgG_uninfected	IP	limma	2.1888e-06	1.60367e-05	TRUE	enriched hit	6.03665
ARHGEF2	A0A5F9ZI21|Q92974|Q92974-2|Q92974-3|V9GYM8	Guanine nucleotide exchange factor H1 OS=Homo sapiens OX=9606 GN=ARHGEF2 PE=1 SV=1|Rho guanine nucleotide exchange factor 2 OS=Homo sapiens OX=9606 GN=ARHGEF2 PE=1 SV=4|Isoform 2 of Rho guanine nucleotide exchange factor 2 OS=Homo sapiens OX=9606 GN=ARHGEF2|Isoform 3 of Rho guanine nucleotide exchange factor 2 OS=Homo sapiens OX=9606 GN=ARHGEF2|Guanine nucleotide exchange factor H1 OS=Homo sapien…	2	1	1	1	1	4	2	4	2	2	2	13	13	5	6.25549	6.53536	5.97562	TRUE	TRUE	TRUE	1.96263	22.8174	16.663	2.19224e-06	1.60367e-05	5.75993	0.980087	1	1	SND1_uninfected - IgG_uninfected	IP	limma	2.19224e-06	1.60367e-05	TRUE	enriched hit	5.97562
CDC40	O60508|Q5SRN1	Pre-mRNA-processing factor 17 OS=Homo sapiens OX=9606 GN=CDC40 PE=1 SV=1|Pre-mRNA-processing factor 17 OS=Homo sapiens OX=9606 GN=CDC40 PE=1 SV=1	2	1	1	1	1	4	2	4	2	2	2	8	8	6	6.18593	6.25891	6.11294	TRUE	TRUE	TRUE	2.80491	22.9969	16.6615	2.19341e-06	1.60367e-05	5.75936	0.980089	1	1	SND1_uninfected - IgG_uninfected	IP	limma	2.19341e-06	1.60367e-05	TRUE	enriched hit	6.11294
RPS17|H3BNC9	A0A075B716|H0YN88|H3BNC9|P08708	40S ribosomal protein S17 OS=Homo sapiens OX=9606 GN=RPS17 PE=1 SV=1|40S ribosomal protein S17 OS=Homo sapiens OX=9606 GN=RPS17 PE=1 SV=1|40S ribosomal protein S17 OS=Homo sapiens OX=9606 PE=3 SV=2|40S ribosomal protein S17 OS=Homo sapiens OX=9606 GN=RPS17 PE=1 SV=2	2	1	1	1	1	4	2	4	2	2	2	7	5	7	7.10059	7.32508	6.8761	TRUE	TRUE	TRUE	3.05112	24.3697	16.6267	2.22148e-06	1.60592e-05	5.74586	0.980131	1	1	SND1_uninfected - IgG_uninfected	IP	limma	2.22148e-06	1.60592e-05	TRUE	enriched hit	6.8761
URB1	O60287	Nucleolar pre-ribosomal-associated protein 1 OS=Homo sapiens OX=9606 GN=URB1 PE=1 SV=4	2	1	1	1	1	4	2	4	2	2	2	10	10	4	5.97662	6.35258	5.60066	TRUE	TRUE	TRUE	2.5148	21.1136	16.6265	2.22168e-06	1.60592e-05	5.74577	0.980131	1	1	SND1_uninfected - IgG_uninfected	IP	limma	2.22168e-06	1.60592e-05	TRUE	enriched hit	5.60066
YBX1	P67809	Y-box-binding protein 1 OS=Homo sapiens OX=9606 GN=YBX1 PE=1 SV=3	2	1	1	1	1	4	2	4	2	2	2	9	9	4	6.96718	7.39042	6.54393	TRUE	TRUE	TRUE	2.31506	22.2654	16.6182	2.22839e-06	1.60592e-05	5.74257	0.980141	1	1	SND1_uninfected - IgG_uninfected	IP	limma	2.22839e-06	1.60592e-05	TRUE	enriched hit	6.54393
MYBBP1A	Q9BQG0|Q9BQG0-2	Myb-binding protein 1A OS=Homo sapiens OX=9606 GN=MYBBP1A PE=1 SV=2|Isoform 2 of Myb-binding protein 1A OS=Homo sapiens OX=9606 GN=MYBBP1A	2	1	1	1	1	4	2	4	2	2	2	32	32	18	7.12671	7.69406	6.55936	TRUE	TRUE	TRUE	2.80006	24.873	16.6153	2.23078e-06	1.60592e-05	5.74143	0.980144	1	1	SND1_uninfected - IgG_uninfected	IP	limma	2.23078e-06	1.60592e-05	TRUE	enriched hit	6.55936
TUBGCP2	Q9BSJ2|Q9BSJ2-4	Gamma-tubulin complex component 2 OS=Homo sapiens OX=9606 GN=TUBGCP2 PE=1 SV=2|Isoform 3 of Gamma-tubulin complex component 2 OS=Homo sapiens OX=9606 GN=TUBGCP2	2	1	1	1	1	4	2	4	2	2	2	17	13	17	6.43919	6.32237	6.556	TRUE	TRUE	TRUE	2.12006	25.4063	16.615	2.23102e-06	1.60592e-05	5.74131	0.980145	1	1	SND1_uninfected - IgG_uninfected	IP	limma	2.23102e-06	1.60592e-05	TRUE	enriched hit	6.556
PRPF8	Q6P2Q9	Pre-mRNA-processing-splicing factor 8 OS=Homo sapiens OX=9606 GN=PRPF8 PE=1 SV=2	2	1	1	1	1	4	2	4	2	2	2	84	84	36	7.23224	7.61318	6.8513	TRUE	TRUE	TRUE	2.15078	26.4153	16.5984	2.24466e-06	1.61075e-05	5.73485	0.980164	1	1	SND1_uninfected - IgG_uninfected	IP	limma	2.24466e-06	1.61075e-05	TRUE	enriched hit	6.8513
CRNKL1	Q5JY65|Q9BZJ0|Q9BZJ0-2|Q9BZJ0-3	Crooked neck-like protein 1 OS=Homo sapiens OX=9606 GN=CRNKL1 PE=1 SV=1|Crooked neck-like protein 1 OS=Homo sapiens OX=9606 GN=CRNKL1 PE=1 SV=4|Isoform 2 of Crooked neck-like protein 1 OS=Homo sapiens OX=9606 GN=CRNKL1|Isoform 3 of Crooked neck-like protein 1 OS=Homo sapiens OX=9606 GN=CRNKL1	2	1	1	1	1	4	2	4	2	2	2	17	17	11	6.55535	6.63382	6.47688	TRUE	TRUE	TRUE	2.25889	24.6131	16.5419	2.29167e-06	1.62522e-05	5.71283	0.980232	1	1	SND1_uninfected - IgG_uninfected	IP	limma	2.29167e-06	1.62522e-05	TRUE	enriched hit	6.47688
SF3A2	K7EMT0|Q15428	Splicing factor 3A subunit 2 (Fragment) OS=Homo sapiens OX=9606 GN=SF3A2 PE=1 SV=2|Splicing factor 3A subunit 2 OS=Homo sapiens OX=9606 GN=SF3A2 PE=1 SV=2	2	1	1	1	1	4	2	4	2	2	2	8	8	2	6.46985	6.99793	5.94178	TRUE	TRUE	TRUE	2.68763	21.0062	16.5394	2.29383e-06	1.62522e-05	5.71183	0.980235	1	1	SND1_uninfected - IgG_uninfected	IP	limma	2.29383e-06	1.62522e-05	TRUE	enriched hit	5.94178
FAM98A	E9PH82|Q8NCA5	Protein FAM98A OS=Homo sapiens OX=9606 GN=FAM98A PE=1 SV=1|Protein FAM98A OS=Homo sapiens OX=9606 GN=FAM98A PE=1 SV=2	2	1	1	1	1	4	2	4	2	2	2	5	5	4	6.67625	6.7909	6.5616	TRUE	TRUE	TRUE	3.0948	22.5465	16.5183	2.31167e-06	1.62522e-05	5.7036	0.98026	1	1	SND1_uninfected - IgG_uninfected	IP	limma	2.31167e-06	1.62522e-05	TRUE	enriched hit	6.5616
U2SURP	E7ET15|O15042|O15042-2	U2 snRNP-associated SURP motif-containing protein OS=Homo sapiens OX=9606 GN=U2SURP PE=1 SV=1|U2 snRNP-associated SURP motif-containing protein OS=Homo sapiens OX=9606 GN=U2SURP PE=1 SV=2|Isoform 2 of U2 snRNP-associated SURP motif-containing protein OS=Homo sapiens OX=9606 GN=U2SURP	2	1	1	1	1	4	2	4	2	2	2	21	21	3	6.38089	7.04233	5.71944	TRUE	TRUE	TRUE	2.71188	21.8781	16.5109	2.31797e-06	1.62522e-05	5.7007	0.980269	1	1	SND1_uninfected - IgG_uninfected	IP	limma	2.31797e-06	1.62522e-05	TRUE	enriched hit	5.71944
EIF3D	O15371|O15371-2|O15371-3	Eukaryotic translation initiation factor 3 subunit D OS=Homo sapiens OX=9606 GN=EIF3D PE=1 SV=1|Isoform 2 of Eukaryotic translation initiation factor 3 subunit D OS=Homo sapiens OX=9606 GN=EIF3D|Isoform 3 of Eukaryotic translation initiation factor 3 subunit D OS=Homo sapiens OX=9606 GN=EIF3D	2	1	1	1	1	4	2	4	2	2	2	16	16	3	6.88361	7.50968	6.25753	TRUE	TRUE	TRUE	3.33189	22.6741	16.5097	2.31899e-06	1.62522e-05	5.70024	0.98027	1	1	SND1_uninfected - IgG_uninfected	IP	limma	2.31899e-06	1.62522e-05	TRUE	enriched hit	6.25753
CPSF7	F5H669|Q8N684|Q8N684-2|Q8N684-3	Cleavage and polyadenylation-specificity factor subunit 7 (Fragment) OS=Homo sapiens OX=9606 GN=CPSF7 PE=1 SV=1|Cleavage and polyadenylation specificity factor subunit 7 OS=Homo sapiens OX=9606 GN=CPSF7 PE=1 SV=1|Isoform 2 of Cleavage and polyadenylation specificity factor subunit 7 OS=Homo sapiens OX=9606 GN=CPSF7|Isoform 3 of Cleavage and polyadenylation specificity factor subunit 7 OS=Homo sap…	2	1	1	1	1	4	2	4	2	2	2	14	14	5	6.60714	7.03331	6.18097	TRUE	TRUE	TRUE	2.33928	22.2148	16.5082	2.32032e-06	1.62522e-05	5.69963	0.980272	1	1	SND1_uninfected - IgG_uninfected	IP	limma	2.32032e-06	1.62522e-05	TRUE	enriched hit	6.18097
MAGT1	A0A087WU53|Q9H0U3	Dolichyl-diphosphooligosaccharide--protein glycosyltransferase subunit MAGT1 OS=Homo sapiens OX=9606 GN=MAGT1 PE=1 SV=1|Magnesium transporter protein 1 OS=Homo sapiens OX=9606 GN=MAGT1 PE=1 SV=1	2	1	1	1	1	4	2	4	2	2	2	8	8	5	7.08682	7.22966	6.94398	TRUE	TRUE	TRUE	1.87655	23.5477	16.5062	2.322e-06	1.62522e-05	5.69886	0.980275	1	1	SND1_uninfected - IgG_uninfected	IP	limma	2.322e-06	1.62522e-05	TRUE	enriched hit	6.94398
ZNF638	Q14966|Q14966-3	Isoform 3 of Zinc finger protein 638 OS=Homo sapiens OX=9606 GN=ZNF638|Zinc finger protein 638 OS=Homo sapiens OX=9606 GN=ZNF638 PE=1 SV=2	2	1	1	1	1	4	2	4	2	2	2	41	41	19	6.5466	6.98915	6.10405	TRUE	TRUE	TRUE	2.278	24.4749	16.5038	2.32406e-06	1.62522e-05	5.69792	0.980277	1	1	SND1_uninfected - IgG_uninfected	IP	limma	2.32406e-06	1.62522e-05	TRUE	enriched hit	6.10405
DNTTIP2	Q5QJE6	Deoxynucleotidyltransferase terminal-interacting protein 2 OS=Homo sapiens OX=9606 GN=DNTTIP2 PE=1 SV=2	2	1	1	1	1	4	2	4	2	2	2	17	17	7	6.47543	6.82669	6.12416	TRUE	TRUE	TRUE	3.0249	22.7114	16.4986	2.32855e-06	1.62522e-05	5.69586	0.980284	1	1	SND1_uninfected - IgG_uninfected	IP	limma	2.32855e-06	1.62522e-05	TRUE	enriched hit	6.12416
ZC3HAV1	C9J6P4|Q7Z2W4	Zinc finger CCCH-type antiviral protein 1 OS=Homo sapiens OX=9606 GN=ZC3HAV1 PE=1 SV=1|Zinc finger CCCH-type antiviral protein 1 OS=Homo sapiens OX=9606 GN=ZC3HAV1 PE=1 SV=3	2	1	1	1	1	4	2	4	2	2	2	27	27	21	7.13933	7.31465	6.96401	TRUE	TRUE	TRUE	2.24927	25.2845	16.4853	2.34e-06	1.62522e-05	5.69065	0.9803	1	1	SND1_uninfected - IgG_uninfected	IP	limma	2.34e-06	1.62522e-05	TRUE	enriched hit	6.96401
BAZ2A	F8VU39|J3KPG5|Q9UIF9|Q9UIF9-2|Q9UIF9-3	Bromodomain adjacent to zinc finger domain protein 2A OS=Homo sapiens OX=9606 GN=BAZ2A PE=1 SV=1|Bromodomain adjacent to zinc finger domain protein 2A OS=Homo sapiens OX=9606 GN=BAZ2A PE=1 SV=1|Bromodomain adjacent to zinc finger domain protein 2A OS=Homo sapiens OX=9606 GN=BAZ2A PE=1 SV=4|Isoform 1 of Bromodomain adjacent to zinc finger domain protein 2A OS=Homo sapiens OX=9606 GN=BAZ2A|Isoform …	2	1	1	1	1	4	2	4	2	2	2	19	19	2	6.11971	6.62359	5.61583	TRUE	TRUE	TRUE	2.33996	21.0305	16.4833	2.34171e-06	1.62522e-05	5.68988	0.980302	1	1	SND1_uninfected - IgG_uninfected	IP	limma	2.34171e-06	1.62522e-05	TRUE	enriched hit	5.61583
RALY	Q9UKM9	RNA-binding protein Raly OS=Homo sapiens OX=9606 GN=RALY PE=1 SV=1	2	1	1	1	1	4	2	4	2	2	2	14	14	13	7.50151	7.52504	7.47798	TRUE	TRUE	TRUE	3.17707	25.4434	16.4682	2.35475e-06	1.62914e-05	5.68397	0.98032	1	1	SND1_uninfected - IgG_uninfected	IP	limma	2.35475e-06	1.62914e-05	TRUE	enriched hit	7.47798
USP10	Q14694|Q14694-2|Q14694-3	Ubiquitin carboxyl-terminal hydrolase 10 OS=Homo sapiens OX=9606 GN=USP10 PE=1 SV=2|Isoform 2 of Ubiquitin carboxyl-terminal hydrolase 10 OS=Homo sapiens OX=9606 GN=USP10|Isoform 3 of Ubiquitin carboxyl-terminal hydrolase 10 OS=Homo sapiens OX=9606 GN=USP10	2	1	1	1	1	4	2	4	2	2	2	17	17	11	6.7502	6.99962	6.50078	TRUE	TRUE	TRUE	2.29342	24.3947	16.4547	2.36655e-06	1.62914e-05	5.67866	0.980336	1	1	SND1_uninfected - IgG_uninfected	IP	limma	2.36655e-06	1.62914e-05	TRUE	enriched hit	6.50078
SF3A1	Q15459	Splicing factor 3A subunit 1 OS=Homo sapiens OX=9606 GN=SF3A1 PE=1 SV=1	2	1	1	1	1	4	2	4	2	2	2	26	26	8	6.63947	7.34278	5.93615	TRUE	TRUE	TRUE	2.29479	22.9702	16.4473	2.37306e-06	1.62914e-05	5.67574	0.980345	1	1	SND1_uninfected - IgG_uninfected	IP	limma	2.37306e-06	1.62914e-05	TRUE	enriched hit	5.93615
XRCC6	P12956	X-ray repair cross-complementing protein 6 OS=Homo sapiens OX=9606 GN=XRCC6 PE=1 SV=2	2	1	1	1	1	4	2	4	2	2	2	33	32	33	8.03176	7.86091	8.2026	TRUE	TRUE	TRUE	3.43142	28.2704	16.434	2.38471e-06	1.62914e-05	5.67053	0.980361	1	1	SND1_uninfected - IgG_uninfected	IP	limma	2.38471e-06	1.62914e-05	TRUE	enriched hit	8.2026
PPHLN1	F8W0Q9|Q8NEY8|Q8NEY8-2|Q8NEY8-8|Q8NEY8-9	Isoform 2 of Periphilin-1 OS=Homo sapiens OX=9606 GN=PPHLN1|Isoform 8 of Periphilin-1 OS=Homo sapiens OX=9606 GN=PPHLN1|Isoform 9 of Periphilin-1 OS=Homo sapiens OX=9606 GN=PPHLN1|Periphilin-1 OS=Homo sapiens OX=9606 GN=PPHLN1 PE=1 SV=1|Periphilin-1 OS=Homo sapiens OX=9606 GN=PPHLN1 PE=1 SV=2	2	1	1	1	1	4	2	4	2	2	2	10	10	7	6.45401	6.85911	6.04891	TRUE	TRUE	TRUE	2.19863	22.939	16.4262	2.39166e-06	1.62914e-05	5.66744	0.98037	1	1	SND1_uninfected - IgG_uninfected	IP	limma	2.39166e-06	1.62914e-05	TRUE	enriched hit	6.04891
SHMT1	P34896|P34896-2	Serine hydroxymethyltransferase, cytosolic OS=Homo sapiens OX=9606 GN=SHMT1 PE=1 SV=1|Isoform 2 of Serine hydroxymethyltransferase, cytosolic OS=Homo sapiens OX=9606 GN=SHMT1	2	1	1	1	1	4	2	4	2	2	2	12	12	6	6.96995	7.00042	6.93947	TRUE	TRUE	TRUE	-2.8095	24.2148	-16.421	2.39624e-06	1.62914e-05	5.6654	0.980376	1	1	SND1_uninfected - IgG_uninfected	IP	limma	2.39624e-06	1.62914e-05	FALSE	no hit	6.93947
POP1	Q99575	Ribonucleases P/MRP protein subunit POP1 OS=Homo sapiens OX=9606 GN=POP1 PE=1 SV=2	2	1	1	1	1	4	2	4	2	2	2	22	22	2	6.31325	6.97302	5.65349	TRUE	TRUE	TRUE	2.90731	20.2847	16.4208	2.39642e-06	1.62914e-05	5.66532	0.980377	1	1	SND1_uninfected - IgG_uninfected	IP	limma	2.39642e-06	1.62914e-05	TRUE	enriched hit	5.65349
BEND3	Q5T5X7	BEN domain-containing protein 3 OS=Homo sapiens OX=9606 GN=BEND3 PE=1 SV=1	2	1	1	1	1	4	2	4	2	2	2	7	3	7	5.96747	6.00767	5.92727	TRUE	TRUE	TRUE	2.17666	22.2207	16.3987	2.41611e-06	1.63774e-05	5.65662	0.980403	1	1	SND1_uninfected - IgG_uninfected	IP	limma	2.41611e-06	1.63774e-05	TRUE	enriched hit	5.92727
SLC35A1	P78382|P78382-2	CMP-sialic acid transporter OS=Homo sapiens OX=9606 GN=SLC35A1 PE=1 SV=1|Isoform 2 of CMP-sialic acid transporter OS=Homo sapiens OX=9606 GN=SLC35A1	2	1	1	1	1	4	2	4	2	2	2	2	2	2	6.32139	6.6288	6.01398	TRUE	TRUE	TRUE	1.83784	21.7726	16.338	2.47127e-06	1.65675e-05	5.6326	0.980476	1	1	SND1_uninfected - IgG_uninfected	IP	limma	2.47127e-06	1.65675e-05	TRUE	enriched hit	6.01398
RBM5	P52756	RNA-binding protein 5 OS=Homo sapiens OX=9606 GN=RBM5 PE=1 SV=2	2	1	1	1	1	4	2	4	2	2	2	13	13	4	6.18752	6.54473	5.83031	TRUE	TRUE	TRUE	1.93218	22.2233	16.3328	2.476e-06	1.65675e-05	5.63056	0.980482	1	1	SND1_uninfected - IgG_uninfected	IP	limma	2.476e-06	1.65675e-05	TRUE	enriched hit	5.83031
RTCB	Q9Y3I0	RNA-splicing ligase RtcB homolog OS=Homo sapiens OX=9606 GN=RTCB PE=1 SV=1	2	1	1	1	1	4	2	4	2	2	2	20	20	11	7.12043	7.52229	6.71858	TRUE	TRUE	TRUE	2.42661	24.8913	16.3239	2.48421e-06	1.65675e-05	5.62704	0.980492	1	1	SND1_uninfected - IgG_uninfected	IP	limma	2.48421e-06	1.65675e-05	TRUE	enriched hit	6.71858
ZMYM3	A6NHB5|A6NHN7|Q14202	Zinc finger MYM-type protein 3 OS=Homo sapiens OX=9606 GN=ZMYM3 PE=1 SV=1|Zinc finger MYM-type protein 3 OS=Homo sapiens OX=9606 GN=ZMYM3 PE=1 SV=1|Zinc finger MYM-type protein 3 OS=Homo sapiens OX=9606 GN=ZMYM3 PE=1 SV=2	2	1	1	1	1	4	2	4	2	2	2	9	9	2	6.09257	6.58866	5.59648	TRUE	TRUE	TRUE	2.12615	20.5321	16.3224	2.48569e-06	1.65675e-05	5.6264	0.980494	1	1	SND1_uninfected - IgG_uninfected	IP	limma	2.48569e-06	1.65675e-05	TRUE	enriched hit	5.59648
SFPQ	P23246	Splicing factor, proline- and glutamine-rich OS=Homo sapiens OX=9606 GN=SFPQ PE=1 SV=2	2	1	1	1	1	4	2	4	2	2	2	29	29	6	7.21863	8.11928	6.31799	TRUE	TRUE	TRUE	2.11043	23.1516	16.3145	2.49296e-06	1.65675e-05	5.62329	0.980504	1	1	SND1_uninfected - IgG_uninfected	IP	limma	2.49296e-06	1.65675e-05	TRUE	enriched hit	6.31799
RBM12B	Q8IXT5	RNA-binding protein 12B OS=Homo sapiens OX=9606 GN=RBM12B PE=1 SV=2	2	1	1	1	1	4	2	4	2	2	2	35	25	35	7.16544	6.87537	7.4555	TRUE	TRUE	TRUE	2.53346	26.528	16.3018	2.50484e-06	1.65675e-05	5.61823	0.980519	1	1	SND1_uninfected - IgG_uninfected	IP	limma	2.50484e-06	1.65675e-05	TRUE	enriched hit	7.4555
PATL1	Q86TB9|Q86TB9-4	Protein PAT1 homolog 1 OS=Homo sapiens OX=9606 GN=PATL1 PE=1 SV=2|Isoform 4 of Protein PAT1 homolog 1 OS=Homo sapiens OX=9606 GN=PATL1	2	1	1	1	1	4	2	4	2	2	2	10	10	5	6.36178	6.54252	6.18104	TRUE	TRUE	TRUE	1.90073	23.2991	16.2976	2.50875e-06	1.65675e-05	5.61657	0.980524	1	1	SND1_uninfected - IgG_uninfected	IP	limma	2.50875e-06	1.65675e-05	TRUE	enriched hit	6.18104
SMARCE1	A0A2R8Y855|B4DGM3|Q969G3|Q969G3-2	Isoform 2 of SWI/SNF-related matrix-associated actin-dependent regulator of chromatin subfamily E member 1 OS=Homo sapiens OX=9606 GN=SMARCE1|SWI/SNF-related matrix-associated actin-dependent regulator of chromatin subfamily E member 1 OS=Homo sapiens OX=9606 GN=SMARCE1 PE=1 SV=1|SWI/SNF-related matrix-associated actin-dependent regulator of chromatin subfamily E member 1 OS=Homo sapiens OX=9606 …	2	1	1	1	1	4	2	4	2	2	2	15	15	5	6.63939	6.99207	6.28671	TRUE	TRUE	TRUE	2.39808	23.0129	16.2953	2.51086e-06	1.65675e-05	5.61568	0.980526	1	1	SND1_uninfected - IgG_uninfected	IP	limma	2.51086e-06	1.65675e-05	TRUE	enriched hit	6.28671
MAK16	Q9BXY0	Protein MAK16 homolog OS=Homo sapiens OX=9606 GN=MAK16 PE=1 SV=2	2	1	1	1	1	4	2	4	2	2	2	7	7	2	5.91669	5.95067	5.8827	TRUE	TRUE	TRUE	2.0913	21.6563	16.2777	2.52739e-06	1.65675e-05	5.60869	0.980547	1	1	SND1_uninfected - IgG_uninfected	IP	limma	2.52739e-06	1.65675e-05	TRUE	enriched hit	5.8827
CTR9	Q6PD62	RNA polymerase-associated protein CTR9 homolog OS=Homo sapiens OX=9606 GN=CTR9 PE=1 SV=1	2	1	1	1	1	4	2	4	2	2	2	24	24	5	6.47161	6.94068	6.00255	TRUE	TRUE	TRUE	2.16064	23.0906	16.2769	2.52816e-06	1.65675e-05	5.60836	0.980548	1	1	SND1_uninfected - IgG_uninfected	IP	limma	2.52816e-06	1.65675e-05	TRUE	enriched hit	6.00255
TIMELESS	Q9UNS1|Q9UNS1-2	Protein timeless homolog OS=Homo sapiens OX=9606 GN=TIMELESS PE=1 SV=2|Isoform 2 of Protein timeless homolog OS=Homo sapiens OX=9606 GN=TIMELESS	2	1	1	1	1	4	2	4	2	2	2	10	10	8	6.06911	6.19716	5.94105	TRUE	TRUE	TRUE	1.88298	23.156	16.2757	2.52934e-06	1.65675e-05	5.60787	0.98055	1	1	SND1_uninfected - IgG_uninfected	IP	limma	2.52934e-06	1.65675e-05	TRUE	enriched hit	5.94105
RBBP7	Q16576	Histone-binding protein RBBP7 OS=Homo sapiens OX=9606 GN=RBBP7 PE=1 SV=1	2	1	1	1	1	4	2	4	2	2	2	8	8	4	6.48069	6.89816	6.06323	TRUE	TRUE	TRUE	2.26861	22.1039	16.2754	2.52965e-06	1.65675e-05	5.60773	0.98055	1	1	SND1_uninfected - IgG_uninfected	IP	limma	2.52965e-06	1.65675e-05	TRUE	enriched hit	6.06323
MAFG	O15525	Transcription factor MafG OS=Homo sapiens OX=9606 GN=MAFG PE=1 SV=1	2	1	1	1	1	4	2	4	2	2	2	6	2	6	6.49113	6.31901	6.66325	TRUE	TRUE	TRUE	3.2829	23.6628	16.222	2.58067e-06	1.68541e-05	5.58646	0.980614	1	1	SND1_uninfected - IgG_uninfected	IP	limma	2.58067e-06	1.68541e-05	TRUE	enriched hit	6.66325
DNAJC16	Q5TDH4|Q9Y2G8	DnaJ homolog subfamily C member 16 OS=Homo sapiens OX=9606 GN=DNAJC16 PE=1 SV=1|DnaJ homolog subfamily C member 16 OS=Homo sapiens OX=9606 GN=DNAJC16 PE=2 SV=3	1	NA	1	NA	1	4	NA	4	2	NA	2	4	NA	4	5.96109	NA	5.96109	TRUE	FALSE	TRUE	2.22736	21.8217	16.2063	2.59587e-06	1.68851e-05	5.58021	0.980633	1	1	SND1_uninfected - IgG_uninfected	IP	limma	2.59587e-06	1.68851e-05	TRUE	enriched hit	5.96109
VRK3	M0QYA8|M0R073|Q8IV63|Q8IV63-2|Q8IV63-3	Inactive serine/threonine-protein kinase VRK3 OS=Homo sapiens OX=9606 GN=VRK3 PE=1 SV=1|Inactive serine/threonine-protein kinase VRK3 OS=Homo sapiens OX=9606 GN=VRK3 PE=1 SV=1|Inactive serine/threonine-protein kinase VRK3 OS=Homo sapiens OX=9606 GN=VRK3 PE=1 SV=2|Isoform 2 of Inactive serine/threonine-protein kinase VRK3 OS=Homo sapiens OX=9606 GN=VRK3|Isoform 3 of Inactive serine/threonine-prote…	2	1	1	1	1	4	2	4	2	2	2	3	3	2	6.02827	6.12455	5.93198	TRUE	TRUE	TRUE	2.68049	21.0948	16.2021	2.59994e-06	1.68851e-05	5.57854	0.980638	1	1	SND1_uninfected - IgG_uninfected	IP	limma	2.59994e-06	1.68851e-05	TRUE	enriched hit	5.93198
INCENP	Q9NQS7|Q9NQS7-2	Inner centromere protein OS=Homo sapiens OX=9606 GN=INCENP PE=1 SV=3|Isoform 2 of Inner centromere protein OS=Homo sapiens OX=9606 GN=INCENP	2	1	1	1	1	4	2	4	2	2	2	13	13	3	6.01598	6.29344	5.73852	TRUE	TRUE	TRUE	2.43926	21.9673	16.1945	2.60738e-06	1.68862e-05	5.57549	0.980647	1	1	SND1_uninfected - IgG_uninfected	IP	limma	2.60738e-06	1.68862e-05	TRUE	enriched hit	5.73852
COQ8B	A0A7I2V544|A0A7I2V5Z5|M0R0L2|Q96D53|Q96D53-2	Atypical kinase COQ8B, mitochondrial OS=Homo sapiens OX=9606 GN=COQ8B PE=1 SV=2|Atypical kinase COQ8B, mitochondrial OS=Homo sapiens OX=9606 GN=COQ8B PE=4 SV=1|Isoform 2 of Atypical kinase COQ8B, mitochondrial OS=Homo sapiens OX=9606 GN=COQ8B	2	1	1	1	1	4	2	4	2	2	2	8	5	8	6.17084	6.17139	6.1703	TRUE	TRUE	TRUE	2.23674	23.3509	16.1552	2.64621e-06	1.70901e-05	5.55973	0.980694	1	1	SND1_uninfected - IgG_uninfected	IP	limma	2.64621e-06	1.70901e-05	TRUE	enriched hit	6.1703
CHD7	Q9P2D1	Chromodomain-helicase-DNA-binding protein 7 OS=Homo sapiens OX=9606 GN=CHD7 PE=1 SV=3	2	1	1	1	1	4	2	4	2	2	2	2	2	2	5.52153	5.58908	5.45398	TRUE	TRUE	TRUE	2.3451	20.6	16.1396	2.66175e-06	1.71428e-05	5.55349	0.980713	1	1	SND1_uninfected - IgG_uninfected	IP	limma	2.66175e-06	1.71428e-05	TRUE	enriched hit	5.45398
RRP9	O43818	U3 small nucleolar RNA-interacting protein 2 OS=Homo sapiens OX=9606 GN=RRP9 PE=1 SV=1	2	1	1	1	1	4	2	4	2	2	2	5	5	4	6.51128	6.81182	6.21073	TRUE	TRUE	TRUE	3.00436	22.6485	16.1163	2.68527e-06	1.72049e-05	5.54411	0.98074	1	1	SND1_uninfected - IgG_uninfected	IP	limma	2.68527e-06	1.72049e-05	TRUE	enriched hit	6.21073
WDR37	A0A3B3IT47|Q9Y2I8|Q9Y2I8-2	WD repeat-containing protein 37 OS=Homo sapiens OX=9606 GN=WDR37 PE=1 SV=1|WD repeat-containing protein 37 OS=Homo sapiens OX=9606 GN=WDR37 PE=1 SV=2|Isoform 2 of WD repeat-containing protein 37 OS=Homo sapiens OX=9606 GN=WDR37	1	NA	1	NA	1	4	NA	4	2	NA	2	3	NA	3	5.9731	NA	5.9731	TRUE	FALSE	TRUE	2.89108	21.9587	16.1154	2.68618e-06	1.72049e-05	5.54375	0.980741	1	1	SND1_uninfected - IgG_uninfected	IP	limma	2.68618e-06	1.72049e-05	TRUE	enriched hit	5.9731
CPSF2	Q9P2I0	Cleavage and polyadenylation specificity factor subunit 2 OS=Homo sapiens OX=9606 GN=CPSF2 PE=1 SV=2	2	1	1	1	1	4	2	4	2	2	2	15	15	5	6.66545	7.00461	6.3263	TRUE	TRUE	TRUE	1.98164	23.3651	16.0767	2.72572e-06	1.73584e-05	5.52816	0.980788	1	1	SND1_uninfected - IgG_uninfected	IP	limma	2.72572e-06	1.73584e-05	TRUE	enriched hit	6.3263
LRRC14	E9PP40|Q15048	Leucine-rich repeat-containing protein 14 (Fragment) OS=Homo sapiens OX=9606 GN=LRRC14 PE=1 SV=1|Leucine-rich repeat-containing protein 14 OS=Homo sapiens OX=9606 GN=LRRC14 PE=1 SV=1	1	NA	1	NA	1	4	NA	4	2	NA	2	2	NA	2	5.67042	NA	5.67042	TRUE	FALSE	TRUE	1.94648	21.1598	16.0737	2.72878e-06	1.73584e-05	5.52696	0.980791	1	1	SND1_uninfected - IgG_uninfected	IP	limma	2.72878e-06	1.73584e-05	TRUE	enriched hit	5.67042
RBMXL1	Q96E39	RNA binding motif protein, X-linked-like-1 OS=Homo sapiens OX=9606 GN=RBMXL1 PE=1 SV=1	1	NA	1	NA	1	4	NA	4	2	NA	2	2	NA	2	5.88815	NA	5.88815	TRUE	FALSE	TRUE	2.01058	22.0862	16.0614	2.7415e-06	1.73584e-05	5.522	0.980806	1	1	SND1_uninfected - IgG_uninfected	IP	limma	2.7415e-06	1.73584e-05	TRUE	enriched hit	5.88815
TWNK	Q96RR1	Twinkle protein, mitochondrial OS=Homo sapiens OX=9606 GN=TWNK PE=1 SV=1	2	1	1	1	1	4	2	4	2	2	2	4	4	3	5.5904	5.63415	5.54665	TRUE	TRUE	TRUE	2.30554	21.393	16.0508	2.75254e-06	1.73584e-05	5.51771	0.980819	1	1	SND1_uninfected - IgG_uninfected	IP	limma	2.75254e-06	1.73584e-05	TRUE	enriched hit	5.54665
RCOR1	Q9UKL0	REST corepressor 1 OS=Homo sapiens OX=9606 GN=RCOR1 PE=1 SV=2	2	1	1	1	1	4	2	4	2	2	2	12	12	2	6.31536	6.77604	5.85467	TRUE	TRUE	TRUE	2.573	21.0269	16.05	2.75336e-06	1.73584e-05	5.51739	0.98082	1	1	SND1_uninfected - IgG_uninfected	IP	limma	2.75336e-06	1.73584e-05	TRUE	enriched hit	5.85467
SRBD1	Q8N5C6	S1 RNA-binding domain-containing protein 1 OS=Homo sapiens OX=9606 GN=SRBD1 PE=1 SV=2	2	1	1	1	1	4	2	4	2	2	2	9	9	8	6.14754	6.24182	6.05326	TRUE	TRUE	TRUE	2.3287	23.2699	16.0485	2.75494e-06	1.73584e-05	5.51678	0.980821	1	1	SND1_uninfected - IgG_uninfected	IP	limma	2.75494e-06	1.73584e-05	TRUE	enriched hit	6.05326
RPL18A	M0R117|Q02543	60S ribosomal protein L18a OS=Homo sapiens OX=9606 GN=RPL18A PE=1 SV=1|60S ribosomal protein L18a OS=Homo sapiens OX=9606 GN=RPL18A PE=1 SV=2	2	1	1	1	1	4	2	4	2	2	2	7	7	5	7.54678	7.8217	7.27186	TRUE	TRUE	TRUE	3.73721	23.4696	16.0337	2.77039e-06	1.73617e-05	5.51081	0.980839	1	1	SND1_uninfected - IgG_uninfected	IP	limma	2.77039e-06	1.73617e-05	TRUE	enriched hit	7.27186
SON	P18583|P18583-10|P18583-2|P18583-3|P18583-4|P18583-5|P18583-7|P18583-9	Isoform A of Protein SON OS=Homo sapiens OX=9606 GN=SON|Isoform B of Protein SON OS=Homo sapiens OX=9606 GN=SON|Isoform C of Protein SON OS=Homo sapiens OX=9606 GN=SON|Isoform D of Protein SON OS=Homo sapiens OX=9606 GN=SON|Isoform G of Protein SON OS=Homo sapiens OX=9606 GN=SON|Isoform I of Protein SON OS=Homo sapiens OX=9606 GN=SON|Isoform J of Protein SON OS=Homo sapiens OX=9606 GN=SON|Protein…	2	1	1	1	1	4	2	4	2	2	2	33	33	6	6.58413	7.2234	5.94486	TRUE	TRUE	TRUE	2.43141	22.6524	16.0205	2.7843e-06	1.73617e-05	5.50546	0.980855	1	1	SND1_uninfected - IgG_uninfected	IP	limma	2.7843e-06	1.73617e-05	TRUE	enriched hit	5.94486
CENPB	P07199	Major centromere autoantigen B OS=Homo sapiens OX=9606 GN=CENPB PE=1 SV=2	2	1	1	1	1	4	2	4	2	2	2	6	6	2	6.11407	6.42474	5.80339	TRUE	TRUE	TRUE	2.5426	20.8658	16.0144	2.79082e-06	1.73617e-05	5.50297	0.980862	1	1	SND1_uninfected - IgG_uninfected	IP	limma	2.79082e-06	1.73617e-05	TRUE	enriched hit	5.80339
POLR1E	Q9GZS1|Q9GZS1-1	DNA-directed RNA polymerase I subunit RPA49 OS=Homo sapiens OX=9606 GN=POLR1E PE=1 SV=3|Isoform 1 of DNA-directed RNA polymerase I subunit RPA49 OS=Homo sapiens OX=9606 GN=POLR1E	2	1	1	1	1	4	2	4	2	2	2	11	11	3	6.66303	7.10286	6.22321	TRUE	TRUE	TRUE	2.09289	23.1965	15.989	2.81784e-06	1.73617e-05	5.49268	0.980893	1	1	SND1_uninfected - IgG_uninfected	IP	limma	2.81784e-06	1.73617e-05	TRUE	enriched hit	6.22321
L1RE1	Q9UN81	LINE-1 retrotransposable element ORF1 protein OS=Homo sapiens OX=9606 GN=L1RE1 PE=1 SV=1	2	1	1	1	1	4	2	4	2	2	2	5	5	5	6.15671	6.02033	6.29309	TRUE	TRUE	TRUE	3.7053	22.8081	15.9835	2.82373e-06	1.73617e-05	5.49045	0.980899	1	1	SND1_uninfected - IgG_uninfected	IP	limma	2.82373e-06	1.73617e-05	TRUE	enriched hit	6.29309
SNRPD3	P62318|P62318-2	Small nuclear ribonucleoprotein Sm D3 OS=Homo sapiens OX=9606 GN=SNRPD3 PE=1 SV=1|Isoform 2 of Small nuclear ribonucleoprotein Sm D3 OS=Homo sapiens OX=9606 GN=SNRPD3	2	1	1	1	1	4	2	4	2	2	2	4	4	2	6.7893	7.38132	6.19727	TRUE	TRUE	TRUE	2.87791	22.2318	15.9806	2.82678e-06	1.73617e-05	5.4893	0.980902	1	1	SND1_uninfected - IgG_uninfected	IP	limma	2.82678e-06	1.73617e-05	TRUE	enriched hit	6.19727
CDC27	G5EA36|I3L394|P30260|P30260-2	Cell division cycle 27, isoform CRA_c OS=Homo sapiens OX=9606 GN=CDC27 PE=1 SV=1|Cell division cycle protein 27 homolog (Fragment) OS=Homo sapiens OX=9606 GN=CDC27 PE=1 SV=1|Cell division cycle protein 27 homolog OS=Homo sapiens OX=9606 GN=CDC27 PE=1 SV=2|Isoform 2 of Cell division cycle protein 27 homolog OS=Homo sapiens OX=9606 GN=CDC27	2	1	1	1	1	4	2	4	2	2	2	14	14	3	6.45821	6.99881	5.91761	TRUE	TRUE	TRUE	2.19175	22.1809	15.9775	2.8302e-06	1.73617e-05	5.48801	0.980906	1	1	SND1_uninfected - IgG_uninfected	IP	limma	2.8302e-06	1.73617e-05	TRUE	enriched hit	5.91761
ALYREF	E9PB61|Q86V81	THO complex subunit 4 OS=Homo sapiens OX=9606 GN=ALYREF PE=1 SV=1|THO complex subunit 4 OS=Homo sapiens OX=9606 GN=ALYREF PE=1 SV=3	2	1	1	1	1	4	2	4	2	2	2	14	14	4	6.85847	7.44991	6.26703	TRUE	TRUE	TRUE	3.03214	22.2579	15.9775	2.83021e-06	1.73617e-05	5.488	0.980906	1	1	SND1_uninfected - IgG_uninfected	IP	limma	2.83021e-06	1.73617e-05	TRUE	enriched hit	6.26703
RPL21	G3V1B3|M0R181|P46778	60S ribosomal protein L21 (Fragment) OS=Homo sapiens OX=9606 GN=RPL21 PE=1 SV=1|60S ribosomal protein L21 OS=Homo sapiens OX=9606 GN=RPL21 PE=1 SV=1|60S ribosomal protein L21 OS=Homo sapiens OX=9606 GN=RPL21 PE=1 SV=2	2	1	1	1	1	4	2	4	2	2	2	9	9	3	7.23778	7.85533	6.62022	TRUE	TRUE	TRUE	3.8362	23.9542	15.964	2.84476e-06	1.73617e-05	5.48252	0.980922	1	1	SND1_uninfected - IgG_uninfected	IP	limma	2.84476e-06	1.73617e-05	TRUE	enriched hit	6.62022
FDFT1	P37268|P37268-5	Isoform 5 of Squalene synthase OS=Homo sapiens OX=9606 GN=FDFT1|Squalene synthase OS=Homo sapiens OX=9606 GN=FDFT1 PE=1 SV=1	2	1	1	1	1	4	2	4	2	2	2	7	7	3	6.19136	6.70505	5.67767	TRUE	TRUE	TRUE	1.92073	20.8746	15.938	2.87301e-06	1.73617e-05	5.47197	0.980953	1	1	SND1_uninfected - IgG_uninfected	IP	limma	2.87301e-06	1.73617e-05	TRUE	enriched hit	5.67767
PLEKHA7	E9PKC0|Q6IQ23|Q6IQ23-2	Isoform 2 of Pleckstrin homology domain-containing family A member 7 OS=Homo sapiens OX=9606 GN=PLEKHA7|Pleckstrin homology domain-containing family A member 7 OS=Homo sapiens OX=9606 GN=PLEKHA7 PE=1 SV=1|Pleckstrin homology domain-containing family A member 7 OS=Homo sapiens OX=9606 GN=PLEKHA7 PE=1 SV=2	2	1	1	1	1	4	2	4	2	2	2	15	15	7	6.28148	6.54211	6.02085	TRUE	TRUE	TRUE	2.38895	23.3657	15.9376	2.87343e-06	1.73617e-05	5.47182	0.980954	1	1	SND1_uninfected - IgG_uninfected	IP	limma	2.87343e-06	1.73617e-05	TRUE	enriched hit	6.02085
MORC4	Q8TE76|Q8TE76-3	MORC family CW-type zinc finger protein 4 OS=Homo sapiens OX=9606 GN=MORC4 PE=1 SV=2|Isoform 3 of MORC family CW-type zinc finger protein 4 OS=Homo sapiens OX=9606 GN=MORC4	1	NA	1	NA	1	4	NA	4	2	NA	2	3	NA	3	5.51918	NA	5.51918	TRUE	FALSE	TRUE	1.83099	21.2061	15.9368	2.8744e-06	1.73617e-05	5.47146	0.980955	1	1	SND1_uninfected - IgG_uninfected	IP	limma	2.8744e-06	1.73617e-05	TRUE	enriched hit	5.51918
DHX36	Q9H2U1|Q9H2U1-2|Q9H2U1-3	ATP-dependent DNA/RNA helicase DHX36 OS=Homo sapiens OX=9606 GN=DHX36 PE=1 SV=2|Isoform 2 of ATP-dependent DNA/RNA helicase DHX36 OS=Homo sapiens OX=9606 GN=DHX36|Isoform 3 of ATP-dependent DNA/RNA helicase DHX36 OS=Homo sapiens OX=9606 GN=DHX36	2	1	1	1	1	4	2	4	2	2	2	27	27	7	6.58969	6.79928	6.3801	TRUE	TRUE	TRUE	2.38995	22.8116	15.9269	2.8852e-06	1.73617e-05	5.46745	0.980967	1	1	SND1_uninfected - IgG_uninfected	IP	limma	2.8852e-06	1.73617e-05	TRUE	enriched hit	6.3801
CCNT1	O60563	Cyclin-T1 OS=Homo sapiens OX=9606 GN=CCNT1 PE=1 SV=1	2	1	1	1	1	4	2	4	2	2	2	14	14	6	6.45404	6.86496	6.04313	TRUE	TRUE	TRUE	2.14877	22.7065	15.9207	2.8921e-06	1.73617e-05	5.46489	0.980974	1	1	SND1_uninfected - IgG_uninfected	IP	limma	2.8921e-06	1.73617e-05	TRUE	enriched hit	6.04313
NHP2	Q9NX24	H/ACA ribonucleoprotein complex subunit 2 OS=Homo sapiens OX=9606 GN=NHP2 PE=1 SV=1	2	1	1	1	1	4	2	4	2	2	2	3	3	2	6.61636	6.47488	6.75784	TRUE	TRUE	TRUE	2.91078	22.7356	15.9176	2.89551e-06	1.73617e-05	5.46364	0.980978	1	1	SND1_uninfected - IgG_uninfected	IP	limma	2.89551e-06	1.73617e-05	TRUE	enriched hit	6.75784
SNRNP200	O75643	U5 small nuclear ribonucleoprotein 200 kDa helicase OS=Homo sapiens OX=9606 GN=SNRNP200 PE=1 SV=2	2	1	1	1	1	4	2	4	2	2	2	71	71	45	7.18443	7.49649	6.87236	TRUE	TRUE	TRUE	2.12603	26.634	15.9123	2.90131e-06	1.73617e-05	5.4615	0.980984	1	1	SND1_uninfected - IgG_uninfected	IP	limma	2.90131e-06	1.73617e-05	TRUE	enriched hit	6.87236
YTHDC2	Q9H6S0	3'-5' RNA helicase YTHDC2 OS=Homo sapiens OX=9606 GN=YTHDC2 PE=1 SV=2	2	1	1	1	1	4	2	4	2	2	2	14	14	5	6.31039	6.53251	6.08828	TRUE	TRUE	TRUE	1.99535	23.0898	15.9076	2.90655e-06	1.73617e-05	5.45957	0.98099	1	1	SND1_uninfected - IgG_uninfected	IP	limma	2.90655e-06	1.73617e-05	TRUE	enriched hit	6.08828
GTPBP4	Q9BZE4	Nucleolar GTP-binding protein 1 OS=Homo sapiens OX=9606 GN=GTPBP4 PE=1 SV=3	2	1	1	1	1	4	2	4	2	2	2	25	25	11	7.10853	7.44138	6.77567	TRUE	TRUE	TRUE	3.11088	24.1174	15.9014	2.91344e-06	1.73617e-05	5.45704	0.980997	1	1	SND1_uninfected - IgG_uninfected	IP	limma	2.91344e-06	1.73617e-05	TRUE	enriched hit	6.77567
NEMF	O60524|O60524-3|O60524-4	Nuclear export mediator factor NEMF OS=Homo sapiens OX=9606 GN=NEMF PE=1 SV=4|Isoform 3 of Nuclear export mediator factor NEMF OS=Homo sapiens OX=9606 GN=NEMF|Isoform 4 of Nuclear export mediator factor NEMF OS=Homo sapiens OX=9606 GN=NEMF	2	1	1	1	1	4	2	4	2	2	2	20	20	5	6.40369	6.96762	5.83976	TRUE	TRUE	TRUE	2.39679	22.4638	15.8696	2.9491e-06	1.73617e-05	5.44404	0.981035	1	1	SND1_uninfected - IgG_uninfected	IP	limma	2.9491e-06	1.73617e-05	TRUE	enriched hit	5.83976
HDAC1	Q13547	Histone deacetylase 1 OS=Homo sapiens OX=9606 GN=HDAC1 PE=1 SV=1	2	1	1	1	1	4	2	4	2	2	2	8	8	8	6.67831	6.77137	6.58525	TRUE	TRUE	TRUE	2.85325	23.3477	15.8666	2.95241e-06	1.73617e-05	5.44284	0.981039	1	1	SND1_uninfected - IgG_uninfected	IP	limma	2.95241e-06	1.73617e-05	TRUE	enriched hit	6.58525
FANCD2	A0A6Q8PFY3|Q9BXW9|Q9BXW9-1	Fanconi anemia group D2 protein (Fragment) OS=Homo sapiens OX=9606 GN=FANCD2 PE=1 SV=1|Fanconi anemia group D2 protein OS=Homo sapiens OX=9606 GN=FANCD2 PE=1 SV=2|Isoform 1 of Fanconi anemia group D2 protein OS=Homo sapiens OX=9606 GN=FANCD2	2	1	1	1	1	4	2	4	2	2	2	13	13	6	6.1639	6.49332	5.83447	TRUE	TRUE	TRUE	2.2751	22.2921	15.8653	2.95399e-06	1.73617e-05	5.44227	0.98104	1	1	SND1_uninfected - IgG_uninfected	IP	limma	2.95399e-06	1.73617e-05	TRUE	enriched hit	5.83447
MYO18A	Q92614|Q92614-4	Isoform 4 of Unconventional myosin-XVIIIa OS=Homo sapiens OX=9606 GN=MYO18A|Unconventional myosin-XVIIIa OS=Homo sapiens OX=9606 GN=MYO18A PE=1 SV=3	2	1	1	1	1	4	2	4	2	2	2	63	63	51	7.1913	7.30272	7.07988	TRUE	TRUE	TRUE	2.04117	27.1908	15.8651	2.95411e-06	1.73617e-05	5.44222	0.98104	1	1	SND1_uninfected - IgG_uninfected	IP	limma	2.95411e-06	1.73617e-05	TRUE	enriched hit	7.07988
SRFBP1	Q8NEF9	Serum response factor-binding protein 1 OS=Homo sapiens OX=9606 GN=SRFBP1 PE=1 SV=1	2	1	1	1	1	4	2	4	2	2	2	12	12	6	6.36824	6.73242	6.00407	TRUE	TRUE	TRUE	2.18688	23.2662	15.86	2.95993e-06	1.73617e-05	5.44012	0.981047	1	1	SND1_uninfected - IgG_uninfected	IP	limma	2.95993e-06	1.73617e-05	TRUE	enriched hit	6.00407
DDX51	Q8N8A6	ATP-dependent RNA helicase DDX51 OS=Homo sapiens OX=9606 GN=DDX51 PE=1 SV=3	2	1	1	1	1	4	2	4	2	2	2	9	9	3	6.09183	6.19493	5.98874	TRUE	TRUE	TRUE	2.40996	21.5059	15.8555	2.96507e-06	1.73617e-05	5.43826	0.981052	1	1	SND1_uninfected - IgG_uninfected	IP	limma	2.96507e-06	1.73617e-05	TRUE	enriched hit	5.98874
IMP4	B9A008|E7ENR5|H0Y714|Q96G21	U3 small nucleolar ribonucleoprotein protein IMP4 (Fragment) OS=Homo sapiens OX=9606 GN=IMP4 PE=1 SV=1|U3 small nucleolar ribonucleoprotein protein IMP4 OS=Homo sapiens OX=9606 GN=IMP4 PE=1 SV=1	2	1	1	1	1	4	2	4	2	2	2	6	6	2	6.68834	6.83799	6.53868	TRUE	TRUE	TRUE	2.86154	21.7129	15.8538	2.96693e-06	1.73617e-05	5.43759	0.981054	1	1	SND1_uninfected - IgG_uninfected	IP	limma	2.96693e-06	1.73617e-05	TRUE	enriched hit	6.53868
ARHGAP24	D6RCP5|Q8N264|Q8N264-2|Q8N264-3	Rho GTPase-activating protein 24 (Fragment) OS=Homo sapiens OX=9606 GN=ARHGAP24 PE=1 SV=1|Rho GTPase-activating protein 24 OS=Homo sapiens OX=9606 GN=ARHGAP24 PE=1 SV=2|Isoform 2 of Rho GTPase-activating protein 24 OS=Homo sapiens OX=9606 GN=ARHGAP24|Isoform 3 of Rho GTPase-activating protein 24 OS=Homo sapiens OX=9606 GN=ARHGAP24	1	NA	1	NA	1	4	NA	4	2	NA	2	4	NA	4	5.58344	NA	5.58344	TRUE	FALSE	TRUE	3.10661	20.6964	15.8287	2.99569e-06	1.73617e-05	5.42728	0.981084	1	1	SND1_uninfected - IgG_uninfected	IP	limma	2.99569e-06	1.73617e-05	TRUE	enriched hit	5.58344
MAP1S	Q66K74|Q66K74-2	Microtubule-associated protein 1S OS=Homo sapiens OX=9606 GN=MAP1S PE=1 SV=2|Isoform 2 of Microtubule-associated protein 1S OS=Homo sapiens OX=9606 GN=MAP1S	2	1	1	1	1	4	2	4	2	2	2	12	12	3	6.43283	6.91638	5.94927	TRUE	TRUE	TRUE	1.92541	22.0028	15.8185	3.00736e-06	1.73617e-05	5.42312	0.981096	1	1	SND1_uninfected - IgG_uninfected	IP	limma	3.00736e-06	1.73617e-05	TRUE	enriched hit	5.94927
RCC2	Q9P258	Protein RCC2 OS=Homo sapiens OX=9606 GN=RCC2 PE=1 SV=2	2	1	1	1	1	4	2	4	2	2	2	19	19	3	6.68417	7.57999	5.78836	TRUE	TRUE	TRUE	2.55458	22.1135	15.8111	3.016e-06	1.73617e-05	5.42005	0.981105	1	1	SND1_uninfected - IgG_uninfected	IP	limma	3.016e-06	1.73617e-05	TRUE	enriched hit	5.78836
ABCC2	Q92887	ATP-binding cassette sub-family C member 2 OS=Homo sapiens OX=9606 GN=ABCC2 PE=1 SV=3	2	1	1	1	1	4	2	4	2	2	2	25	25	14	6.82924	7.19521	6.46327	TRUE	TRUE	TRUE	1.91235	25.065	15.8102	3.01697e-06	1.73617e-05	5.41971	0.981106	1	1	SND1_uninfected - IgG_uninfected	IP	limma	3.01697e-06	1.73617e-05	TRUE	enriched hit	6.46327
SART1	O43290	U4/U6.U5 tri-snRNP-associated protein 1 OS=Homo sapiens OX=9606 GN=SART1 PE=1 SV=1	2	1	1	1	1	4	2	4	2	2	2	27	27	9	6.43288	6.93385	5.93191	TRUE	TRUE	TRUE	2.7448	22.7998	15.8084	3.01905e-06	1.73617e-05	5.41897	0.981108	1	1	SND1_uninfected - IgG_uninfected	IP	limma	3.01905e-06	1.73617e-05	TRUE	enriched hit	5.93191
CEBPG	P53567	CCAAT/enhancer-binding protein gamma OS=Homo sapiens OX=9606 GN=CEBPG PE=1 SV=1	1	NA	1	NA	1	4	NA	4	2	NA	2	4	NA	4	6.43929	NA	6.43929	TRUE	FALSE	TRUE	3.17776	23.792	15.804	3.02415e-06	1.73617e-05	5.41717	0.981113	1	1	SND1_uninfected - IgG_uninfected	IP	limma	3.02415e-06	1.73617e-05	TRUE	enriched hit	6.43929
PDE4B	Q07343|Q07343-3	cAMP-specific 3',5'-cyclic phosphodiesterase 4B OS=Homo sapiens OX=9606 GN=PDE4B PE=1 SV=1|Isoform PDE4B3 of cAMP-specific 3',5'-cyclic phosphodiesterase 4B OS=Homo sapiens OX=9606 GN=PDE4B	2	1	1	1	1	4	2	4	2	2	2	12	4	12	6.28693	5.90221	6.67166	TRUE	TRUE	TRUE	3.14186	23.8451	15.798	3.03121e-06	1.73617e-05	5.41467	0.981121	1	1	SND1_uninfected - IgG_uninfected	IP	limma	3.03121e-06	1.73617e-05	TRUE	enriched hit	6.67166
RBMX	P38159|P38159-2	Isoform 2 of RNA-binding motif protein, X chromosome OS=Homo sapiens OX=9606 GN=RBMX|RNA-binding motif protein, X chromosome OS=Homo sapiens OX=9606 GN=RBMX PE=1 SV=3	2	1	1	1	1	4	2	4	2	2	2	31	31	6	7.86775	8.06143	7.67407	TRUE	TRUE	TRUE	3.62585	25.3331	15.7949	3.03474e-06	1.73617e-05	5.41342	0.981124	1	1	SND1_uninfected - IgG_uninfected	IP	limma	3.03474e-06	1.73617e-05	TRUE	enriched hit	7.67407
PBRM1	E7EVG2|Q86U86|Q86U86-2|Q86U86-3|Q86U86-4|Q86U86-5|Q86U86-7|Q86U86-8|Q86U86-9	Isoform 2 of Protein polybromo-1 OS=Homo sapiens OX=9606 GN=PBRM1|Isoform 3 of Protein polybromo-1 OS=Homo sapiens OX=9606 GN=PBRM1|Isoform 4 of Protein polybromo-1 OS=Homo sapiens OX=9606 GN=PBRM1|Isoform 5 of Protein polybromo-1 OS=Homo sapiens OX=9606 GN=PBRM1|Isoform 7 of Protein polybromo-1 OS=Homo sapiens OX=9606 GN=PBRM1|Isoform 8 of Protein polybromo-1 OS=Homo sapiens OX=9606 GN=PBRM1|Iso…	2	1	1	1	1	4	2	4	2	2	2	20	20	2	5.991	6.35299	5.62901	TRUE	TRUE	TRUE	2.40194	20.355	15.7908	3.03953e-06	1.73617e-05	5.41174	0.981129	1	1	SND1_uninfected - IgG_uninfected	IP	limma	3.03953e-06	1.73617e-05	TRUE	enriched hit	5.62901
EIF3E	A0A7I2V2H9|A0A7I2V2W0|A0A7I2V3I0|A0A7I2V3S3|A0A7I2V4B4|B3KW56|P60228	Eukaryotic translation initiation factor 3 subunit E OS=Homo sapiens OX=9606 GN=EIF3E PE=1 SV=1|Eukaryotic translation initiation factor 3 subunit E OS=Homo sapiens OX=9606 GN=EIF3E PE=4 SV=1	2	1	1	1	1	4	2	4	2	2	2	17	17	12	7.16341	7.5771	6.74973	TRUE	TRUE	TRUE	2.17238	24.7684	15.7894	3.04128e-06	1.73617e-05	5.41112	0.981131	1	1	SND1_uninfected - IgG_uninfected	IP	limma	3.04128e-06	1.73617e-05	TRUE	enriched hit	6.74973
DCAF13	A0A087WT20|Q9NV06	DDB1- and CUL4-associated factor 13 OS=Homo sapiens OX=9606 GN=DCAF13 PE=1 SV=1|DDB1- and CUL4-associated factor 13 OS=Homo sapiens OX=9606 GN=DCAF13 PE=1 SV=2	2	1	1	1	1	4	2	4	2	2	2	8	8	6	6.44577	6.68745	6.20409	TRUE	TRUE	TRUE	2.64536	23.0429	15.7864	3.04474e-06	1.73617e-05	5.40991	0.981135	1	1	SND1_uninfected - IgG_uninfected	IP	limma	3.04474e-06	1.73617e-05	TRUE	enriched hit	6.20409
WDR12	Q9GZL7	Ribosome biogenesis protein WDR12 OS=Homo sapiens OX=9606 GN=WDR12 PE=1 SV=2	2	1	1	1	1	4	2	4	2	2	2	13	13	5	6.81592	6.9897	6.64213	TRUE	TRUE	TRUE	2.09743	23.4057	15.7853	3.04597e-06	1.73617e-05	5.40947	0.981136	1	1	SND1_uninfected - IgG_uninfected	IP	limma	3.04597e-06	1.73617e-05	TRUE	enriched hit	6.64213
GNL3L	A0A6I8PL80|A0A6I8PS19|Q9NVN8	Guanine nucleotide-binding protein-like 3-like protein OS=Homo sapiens OX=9606 GN=GNL3L PE=1 SV=1|Guanine nucleotide binding protein-like 3 (Nucleolar)-like, isoform CRA_b OS=Homo sapiens OX=9606 GN=GNL3L PE=1 SV=1	2	1	1	1	1	4	2	4	2	2	2	10	10	5	5.94239	6.06819	5.81659	TRUE	TRUE	TRUE	3.21428	22.9472	15.7852	3.04612e-06	1.73617e-05	5.40942	0.981136	1	1	SND1_uninfected - IgG_uninfected	IP	limma	3.04612e-06	1.73617e-05	TRUE	enriched hit	5.81659
SEC16A	O15027|O15027-5	Isoform 5 of Protein transport protein Sec16A OS=Homo sapiens OX=9606 GN=SEC16A|Protein transport protein Sec16A OS=Homo sapiens OX=9606 GN=SEC16A PE=1 SV=4	2	1	1	1	1	4	2	4	2	2	2	32	32	16	6.45903	6.69169	6.22637	TRUE	TRUE	TRUE	1.80391	24.1631	15.7847	3.0467e-06	1.73617e-05	5.40922	0.981137	1	1	SND1_uninfected - IgG_uninfected	IP	limma	3.0467e-06	1.73617e-05	TRUE	enriched hit	6.22637
SUZ12	J3QQW9|Q15022	Polycomb protein SUZ12 OS=Homo sapiens OX=9606 GN=SUZ12 PE=1 SV=1|Polycomb protein SUZ12 OS=Homo sapiens OX=9606 GN=SUZ12 PE=1 SV=3	2	1	1	1	1	4	2	4	2	2	2	9	9	2	6.2541	6.56535	5.94285	TRUE	TRUE	TRUE	2.50842	21.7945	15.7733	3.06013e-06	1.73956e-05	5.40451	0.98115	1	1	SND1_uninfected - IgG_uninfected	IP	limma	3.06013e-06	1.73956e-05	TRUE	enriched hit	5.94285
ERI1	Q8IV48	3'-5' exoribonuclease 1 OS=Homo sapiens OX=9606 GN=ERI1 PE=1 SV=3	2	1	1	1	1	4	2	4	2	2	2	5	5	3	6.22816	6.43758	6.01873	TRUE	TRUE	TRUE	2.00782	23.0333	15.7519	3.08548e-06	1.74969e-05	5.39568	0.981176	1	1	SND1_uninfected - IgG_uninfected	IP	limma	3.08548e-06	1.74969e-05	TRUE	enriched hit	6.01873
SRP14	H0YLA2|H0YLW0|P37108	Signal recognition particle 14 kDa protein OS=Homo sapiens OX=9606 GN=SRP14 PE=1 SV=1|Signal recognition particle 14 kDa protein OS=Homo sapiens OX=9606 GN=SRP14 PE=1 SV=2	2	1	1	1	1	4	2	4	2	2	2	8	8	3	7.16711	7.6073	6.72691	TRUE	TRUE	TRUE	2.81054	22.9226	15.7414	3.09792e-06	1.75028e-05	5.39138	0.981188	1	1	SND1_uninfected - IgG_uninfected	IP	limma	3.09792e-06	1.75028e-05	TRUE	enriched hit	6.72691
MRPL16	Q9NX20	39S ribosomal protein L16, mitochondrial OS=Homo sapiens OX=9606 GN=MRPL16 PE=1 SV=1	2	1	1	1	1	4	2	4	2	2	2	3	3	3	6.27308	6.15415	6.39201	TRUE	TRUE	TRUE	2.87929	22.5148	15.7384	3.10157e-06	1.75028e-05	5.39012	0.981192	1	1	SND1_uninfected - IgG_uninfected	IP	limma	3.10157e-06	1.75028e-05	TRUE	enriched hit	6.39201
PES1	B5MCF9|O00541|O00541-2	Pescadillo homolog OS=Homo sapiens OX=9606 GN=PES1 PE=1 SV=1|Pescadillo homolog OS=Homo sapiens OX=9606 GN=PES1 PE=1 SV=1|Isoform 2 of Pescadillo homolog OS=Homo sapiens OX=9606 GN=PES1	2	1	1	1	1	4	2	4	2	2	2	11	11	8	6.93856	7.3527	6.52442	TRUE	TRUE	TRUE	3.32183	23.5517	15.7122	3.13303e-06	1.75771e-05	5.37932	0.981223	1	1	SND1_uninfected - IgG_uninfected	IP	limma	3.13303e-06	1.75771e-05	TRUE	enriched hit	6.52442
PUM3	Q15397	Pumilio homolog 3 OS=Homo sapiens OX=9606 GN=PUM3 PE=1 SV=3	2	1	1	1	1	4	2	4	2	2	2	23	23	8	6.64802	6.95725	6.3388	TRUE	TRUE	TRUE	2.89171	23.4745	15.7114	3.13405e-06	1.75771e-05	5.37897	0.981224	1	1	SND1_uninfected - IgG_uninfected	IP	limma	3.13405e-06	1.75771e-05	TRUE	enriched hit	6.3388
RPL3	P39023	60S ribosomal protein L3 OS=Homo sapiens OX=9606 GN=RPL3 PE=1 SV=2	2	1	1	1	1	4	2	4	2	2	2	19	19	13	7.96267	8.19404	7.7313	TRUE	TRUE	TRUE	3.4149	25.5395	15.7086	3.13742e-06	1.75771e-05	5.37782	0.981227	1	1	SND1_uninfected - IgG_uninfected	IP	limma	3.13742e-06	1.75771e-05	TRUE	enriched hit	7.7313
RIF1	Q5UIP0	Telomere-associated protein RIF1 OS=Homo sapiens OX=9606 GN=RIF1 PE=1 SV=2	2	1	1	1	1	4	2	4	2	2	2	50	50	36	6.86446	7.13585	6.59307	TRUE	TRUE	TRUE	2.14132	25.9734	15.6876	3.16309e-06	1.76783e-05	5.36909	0.981253	1	1	SND1_uninfected - IgG_uninfected	IP	limma	3.16309e-06	1.76783e-05	TRUE	enriched hit	6.59307
MRPS11	P82912|P82912-2	28S ribosomal protein S11, mitochondrial OS=Homo sapiens OX=9606 GN=MRPS11 PE=1 SV=2|Isoform 2 of 28S ribosomal protein S11, mitochondrial OS=Homo sapiens OX=9606 GN=MRPS11	2	1	1	1	1	4	2	4	2	2	2	7	7	4	6.49592	6.97136	6.02049	TRUE	TRUE	TRUE	1.97931	21.9122	15.6796	3.17282e-06	1.76835e-05	5.3658	0.981262	1	1	SND1_uninfected - IgG_uninfected	IP	limma	3.17282e-06	1.76835e-05	TRUE	enriched hit	6.02049
RPS8	P62241|Q5JR95	40S ribosomal protein S8 OS=Homo sapiens OX=9606 GN=RPS8 PE=1 SV=1|40S ribosomal protein S8 OS=Homo sapiens OX=9606 GN=RPS8 PE=1 SV=2	2	1	1	1	1	4	2	4	2	2	2	11	11	6	7.49421	7.75077	7.23766	TRUE	TRUE	TRUE	4.75711	23.9866	15.6744	3.17923e-06	1.76835e-05	5.36364	0.981268	1	1	SND1_uninfected - IgG_uninfected	IP	limma	3.17923e-06	1.76835e-05	TRUE	enriched hit	7.23766
ZNF326	Q5BKZ1	DBIRD complex subunit ZNF326 OS=Homo sapiens OX=9606 GN=ZNF326 PE=1 SV=2	2	1	1	1	1	4	2	4	2	2	2	16	16	9	6.84258	7.17343	6.51174	TRUE	TRUE	TRUE	2.31219	24.1491	15.6295	3.23507e-06	1.79511e-05	5.34499	0.981322	1	1	SND1_uninfected - IgG_uninfected	IP	limma	3.23507e-06	1.79511e-05	TRUE	enriched hit	6.51174
MRE11	F8W7U8|P49959|P49959-2|P49959-3	Double-strand break repair protein MRE11 OS=Homo sapiens OX=9606 GN=MRE11 PE=1 SV=3|Double-strand break repair protein OS=Homo sapiens OX=9606 GN=MRE11 PE=1 SV=1|Isoform 2 of Double-strand break repair protein MRE11 OS=Homo sapiens OX=9606 GN=MRE11|Isoform 3 of Double-strand break repair protein MRE11 OS=Homo sapiens OX=9606 GN=MRE11	2	1	1	1	1	4	2	4	2	2	2	21	21	4	6.26886	6.86269	5.67502	TRUE	TRUE	TRUE	2.54287	22.0059	15.6223	3.24408e-06	1.79583e-05	5.34201	0.981331	1	1	SND1_uninfected - IgG_uninfected	IP	limma	3.24408e-06	1.79583e-05	TRUE	enriched hit	5.67502
TNKS1BP1	Q9C0C2	182 kDa tankyrase-1-binding protein OS=Homo sapiens OX=9606 GN=TNKS1BP1 PE=1 SV=4	2	1	1	1	1	4	2	4	2	2	2	51	51	9	6.81364	7.12547	6.50181	TRUE	TRUE	TRUE	1.79461	23.0631	15.5922	3.28234e-06	1.8127e-05	5.32945	0.981367	1	1	SND1_uninfected - IgG_uninfected	IP	limma	3.28234e-06	1.8127e-05	TRUE	enriched hit	6.50181
RAPGEF6|E9PCH4	A0A5F9ZHG7|E9PCH4|Q8TEU7|Q8TEU7-3|Q8TEU7-4|Q8TEU7-5	Rap guanine nucleotide exchange factor 6 OS=Homo sapiens OX=9606 GN=RAPGEF6 PE=4 SV=1|Uncharacterized protein OS=Homo sapiens OX=9606 PE=4 SV=1|Rap guanine nucleotide exchange factor 6 OS=Homo sapiens OX=9606 GN=RAPGEF6 PE=1 SV=2|Isoform 3 of Rap guanine nucleotide exchange factor 6 OS=Homo sapiens OX=9606 GN=RAPGEF6|Isoform 4 of Rap guanine nucleotide exchange factor 6 OS=Homo sapiens OX=9606 GN…	1	NA	1	NA	1	4	NA	4	2	NA	2	2	NA	2	5.64276	NA	5.64276	TRUE	FALSE	TRUE	1.81303	21.0562	15.5623	3.3208e-06	1.8194e-05	5.31696	0.981402	1	1	SND1_uninfected - IgG_uninfected	IP	limma	3.3208e-06	1.8194e-05	TRUE	enriched hit	5.64276
MRPS27	G5EA06|Q92552|Q92552-2	28S ribosomal protein S27, mitochondrial OS=Homo sapiens OX=9606 GN=MRPS27 PE=1 SV=1|28S ribosomal protein S27, mitochondrial OS=Homo sapiens OX=9606 GN=MRPS27 PE=1 SV=3|Isoform 2 of 28S ribosomal protein S27, mitochondrial OS=Homo sapiens OX=9606 GN=MRPS27	2	1	1	1	1	4	2	4	2	2	2	12	12	6	6.86759	7.27287	6.46231	TRUE	TRUE	TRUE	1.84707	24.1378	15.5616	3.32163e-06	1.8194e-05	5.3167	0.981403	1	1	SND1_uninfected - IgG_uninfected	IP	limma	3.32163e-06	1.8194e-05	TRUE	enriched hit	6.46231
DDX54	Q8TDD1|Q8TDD1-2	ATP-dependent RNA helicase DDX54 OS=Homo sapiens OX=9606 GN=DDX54 PE=1 SV=2|Isoform 2 of ATP-dependent RNA helicase DDX54 OS=Homo sapiens OX=9606 GN=DDX54	2	1	1	1	1	4	2	4	2	2	2	24	24	4	6.55544	7.46339	5.64748	TRUE	TRUE	TRUE	2.65334	21.8974	15.5609	3.32263e-06	1.8194e-05	5.31637	0.981404	1	1	SND1_uninfected - IgG_uninfected	IP	limma	3.32263e-06	1.8194e-05	TRUE	enriched hit	5.64748
SMARCC1	Q92922	SWI/SNF complex subunit SMARCC1 OS=Homo sapiens OX=9606 GN=SMARCC1 PE=1 SV=3	2	1	1	1	1	4	2	4	2	2	2	18	18	9	6.43178	6.78447	6.07908	TRUE	TRUE	TRUE	2.26368	23.0139	15.5584	3.32578e-06	1.8194e-05	5.31536	0.981407	1	1	SND1_uninfected - IgG_uninfected	IP	limma	3.32578e-06	1.8194e-05	TRUE	enriched hit	6.07908
BAZ1A	Q9NRL2	Bromodomain adjacent to zinc finger domain protein 1A OS=Homo sapiens OX=9606 GN=BAZ1A PE=1 SV=2	2	1	1	1	1	4	2	4	2	2	2	26	26	12	6.3552	6.68573	6.02466	TRUE	TRUE	TRUE	2.44243	23.5449	15.5508	3.33572e-06	1.82055e-05	5.31216	0.981416	1	1	SND1_uninfected - IgG_uninfected	IP	limma	3.33572e-06	1.82055e-05	TRUE	enriched hit	6.02466
SLC2A1	P11166	Solute carrier family 2, facilitated glucose transporter member 1 OS=Homo sapiens OX=9606 GN=SLC2A1 PE=1 SV=2	2	1	1	1	1	4	2	4	2	2	2	5	5	5	6.63225	6.85202	6.41248	TRUE	TRUE	TRUE	1.78721	23.0902	15.5269	3.36704e-06	1.83066e-05	5.30214	0.981445	1	1	SND1_uninfected - IgG_uninfected	IP	limma	3.36704e-06	1.83066e-05	TRUE	enriched hit	6.41248
EIF3I	A0A7I2V3U3|A0A7I2YQF8|Q13347	Eukaryotic translation initiation factor 3 subunit I OS=Homo sapiens OX=9606 GN=EIF3I PE=1 SV=1|Eukaryotic translation initiation factor 3 subunit I OS=Homo sapiens OX=9606 GN=EIF3I PE=4 SV=1	2	1	1	1	1	4	2	4	2	2	2	15	15	9	6.77051	6.89459	6.64643	TRUE	TRUE	TRUE	2.48146	24.3188	15.5246	3.37e-06	1.83066e-05	5.3012	0.981447	1	1	SND1_uninfected - IgG_uninfected	IP	limma	3.37e-06	1.83066e-05	TRUE	enriched hit	6.64643
AP2M1	A0A087WY71|C9JTK4|E9PFW3|Q96CW1|Q96CW1-2	AP-2 complex subunit mu (Fragment) OS=Homo sapiens OX=9606 GN=AP2M1 PE=1 SV=1|AP-2 complex subunit mu OS=Homo sapiens OX=9606 GN=AP2M1 PE=1 SV=1|AP-2 complex subunit mu OS=Homo sapiens OX=9606 GN=AP2M1 PE=1 SV=2|Isoform 2 of AP-2 complex subunit mu OS=Homo sapiens OX=9606 GN=AP2M1	2	1	1	1	1	4	2	4	2	2	2	18	18	7	6.96833	7.68236	6.25429	TRUE	TRUE	TRUE	2.22805	23.7621	15.4918	3.41359e-06	1.84804e-05	5.28742	0.981487	1	1	SND1_uninfected - IgG_uninfected	IP	limma	3.41359e-06	1.84804e-05	TRUE	enriched hit	6.25429
POGZ	Q7Z3K3|Q7Z3K3-2|Q7Z3K3-3|Q7Z3K3-5|Q7Z3K3-6|Q7Z3K3-7	Pogo transposable element with ZNF domain OS=Homo sapiens OX=9606 GN=POGZ PE=1 SV=2|Isoform 2 of Pogo transposable element with ZNF domain OS=Homo sapiens OX=9606 GN=POGZ|Isoform 3 of Pogo transposable element with ZNF domain OS=Homo sapiens OX=9606 GN=POGZ|Isoform 5 of Pogo transposable element with ZNF domain OS=Homo sapiens OX=9606 GN=POGZ|Isoform 6 of Pogo transposable element with ZNF domain…	2	1	1	1	1	4	2	4	2	2	2	14	14	4	6.10011	6.49789	5.70233	TRUE	TRUE	TRUE	2.06918	21.441	15.4851	3.42249e-06	1.84804e-05	5.28462	0.981495	1	1	SND1_uninfected - IgG_uninfected	IP	limma	3.42249e-06	1.84804e-05	TRUE	enriched hit	5.70233
PDS5A	Q29RF7	Sister chromatid cohesion protein PDS5 homolog A OS=Homo sapiens OX=9606 GN=PDS5A PE=1 SV=1	2	1	1	1	1	4	2	4	2	2	2	29	29	22	6.72465	6.89862	6.55068	TRUE	TRUE	TRUE	2.19564	25.3748	15.4826	3.42584e-06	1.84804e-05	5.28357	0.981498	1	1	SND1_uninfected - IgG_uninfected	IP	limma	3.42584e-06	1.84804e-05	TRUE	enriched hit	6.55068
ATP2A2	P16615|P16615-2|P16615-3|P16615-5	Isoform 2 of Sarcoplasmic/endoplasmic reticulum calcium ATPase 2 OS=Homo sapiens OX=9606 GN=ATP2A2|Isoform 3 of Sarcoplasmic/endoplasmic reticulum calcium ATPase 2 OS=Homo sapiens OX=9606 GN=ATP2A2|Isoform 5 of Sarcoplasmic/endoplasmic reticulum calcium ATPase 2 OS=Homo sapiens OX=9606 GN=ATP2A2|Sarcoplasmic/endoplasmic reticulum calcium ATPase 2 OS=Homo sapiens OX=9606 GN=ATP2A2 PE=1 SV=1	2	1	1	1	1	4	2	4	2	2	2	38	32	38	7.78716	7.93687	7.63746	TRUE	TRUE	TRUE	1.81609	27.4782	15.4746	3.43658e-06	1.84838e-05	5.28021	0.981507	1	1	SND1_uninfected - IgG_uninfected	IP	limma	3.43658e-06	1.84838e-05	TRUE	enriched hit	7.63746
PCM1	A0A4W8VX11|A0A5H1ZRS1|Q15154|Q15154-2|Q15154-4|Q15154-5	Isoform 2 of Pericentriolar material 1 protein OS=Homo sapiens OX=9606 GN=PCM1|Isoform 4 of Pericentriolar material 1 protein OS=Homo sapiens OX=9606 GN=PCM1|Isoform 5 of Pericentriolar material 1 protein OS=Homo sapiens OX=9606 GN=PCM1|Pericentriolar material 1 protein OS=Homo sapiens OX=9606 GN=PCM1 PE=1 SV=1|Pericentriolar material 1 protein OS=Homo sapiens OX=9606 GN=PCM1 PE=1 SV=5|Pericentri…	2	1	1	1	1	4	2	4	2	2	2	49	49	6	6.31897	7.04357	5.59436	TRUE	TRUE	TRUE	1.75969	22.6395	15.4616	3.45422e-06	1.84838e-05	5.27472	0.981523	1	1	SND1_uninfected - IgG_uninfected	IP	limma	3.45422e-06	1.84838e-05	TRUE	enriched hit	5.59436
DNM2	P50570-2|P50570-3|P50570-4|P50570-5	Isoform 2 of Dynamin-2 OS=Homo sapiens OX=9606 GN=DNM2|Isoform 3 of Dynamin-2 OS=Homo sapiens OX=9606 GN=DNM2|Isoform 4 of Dynamin-2 OS=Homo sapiens OX=9606 GN=DNM2|Isoform 5 of Dynamin-2 OS=Homo sapiens OX=9606 GN=DNM2	2	1	1	1	1	4	2	4	2	2	2	14	14	10	6.68455	6.72955	6.63956	TRUE	TRUE	TRUE	1.84965	24.5977	15.4472	3.47383e-06	1.84838e-05	5.26865	0.98154	1	1	SND1_uninfected - IgG_uninfected	IP	limma	3.47383e-06	1.84838e-05	TRUE	enriched hit	6.63956
DNM1	A0A0D9SFB1|A0A0D9SFE4|A0A0U1RQP1|Q05193|Q05193-2|Q05193-3|Q05193-5	Dynamin-1 OS=Homo sapiens OX=9606 GN=DNM1 PE=1 SV=2|Dynamin GTPase OS=Homo sapiens OX=9606 GN=DNM1 PE=1 SV=1|Isoform 2 of Dynamin-1 OS=Homo sapiens OX=9606 GN=DNM1|Isoform 3 of Dynamin-1 OS=Homo sapiens OX=9606 GN=DNM1|Isoform 4 of Dynamin-1 OS=Homo sapiens OX=9606 GN=DNM1	2	1	1	1	1	4	2	4	2	2	2	22	22	8	6.91506	7.49833	6.33179	TRUE	TRUE	TRUE	1.87822	23.9927	15.4436	3.47876e-06	1.84838e-05	5.26713	0.981544	1	1	SND1_uninfected - IgG_uninfected	IP	limma	3.47876e-06	1.84838e-05	TRUE	enriched hit	6.33179
PRPF6	O94906	Pre-mRNA-processing factor 6 OS=Homo sapiens OX=9606 GN=PRPF6 PE=1 SV=1	2	1	1	1	1	4	2	4	2	2	2	24	24	15	7.07939	7.34687	6.8119	TRUE	TRUE	TRUE	2.09541	25.6352	15.4375	3.48698e-06	1.84838e-05	5.26459	0.981551	1	1	SND1_uninfected - IgG_uninfected	IP	limma	3.48698e-06	1.84838e-05	TRUE	enriched hit	6.8119
HNRNPA3	A0A7I2V2R3|P51991|P51991-2	Heterogeneous nuclear ribonucleoprotein A3 OS=Homo sapiens OX=9606 GN=HNRNPA3 PE=4 SV=1|Heterogeneous nuclear ribonucleoprotein A3 OS=Homo sapiens OX=9606 GN=HNRNPA3 PE=1 SV=2|Isoform 2 of Heterogeneous nuclear ribonucleoprotein A3 OS=Homo sapiens OX=9606 GN=HNRNPA3	2	1	1	1	1	4	2	4	2	2	2	17	17	10	7.57299	7.46195	7.68402	TRUE	TRUE	TRUE	2.48335	24.4946	15.4259	3.50299e-06	1.84838e-05	5.25968	0.981565	1	1	SND1_uninfected - IgG_uninfected	IP	limma	3.50299e-06	1.84838e-05	TRUE	enriched hit	7.68402
CEBPD	P49716	CCAAT/enhancer-binding protein delta OS=Homo sapiens OX=9606 GN=CEBPD PE=1 SV=2	1	NA	1	NA	1	4	NA	4	2	NA	2	5	NA	5	6.37765	NA	6.37765	TRUE	FALSE	TRUE	3.47797	22.8962	15.425	3.50425e-06	1.84838e-05	5.25929	0.981566	1	1	SND1_uninfected - IgG_uninfected	IP	limma	3.50425e-06	1.84838e-05	TRUE	enriched hit	6.37765
MTA2	O94776	Metastasis-associated protein MTA2 OS=Homo sapiens OX=9606 GN=MTA2 PE=1 SV=1	2	1	1	1	1	4	2	4	2	2	2	18	18	7	6.62832	6.95718	6.29946	TRUE	TRUE	TRUE	1.99416	23.7095	15.4221	3.50825e-06	1.84838e-05	5.25807	0.98157	1	1	SND1_uninfected - IgG_uninfected	IP	limma	3.50825e-06	1.84838e-05	TRUE	enriched hit	6.29946
SMARCA1	A0A0A0MRP6|B7ZLQ5|P28370|P28370-2	Isoform 2 of Probable global transcription activator SNF2L1 OS=Homo sapiens OX=9606 GN=SMARCA1|Probable global transcription activator SNF2L1 OS=Homo sapiens OX=9606 GN=SMARCA1 PE=1 SV=1|Probable global transcription activator SNF2L1 OS=Homo sapiens OX=9606 GN=SMARCA1 PE=1 SV=2	2	1	1	1	1	4	2	4	2	2	2	23	23	15	6.74159	6.87038	6.6128	TRUE	TRUE	TRUE	2.24767	24.9581	15.4157	3.51707e-06	1.84838e-05	5.25537	0.981577	1	1	SND1_uninfected - IgG_uninfected	IP	limma	3.51707e-06	1.84838e-05	TRUE	enriched hit	6.6128
RPLP0	F8VU65|F8VWS0|F8VZS0|P05388	60S acidic ribosomal protein P0 (Fragment) OS=Homo sapiens OX=9606 GN=RPLP0 PE=1 SV=1|60S acidic ribosomal protein P0 OS=Homo sapiens OX=9606 GN=RPLP0 PE=1 SV=1	2	1	1	1	1	4	2	4	2	2	2	14	14	12	7.87073	8.06017	7.6813	TRUE	TRUE	TRUE	2.18941	26.2036	15.4144	3.51886e-06	1.84838e-05	5.25482	0.981579	1	1	SND1_uninfected - IgG_uninfected	IP	limma	3.51886e-06	1.84838e-05	TRUE	enriched hit	7.6813
SF3A3	Q12874	Splicing factor 3A subunit 3 OS=Homo sapiens OX=9606 GN=SF3A3 PE=1 SV=1	2	1	1	1	1	4	2	4	2	2	2	19	19	5	6.79343	7.54639	6.04046	TRUE	TRUE	TRUE	2.35252	23.5198	15.4103	3.52454e-06	1.84838e-05	5.25309	0.981584	1	1	SND1_uninfected - IgG_uninfected	IP	limma	3.52454e-06	1.84838e-05	TRUE	enriched hit	6.04046
KRR1	Q13601	KRR1 small subunit processome component homolog OS=Homo sapiens OX=9606 GN=KRR1 PE=1 SV=4	2	1	1	1	1	4	2	4	2	2	2	7	7	6	6.61925	6.87061	6.3679	TRUE	TRUE	TRUE	2.75603	23.3935	15.4059	3.53063e-06	1.84838e-05	5.25124	0.981589	1	1	SND1_uninfected - IgG_uninfected	IP	limma	3.53063e-06	1.84838e-05	TRUE	enriched hit	6.3679
HNRNPH1	E9PCY7|G8JLB6|P31943	Heterogeneous nuclear ribonucleoprotein H OS=Homo sapiens OX=9606 GN=HNRNPH1 PE=1 SV=1|Heterogeneous nuclear ribonucleoprotein H OS=Homo sapiens OX=9606 GN=HNRNPH1 PE=1 SV=4	2	1	1	1	1	4	2	4	2	2	2	10	10	7	7.1166	7.23456	6.99863	TRUE	TRUE	TRUE	1.88964	24.8334	15.4053	3.53143e-06	1.84838e-05	5.251	0.98159	1	1	SND1_uninfected - IgG_uninfected	IP	limma	3.53143e-06	1.84838e-05	TRUE	enriched hit	6.99863
UBR5	E7EMW7|O95071|O95071-2	E3 ubiquitin-protein ligase UBR5 OS=Homo sapiens OX=9606 GN=UBR5 PE=1 SV=1|E3 ubiquitin-protein ligase UBR5 OS=Homo sapiens OX=9606 GN=UBR5 PE=1 SV=2|Isoform 2 of E3 ubiquitin-protein ligase UBR5 OS=Homo sapiens OX=9606 GN=UBR5	2	1	1	1	1	4	2	4	2	2	2	34	34	8	6.20258	6.61639	5.78876	TRUE	TRUE	TRUE	1.78838	22.9541	15.4008	3.53775e-06	1.84838e-05	5.24908	0.981595	1	1	SND1_uninfected - IgG_uninfected	IP	limma	3.53775e-06	1.84838e-05	TRUE	enriched hit	5.78876
KIF13B	Q9NQT8	Kinesin-like protein KIF13B OS=Homo sapiens OX=9606 GN=KIF13B PE=1 SV=2	2	1	1	1	1	4	2	4	2	2	2	23	23	2	6.04115	6.53807	5.54422	TRUE	TRUE	TRUE	2.19592	20.9933	15.381	3.5654e-06	1.85864e-05	5.24072	0.981619	1	1	SND1_uninfected - IgG_uninfected	IP	limma	3.5654e-06	1.85864e-05	TRUE	enriched hit	5.54422
UTP3	Q9NQZ2	Something about silencing protein 10 OS=Homo sapiens OX=9606 GN=UTP3 PE=1 SV=1	2	1	1	1	1	4	2	4	2	2	2	9	9	4	6.35483	6.63198	6.07768	TRUE	TRUE	TRUE	3.16315	22.6818	15.3693	3.58194e-06	1.86309e-05	5.23575	0.981633	1	1	SND1_uninfected - IgG_uninfected	IP	limma	3.58194e-06	1.86309e-05	TRUE	enriched hit	6.07768
9b	P0DTD2	ORF9b protein OS=Severe acute respiratory syndrome coronavirus 2 OX=2697049 GN=9b PE=1 SV=1	2	1	1	1	1	4	2	4	2	2	2	5	5	2	6.22684	6.69446	5.75923	TRUE	TRUE	TRUE	2.94306	20.6547	15.323	1.5733e-05	3.35827e-05	4.01257	0.981688	1	1	SND1_uninfected - IgG_uninfected	IP	limma	1.5733e-05	3.35827e-05	TRUE	enriched hit	5.75923
ATXN10	Q9UBB4	Ataxin-10 OS=Homo sapiens OX=9606 GN=ATXN10 PE=1 SV=1	2	1	1	1	1	4	2	4	2	2	2	11	11	8	6.42024	6.55218	6.2883	TRUE	TRUE	TRUE	1.83955	23.5036	15.3016	3.67921e-06	1.90941e-05	5.20697	0.981714	1	1	SND1_uninfected - IgG_uninfected	IP	limma	3.67921e-06	1.90941e-05	TRUE	enriched hit	6.2883
CEBPZ	Q03701	CCAAT/enhancer-binding protein zeta OS=Homo sapiens OX=9606 GN=CEBPZ PE=1 SV=3	2	1	1	1	1	4	2	4	2	2	2	23	23	6	6.47506	6.7863	6.16382	TRUE	TRUE	TRUE	2.63818	23.2426	15.2887	3.69805e-06	1.91461e-05	5.20149	0.981729	1	1	SND1_uninfected - IgG_uninfected	IP	limma	3.69805e-06	1.91461e-05	TRUE	enriched hit	6.16382
EIF3B	P55884|P55884-2	Eukaryotic translation initiation factor 3 subunit B OS=Homo sapiens OX=9606 GN=EIF3B PE=1 SV=3|Isoform 2 of Eukaryotic translation initiation factor 3 subunit B OS=Homo sapiens OX=9606 GN=EIF3B	2	1	1	1	1	4	2	4	2	2	2	29	29	12	7.18727	7.62648	6.74805	TRUE	TRUE	TRUE	2.19355	24.4287	15.2753	3.71773e-06	1.91461e-05	5.19578	0.981745	1	1	SND1_uninfected - IgG_uninfected	IP	limma	3.71773e-06	1.91461e-05	TRUE	enriched hit	6.74805
HADHB	P55084	Trifunctional enzyme subunit beta, mitochondrial OS=Homo sapiens OX=9606 GN=HADHB PE=1 SV=3	2	1	1	1	1	4	2	4	2	2	2	16	16	11	7.36515	7.53615	7.19414	TRUE	TRUE	TRUE	2.29174	25.3592	15.2729	3.72122e-06	1.91461e-05	5.19477	0.981748	1	1	SND1_uninfected - IgG_uninfected	IP	limma	3.72122e-06	1.91461e-05	TRUE	enriched hit	7.19414
CCDC86	Q9H6F5	Coiled-coil domain-containing protein 86 OS=Homo sapiens OX=9606 GN=CCDC86 PE=1 SV=1	2	1	1	1	1	4	2	4	2	2	2	18	18	8	6.75652	7.11503	6.398	TRUE	TRUE	TRUE	3.28974	23.4103	15.2695	3.72624e-06	1.91461e-05	5.19333	0.981752	1	1	SND1_uninfected - IgG_uninfected	IP	limma	3.72624e-06	1.91461e-05	TRUE	enriched hit	6.398
INF2	A0A6Q8PGN3|A0A6Q8PH71|A0A6Q8PHA2|A0A6Q8PHG2|Q27J81|Q27J81-2	Inverted formin-2 OS=Homo sapiens OX=9606 GN=INF2 PE=1 SV=1|Inverted formin-2 OS=Homo sapiens OX=9606 GN=INF2 PE=1 SV=2|Isoform 2 of Inverted formin-2 OS=Homo sapiens OX=9606 GN=INF2	2	1	1	1	1	4	2	4	2	2	2	31	31	10	6.57005	7.06003	6.08006	TRUE	TRUE	TRUE	2.64317	22.7635	15.2667	3.73041e-06	1.91461e-05	5.19212	0.981755	1	1	SND1_uninfected - IgG_uninfected	IP	limma	3.73041e-06	1.91461e-05	TRUE	enriched hit	6.08006
HM13	A0A3B3IUB5|Q8TCT9|Q8TCT9-5	Minor histocompatibility antigen H13 OS=Homo sapiens OX=9606 GN=HM13 PE=1 SV=1|Minor histocompatibility antigen H13 OS=Homo sapiens OX=9606 GN=HM13 PE=1 SV=1|Isoform 5 of Minor histocompatibility antigen H13 OS=Homo sapiens OX=9606 GN=HM13	2	1	1	1	1	4	2	4	2	2	2	11	11	6	7.09936	7.4594	6.73932	TRUE	TRUE	TRUE	1.78427	24.8032	15.2576	3.74395e-06	1.91733e-05	5.18823	0.981766	1	1	SND1_uninfected - IgG_uninfected	IP	limma	3.74395e-06	1.91733e-05	TRUE	enriched hit	6.73932
LONP1	K7EKE6|P36776|P36776-2	Lon protease homolog, mitochondrial OS=Homo sapiens OX=9606 GN=LONP1 PE=1 SV=1|Lon protease homolog, mitochondrial OS=Homo sapiens OX=9606 GN=LONP1 PE=1 SV=2|Isoform 2 of Lon protease homolog, mitochondrial OS=Homo sapiens OX=9606 GN=LONP1	2	1	1	1	1	4	2	4	2	2	2	26	26	14	6.90466	7.37317	6.43615	TRUE	TRUE	TRUE	1.74276	25.0682	15.2303	3.78476e-06	1.92785e-05	5.17658	0.981799	1	1	SND1_uninfected - IgG_uninfected	IP	limma	3.78476e-06	1.92785e-05	TRUE	enriched hit	6.43615
NDUFA12	Q9UI09	NADH dehydrogenase [ubiquinone] 1 alpha subcomplex subunit 12 OS=Homo sapiens OX=9606 GN=NDUFA12 PE=1 SV=1	2	1	1	1	1	4	2	4	2	2	2	9	9	2	6.72782	7.20444	6.2512	TRUE	TRUE	TRUE	1.91547	22.7145	15.2295	3.78603e-06	1.92785e-05	5.17621	0.9818	1	1	SND1_uninfected - IgG_uninfected	IP	limma	3.78603e-06	1.92785e-05	TRUE	enriched hit	6.2512
DDX3X	A0A0D9SF53|A0A0D9SFB3|A0A0D9SG12|A0A2R8Y4A4|A0A2R8Y5G6|A0A2R8Y645|A0A2R8YCW1|A0A2R8YF78|A0A2R8YFR4|A0A2R8YFS5|A0A2U3TZJ9|O00571|O00571-2	ATP-dependent RNA helicase DDX3X OS=Homo sapiens OX=9606 GN=DDX3X PE=1 SV=3|Isoform 2 of ATP-dependent RNA helicase DDX3X OS=Homo sapiens OX=9606 GN=DDX3X|RNA helicase OS=Homo sapiens OX=9606 GN=DDX3X PE=1 SV=1	2	1	1	1	1	4	2	4	2	2	2	21	11	21	7.55773	7.7067	7.40876	TRUE	TRUE	TRUE	2.27768	26.3109	15.2237	3.79478e-06	1.92785e-05	5.17373	0.981807	1	1	SND1_uninfected - IgG_uninfected	IP	limma	3.79478e-06	1.92785e-05	TRUE	enriched hit	7.40876
MAP4	E7EVA0|P27816	Microtubule-associated protein OS=Homo sapiens OX=9606 GN=MAP4 PE=1 SV=1|Microtubule-associated protein 4 OS=Homo sapiens OX=9606 GN=MAP4 PE=1 SV=3	2	1	1	1	1	4	2	4	2	2	2	66	66	14	7.09254	7.75816	6.42692	TRUE	TRUE	TRUE	1.92602	24.6774	15.2218	3.79767e-06	1.92785e-05	5.17291	0.981809	1	1	SND1_uninfected - IgG_uninfected	IP	limma	3.79767e-06	1.92785e-05	TRUE	enriched hit	6.42692
GTF3C2	Q8WUA4	General transcription factor 3C polypeptide 2 OS=Homo sapiens OX=9606 GN=GTF3C2 PE=1 SV=2	2	1	1	1	1	4	2	4	2	2	2	10	10	2	6.33495	6.68451	5.9854	TRUE	TRUE	TRUE	2.60195	21.2532	15.2153	3.80746e-06	1.92862e-05	5.17014	0.981817	1	1	SND1_uninfected - IgG_uninfected	IP	limma	3.80746e-06	1.92862e-05	TRUE	enriched hit	5.9854
NXF1	Q9UBU9	Nuclear RNA export factor 1 OS=Homo sapiens OX=9606 GN=NXF1 PE=1 SV=1	2	1	1	1	1	4	2	4	2	2	2	13	13	8	6.54504	6.8184	6.27168	TRUE	TRUE	TRUE	2.05921	23.9893	15.2076	3.81917e-06	1.93034e-05	5.16684	0.981826	1	1	SND1_uninfected - IgG_uninfected	IP	limma	3.81917e-06	1.93034e-05	TRUE	enriched hit	6.27168
RPL9	A0A2R8Y5Y7|P32969	60S ribosomal protein L9 OS=Homo sapiens OX=9606 GN=RPL9 PE=1 SV=1	2	1	1	1	1	4	2	4	2	2	2	8	8	6	7.46148	7.49878	7.42418	TRUE	TRUE	TRUE	2.76229	25.3933	15.1995	3.83155e-06	1.9324e-05	5.16336	0.981836	1	1	SND1_uninfected - IgG_uninfected	IP	limma	3.83155e-06	1.9324e-05	TRUE	enriched hit	7.42418
DDX10	A0A3B3ISR7|E9PIF2|Q13206	Probable ATP-dependent RNA helicase DDX10 OS=Homo sapiens OX=9606 GN=DDX10 PE=1 SV=2|RNA helicase OS=Homo sapiens OX=9606 GN=DDX10 PE=1 SV=1	2	1	1	1	1	4	2	4	2	2	2	16	16	7	6.18992	6.32845	6.05138	TRUE	TRUE	TRUE	2.92851	22.7846	15.1672	3.88122e-06	1.95036e-05	5.14951	0.981874	1	1	SND1_uninfected - IgG_uninfected	IP	limma	3.88122e-06	1.95036e-05	TRUE	enriched hit	6.05138
PWP1	Q13610	Periodic tryptophan protein 1 homolog OS=Homo sapiens OX=9606 GN=PWP1 PE=1 SV=1	2	1	1	1	1	4	2	4	2	2	2	5	5	5	6.69632	7.01452	6.37812	TRUE	TRUE	TRUE	1.99111	23.3173	15.1655	3.88394e-06	1.95036e-05	5.14876	0.981876	1	1	SND1_uninfected - IgG_uninfected	IP	limma	3.88394e-06	1.95036e-05	TRUE	enriched hit	6.37812
RPL4	P36578	60S ribosomal protein L4 OS=Homo sapiens OX=9606 GN=RPL4 PE=1 SV=5	2	1	1	1	1	4	2	4	2	2	2	19	19	13	7.69911	8.10552	7.29269	TRUE	TRUE	TRUE	3.82245	25.4073	15.1497	3.90854e-06	1.95848e-05	5.14197	0.981895	1	1	SND1_uninfected - IgG_uninfected	IP	limma	3.90854e-06	1.95848e-05	TRUE	enriched hit	7.29269
KDM1A	O60341|O60341-2	Lysine-specific histone demethylase 1A OS=Homo sapiens OX=9606 GN=KDM1A PE=1 SV=2|Isoform 2 of Lysine-specific histone demethylase 1A OS=Homo sapiens OX=9606 GN=KDM1A	2	1	1	1	1	4	2	4	2	2	2	16	16	3	6.46248	7.00458	5.92037	TRUE	TRUE	TRUE	2.14701	21.6347	15.1269	3.94434e-06	1.96805e-05	5.13216	0.981923	1	1	SND1_uninfected - IgG_uninfected	IP	limma	3.94434e-06	1.96805e-05	TRUE	enriched hit	5.92037
RBM34	P42696	RNA-binding protein 34 OS=Homo sapiens OX=9606 GN=RBM34 PE=1 SV=2	2	1	1	1	1	4	2	4	2	2	2	14	14	4	6.55378	6.90216	6.2054	TRUE	TRUE	TRUE	3.28372	22.5959	15.1239	3.94907e-06	1.96805e-05	5.13087	0.981926	1	1	SND1_uninfected - IgG_uninfected	IP	limma	3.94907e-06	1.96805e-05	TRUE	enriched hit	6.2054
MEAF6	Q9HAF1|Q9HAF1-2|Q9HAF1-3|Q9HAF1-4	Chromatin modification-related protein MEAF6 OS=Homo sapiens OX=9606 GN=MEAF6 PE=1 SV=1|Isoform 2 of Chromatin modification-related protein MEAF6 OS=Homo sapiens OX=9606 GN=MEAF6|Isoform 3 of Chromatin modification-related protein MEAF6 OS=Homo sapiens OX=9606 GN=MEAF6|Isoform 4 of Chromatin modification-related protein MEAF6 OS=Homo sapiens OX=9606 GN=MEAF6	2	1	1	1	1	4	2	4	2	2	2	5	5	2	6.14382	6.12658	6.16105	TRUE	TRUE	TRUE	2.1269	21.9443	15.1173	3.95964e-06	1.96805e-05	5.12799	0.981934	1	1	SND1_uninfected - IgG_uninfected	IP	limma	3.95964e-06	1.96805e-05	TRUE	enriched hit	6.16105
RPL10	F8W7C6|P27635|X1WI28	60S ribosomal protein L10 OS=Homo sapiens OX=9606 GN=RPL10 PE=1 SV=2|60S ribosomal protein L10 OS=Homo sapiens OX=9606 GN=RPL10 PE=1 SV=4|60S ribosomal protein L10 (Fragment) OS=Homo sapiens OX=9606 GN=RPL10 PE=1 SV=7	2	1	1	1	1	4	2	4	2	2	2	10	10	9	7.7919	8.07171	7.5121	TRUE	TRUE	TRUE	3.69976	25.0856	15.1161	3.9615e-06	1.96805e-05	5.12748	0.981935	1	1	SND1_uninfected - IgG_uninfected	IP	limma	3.9615e-06	1.96805e-05	TRUE	enriched hit	7.5121
OXSR1	O95747	Serine/threonine-protein kinase OSR1 OS=Homo sapiens OX=9606 GN=OXSR1 PE=1 SV=1	2	1	1	1	1	4	2	4	2	2	2	6	6	6	6.52292	6.72173	6.32411	TRUE	TRUE	TRUE	1.79942	23.5753	15.1062	3.97719e-06	1.97074e-05	5.12323	0.981947	1	1	SND1_uninfected - IgG_uninfected	IP	limma	3.97719e-06	1.97074e-05	TRUE	enriched hit	6.32411
NOSTRIN	A0A0G2JM79|A0A0G2JPW3|Q8IVI9|Q8IVI9-2|Q8IVI9-3|Q8IVI9-4	Isoform 2 of Nostrin OS=Homo sapiens OX=9606 GN=NOSTRIN|Isoform 3 of Nostrin OS=Homo sapiens OX=9606 GN=NOSTRIN|Isoform 4 of Nostrin OS=Homo sapiens OX=9606 GN=NOSTRIN|Nostrin (Fragment) OS=Homo sapiens OX=9606 GN=NOSTRIN PE=1 SV=1|Nostrin OS=Homo sapiens OX=9606 GN=NOSTRIN PE=1 SV=2	2	1	1	1	1	4	2	4	2	2	2	6	6	2	5.95127	6.14533	5.7572	TRUE	TRUE	TRUE	2.07781	21.0295	15.102	3.98387e-06	1.97074e-05	5.12143	0.981952	1	1	SND1_uninfected - IgG_uninfected	IP	limma	3.98387e-06	1.97074e-05	TRUE	enriched hit	5.7572
UFL1	O94874	E3 UFM1-protein ligase 1 OS=Homo sapiens OX=9606 GN=UFL1 PE=1 SV=2	2	1	1	1	1	4	2	4	2	2	2	22	22	11	6.70803	6.86225	6.55381	TRUE	TRUE	TRUE	1.92928	25.2136	15.0859	4.00972e-06	1.97215e-05	5.11446	0.981971	1	1	SND1_uninfected - IgG_uninfected	IP	limma	4.00972e-06	1.97215e-05	TRUE	enriched hit	6.55381
TARBP2	Q15633|Q15633-2	RISC-loading complex subunit TARBP2 OS=Homo sapiens OX=9606 GN=TARBP2 PE=1 SV=3|Isoform 2 of RISC-loading complex subunit TARBP2 OS=Homo sapiens OX=9606 GN=TARBP2	2	1	1	1	1	4	2	4	2	2	2	3	3	2	5.7907	6.00636	5.57504	TRUE	TRUE	TRUE	2.29414	20.8202	15.0811	4.01745e-06	1.97215e-05	5.11239	0.981977	1	1	SND1_uninfected - IgG_uninfected	IP	limma	4.01745e-06	1.97215e-05	TRUE	enriched hit	5.57504
UTP15	Q8TED0|Q8TED0-3	Isoform 3 of U3 small nucleolar RNA-associated protein 15 homolog OS=Homo sapiens OX=9606 GN=UTP15|U3 small nucleolar RNA-associated protein 15 homolog OS=Homo sapiens OX=9606 GN=UTP15 PE=1 SV=3	2	1	1	1	1	4	2	4	2	2	2	13	12	13	6.72122	6.88283	6.55962	TRUE	TRUE	TRUE	1.90097	25.1313	15.0777	4.02296e-06	1.97215e-05	5.11091	0.981981	1	1	SND1_uninfected - IgG_uninfected	IP	limma	4.02296e-06	1.97215e-05	TRUE	enriched hit	6.55962
MTCL1	Q9Y4B5	Microtubule cross-linking factor 1 OS=Homo sapiens OX=9606 GN=MTCL1 PE=1 SV=5	2	1	1	1	1	4	2	4	2	2	2	35	35	13	6.47594	6.83171	6.12017	TRUE	TRUE	TRUE	1.90929	24.1191	15.0772	4.02382e-06	1.97215e-05	5.11068	0.981982	1	1	SND1_uninfected - IgG_uninfected	IP	limma	4.02382e-06	1.97215e-05	TRUE	enriched hit	6.12017
PRPF4	O43172|O43172-2	Isoform 2 of U4/U6 small nuclear ribonucleoprotein Prp4 OS=Homo sapiens OX=9606 GN=PRPF4|U4/U6 small nuclear ribonucleoprotein Prp4 OS=Homo sapiens OX=9606 GN=PRPF4 PE=1 SV=2	2	1	1	1	1	4	2	4	2	2	2	10	10	6	6.58242	6.98866	6.17618	TRUE	TRUE	TRUE	1.78587	23.6727	15.0739	4.02912e-06	1.97215e-05	5.10927	0.981986	1	1	SND1_uninfected - IgG_uninfected	IP	limma	4.02912e-06	1.97215e-05	TRUE	enriched hit	6.17618
RFC1	P35251|P35251-2	Replication factor C subunit 1 OS=Homo sapiens OX=9606 GN=RFC1 PE=1 SV=4|Isoform 2 of Replication factor C subunit 1 OS=Homo sapiens OX=9606 GN=RFC1	2	1	1	1	1	4	2	4	2	2	2	22	22	3	6.29012	6.72163	5.8586	TRUE	TRUE	TRUE	2.76343	21.4038	15.0485	4.07061e-06	1.98642e-05	5.09824	0.982016	1	1	SND1_uninfected - IgG_uninfected	IP	limma	4.07061e-06	1.98642e-05	TRUE	enriched hit	5.8586
LRP6	F5H7J9|H0YGW5|O75581	Low-density lipoprotein receptor-related protein OS=Homo sapiens OX=9606 GN=LRP6 PE=1 SV=1|Low-density lipoprotein receptor-related protein 6 (Fragment) OS=Homo sapiens OX=9606 GN=LRP6 PE=1 SV=1|Low-density lipoprotein receptor-related protein 6 OS=Homo sapiens OX=9606 GN=LRP6 PE=1 SV=2	2	1	1	1	1	4	2	4	2	2	2	4	4	3	5.66681	5.94326	5.39037	TRUE	TRUE	TRUE	2.40224	20.9555	15.0456	4.07535e-06	1.98642e-05	5.09698	0.98202	1	1	SND1_uninfected - IgG_uninfected	IP	limma	4.07535e-06	1.98642e-05	TRUE	enriched hit	5.39037
UNC13D	Q70J99|Q70J99-3	Protein unc-13 homolog D OS=Homo sapiens OX=9606 GN=UNC13D PE=1 SV=1|Isoform 3 of Protein unc-13 homolog D OS=Homo sapiens OX=9606 GN=UNC13D	2	1	1	1	1	4	2	4	2	2	2	16	16	9	6.34086	6.63959	6.04213	TRUE	TRUE	TRUE	1.88231	22.3812	15.0329	4.09614e-06	1.98892e-05	5.09151	0.982035	1	1	SND1_uninfected - IgG_uninfected	IP	limma	4.09614e-06	1.98892e-05	TRUE	enriched hit	6.04213
FADS1	F5GYH4|O60427	Acyl-CoA (8-3)-desaturase (Fragment) OS=Homo sapiens OX=9606 GN=FADS1 PE=1 SV=1|Acyl-CoA (8-3)-desaturase OS=Homo sapiens OX=9606 GN=FADS1 PE=1 SV=3	2	1	1	1	1	4	2	4	2	2	2	8	8	6	6.39184	6.54771	6.23597	TRUE	TRUE	TRUE	1.71013	22.9163	15.0298	4.10131e-06	1.98892e-05	5.09015	0.982039	1	1	SND1_uninfected - IgG_uninfected	IP	limma	4.10131e-06	1.98892e-05	TRUE	enriched hit	6.23597
TUBGCP6	E7EQL8|Q96RT7|Q96RT7-2|Q96RT7-3	Gamma-tubulin complex component 6 OS=Homo sapiens OX=9606 GN=TUBGCP6 PE=1 SV=1|Gamma-tubulin complex component 6 OS=Homo sapiens OX=9606 GN=TUBGCP6 PE=1 SV=3|Isoform 2 of Gamma-tubulin complex component 6 OS=Homo sapiens OX=9606 GN=TUBGCP6|Isoform 3 of Gamma-tubulin complex component 6 OS=Homo sapiens OX=9606 GN=TUBGCP6	1	NA	1	NA	1	4	NA	4	2	NA	2	2	NA	2	5.76619	NA	5.76619	TRUE	FALSE	TRUE	2.02706	20.7731	15.0233	4.11211e-06	1.98892e-05	5.08731	0.982046	1	1	SND1_uninfected - IgG_uninfected	IP	limma	4.11211e-06	1.98892e-05	TRUE	enriched hit	5.76619
RNF213	A0A0A0MTR7	E3 ubiquitin-protein ligase RNF213 OS=Homo sapiens OX=9606 GN=RNF213 PE=1 SV=1	2	1	1	1	1	4	2	4	2	2	2	77	77	55	6.65365	6.68636	6.62094	TRUE	TRUE	TRUE	2.14721	26.5756	15.0122	4.13063e-06	1.98892e-05	5.08248	0.98206	1	1	SND1_uninfected - IgG_uninfected	IP	limma	4.13063e-06	1.98892e-05	TRUE	enriched hit	6.62094
ACTL6A	O96019	Actin-like protein 6A OS=Homo sapiens OX=9606 GN=ACTL6A PE=1 SV=1	2	1	1	1	1	4	2	4	2	2	2	10	9	10	6.65383	6.94364	6.36401	TRUE	TRUE	TRUE	1.91027	24.1664	14.9973	4.15543e-06	1.98892e-05	5.07603	0.982077	1	1	SND1_uninfected - IgG_uninfected	IP	limma	4.15543e-06	1.98892e-05	TRUE	enriched hit	6.36401
NSUN5	Q96P11-2	Isoform 2 of 28S rRNA (cytosine-C(5))-methyltransferase OS=Homo sapiens OX=9606 GN=NSUN5	2	1	1	1	1	4	2	4	2	2	2	8	8	4	6.35856	6.64105	6.07607	TRUE	TRUE	TRUE	1.88116	22.0884	14.9971	4.15575e-06	1.98892e-05	5.07594	0.982078	1	1	SND1_uninfected - IgG_uninfected	IP	limma	4.15575e-06	1.98892e-05	TRUE	enriched hit	6.07607
LUZP1	Q86V48|Q86V48-2|Q86V48-3	Isoform 2 of Leucine zipper protein 1 OS=Homo sapiens OX=9606 GN=LUZP1|Isoform 3 of Leucine zipper protein 1 OS=Homo sapiens OX=9606 GN=LUZP1|Leucine zipper protein 1 OS=Homo sapiens OX=9606 GN=LUZP1 PE=1 SV=2	2	1	1	1	1	4	2	4	2	2	2	50	24	50	6.81464	6.46742	7.16187	TRUE	TRUE	TRUE	2.97217	26.6135	14.9963	4.15721e-06	1.98892e-05	5.07557	0.982079	1	1	SND1_uninfected - IgG_uninfected	IP	limma	4.15721e-06	1.98892e-05	TRUE	enriched hit	7.16187
HNRNPA1	A0A7I2V3R8|F8W6I7|P09651|P09651-2|P09651-3	Helix-destabilizing protein OS=Homo sapiens OX=9606 GN=HNRNPA1 PE=1 SV=2|Heterogeneous nuclear ribonucleoprotein A1 OS=Homo sapiens OX=9606 GN=HNRNPA1 PE=1 SV=5|Heterogeneous nuclear ribonucleoprotein A1 OS=Homo sapiens OX=9606 GN=HNRNPA1 PE=4 SV=1|Isoform 2 of Heterogeneous nuclear ribonucleoprotein A1 OS=Homo sapiens OX=9606 GN=HNRNPA1|Isoform A1-A of Heterogeneous nuclear ribonucleoprotein A1 …	2	1	1	1	1	4	2	4	2	2	2	15	15	7	7.69545	8.18956	7.20133	TRUE	TRUE	TRUE	2.32197	24.5488	14.9933	4.16219e-06	1.98892e-05	5.07428	0.982082	1	1	SND1_uninfected - IgG_uninfected	IP	limma	4.16219e-06	1.98892e-05	TRUE	enriched hit	7.20133
PNO1	Q9NRX1	RNA-binding protein PNO1 OS=Homo sapiens OX=9606 GN=PNO1 PE=1 SV=1	2	1	1	1	1	4	2	4	2	2	2	8	8	6	6.90747	7.09743	6.71751	TRUE	TRUE	TRUE	1.94026	23.9041	14.9912	4.16581e-06	1.98892e-05	5.07334	0.982085	1	1	SND1_uninfected - IgG_uninfected	IP	limma	4.16581e-06	1.98892e-05	TRUE	enriched hit	6.71751
SPOUT1	Q5T280	Putative methyltransferase C9orf114 OS=Homo sapiens OX=9606 GN=SPOUT1 PE=1 SV=3	2	1	1	1	1	4	2	4	2	2	2	2	2	2	5.75047	5.64931	5.85163	TRUE	TRUE	TRUE	2.10946	21.2805	14.9871	4.17267e-06	1.98892e-05	5.07157	0.98209	1	1	SND1_uninfected - IgG_uninfected	IP	limma	4.17267e-06	1.98892e-05	TRUE	enriched hit	5.85163
TSPYL1	Q9H0U9	Testis-specific Y-encoded-like protein 1 OS=Homo sapiens OX=9606 GN=TSPYL1 PE=1 SV=3	2	1	1	1	1	4	2	4	2	2	2	4	4	2	6.17281	6.5401	5.80552	TRUE	TRUE	TRUE	2.06588	21.3894	14.9856	4.17517e-06	1.98892e-05	5.07092	0.982091	1	1	SND1_uninfected - IgG_uninfected	IP	limma	4.17517e-06	1.98892e-05	TRUE	enriched hit	5.80552
ALDH2	P05091	Aldehyde dehydrogenase, mitochondrial OS=Homo sapiens OX=9606 GN=ALDH2 PE=1 SV=2	2	1	1	1	1	4	2	4	2	2	2	13	13	9	7.35093	7.59388	7.10799	TRUE	TRUE	TRUE	1.98047	24.2682	14.9809	4.18315e-06	1.98892e-05	5.06887	0.982097	1	1	SND1_uninfected - IgG_uninfected	IP	limma	4.18315e-06	1.98892e-05	TRUE	enriched hit	7.10799
SNRPD2	K7EJB5|P62316	Small nuclear ribonucleoprotein Sm D2 OS=Homo sapiens OX=9606 GN=SNRPD2 PE=1 SV=1	2	1	1	1	1	4	2	4	2	2	2	9	9	6	7.39553	7.86444	6.92662	TRUE	TRUE	TRUE	3.55805	24.3125	14.9702	4.20129e-06	1.99135e-05	5.0642	0.98211	1	1	SND1_uninfected - IgG_uninfected	IP	limma	4.20129e-06	1.99135e-05	TRUE	enriched hit	6.92662
SUN2	Q9UH99|Q9UH99-2|Q9UH99-3	SUN domain-containing protein 2 OS=Homo sapiens OX=9606 GN=SUN2 PE=1 SV=3|Isoform 2 of SUN domain-containing protein 2 OS=Homo sapiens OX=9606 GN=SUN2|Isoform 3 of SUN domain-containing protein 2 OS=Homo sapiens OX=9606 GN=SUN2	2	1	1	1	1	4	2	4	2	2	2	10	10	3	6.1296	6.40506	5.85413	TRUE	TRUE	TRUE	2.10923	21.8017	14.9678	4.20539e-06	1.99135e-05	5.06315	0.982113	1	1	SND1_uninfected - IgG_uninfected	IP	limma	4.20539e-06	1.99135e-05	TRUE	enriched hit	5.85413
ABCB7	A0A087WW65|A0A590UJS8|A0A5F9ZA98|B4DGL8|O75027|O75027-2|O75027-3	ATP-binding cassette sub-family B member 7, mitochondrial (Fragment) OS=Homo sapiens OX=9606 GN=ABCB7 PE=1 SV=1|ATP-binding cassette sub-family B member 7, mitochondrial OS=Homo sapiens OX=9606 GN=ABCB7 PE=1 SV=1|ATP-binding cassette sub-family B member 7, mitochondrial OS=Homo sapiens OX=9606 GN=ABCB7 PE=1 SV=2|Isoform 2 of ATP-binding cassette sub-family B member 7, mitochondrial OS=Homo sapien…	2	1	1	1	1	4	2	4	2	2	2	11	11	6	6.45918	6.84551	6.07285	TRUE	TRUE	TRUE	1.70209	23.4683	14.9522	4.23202e-06	1.9935e-05	5.05635	0.982131	1	1	SND1_uninfected - IgG_uninfected	IP	limma	4.23202e-06	1.9935e-05	TRUE	enriched hit	6.07285
HNRNPF	P52597	Heterogeneous nuclear ribonucleoprotein F OS=Homo sapiens OX=9606 GN=HNRNPF PE=1 SV=3	2	1	1	1	1	4	2	4	2	2	2	14	14	14	7.43595	7.3754	7.49649	TRUE	TRUE	TRUE	1.97607	25.8207	14.9519	4.23254e-06	1.9935e-05	5.05622	0.982132	1	1	SND1_uninfected - IgG_uninfected	IP	limma	4.23254e-06	1.9935e-05	TRUE	enriched hit	7.49649
FEN1	P39748	Flap endonuclease 1 OS=Homo sapiens OX=9606 GN=FEN1 PE=1 SV=1	2	1	1	1	1	4	2	4	2	2	2	11	11	7	7.07705	7.41647	6.73763	TRUE	TRUE	TRUE	2.833	24.0148	14.9485	4.23825e-06	1.9935e-05	5.05476	0.982136	1	1	SND1_uninfected - IgG_uninfected	IP	limma	4.23825e-06	1.9935e-05	TRUE	enriched hit	6.73763
AMMECR1L	Q6DCA0	AMMECR1-like protein OS=Homo sapiens OX=9606 GN=AMMECR1L PE=1 SV=1	1	NA	1	NA	1	4	NA	4	2	NA	2	3	NA	3	6.49223	NA	6.49223	TRUE	FALSE	TRUE	3.40424	21.7939	14.9449	4.24448e-06	1.9935e-05	5.05318	0.98214	1	1	SND1_uninfected - IgG_uninfected	IP	limma	4.24448e-06	1.9935e-05	TRUE	enriched hit	6.49223
EXOC1	Q9NV70|Q9NV70-2	Exocyst complex component 1 OS=Homo sapiens OX=9606 GN=EXOC1 PE=1 SV=4|Isoform 2 of Exocyst complex component 1 OS=Homo sapiens OX=9606 GN=EXOC1	2	1	1	1	1	4	2	4	2	2	2	13	13	8	6.32151	6.4804	6.16262	TRUE	TRUE	TRUE	1.73686	23.4896	14.9401	4.25281e-06	1.9935e-05	5.05107	0.982146	1	1	SND1_uninfected - IgG_uninfected	IP	limma	4.25281e-06	1.9935e-05	TRUE	enriched hit	6.16262
NUP107	P57740	Nuclear pore complex protein Nup107 OS=Homo sapiens OX=9606 GN=NUP107 PE=1 SV=1	2	1	1	1	1	4	2	4	2	2	2	26	26	8	6.69846	7.0901	6.30681	TRUE	TRUE	TRUE	1.80363	23.8179	14.9277	4.27415e-06	1.9963e-05	5.04567	0.982161	1	1	SND1_uninfected - IgG_uninfected	IP	limma	4.27415e-06	1.9963e-05	TRUE	enriched hit	6.30681
H3BTX0|PAGR1	H3BTX0|Q9BTK6	Uncharacterized protein (Fragment) OS=Homo sapiens OX=9606 PE=4 SV=2|PAXIP1-associated glutamate-rich protein 1 OS=Homo sapiens OX=9606 GN=PAGR1 PE=1 SV=1	1	NA	1	NA	1	4	NA	4	2	NA	2	2	NA	2	5.80892	NA	5.80892	TRUE	FALSE	TRUE	3.06645	21.2393	14.9224	4.28347e-06	1.9963e-05	5.04332	0.982167	1	1	SND1_uninfected - IgG_uninfected	IP	limma	4.28347e-06	1.9963e-05	TRUE	enriched hit	5.80892
IARS1	P41252	Isoleucine--tRNA ligase, cytoplasmic OS=Homo sapiens OX=9606 GN=IARS1 PE=1 SV=2	2	1	1	1	1	4	2	4	2	2	2	39	39	23	7.19637	7.40529	6.98745	TRUE	TRUE	TRUE	1.67306	26.173	14.9218	4.28454e-06	1.9963e-05	5.04306	0.982168	1	1	SND1_uninfected - IgG_uninfected	IP	limma	4.28454e-06	1.9963e-05	TRUE	enriched hit	6.98745
NF1	P21359|P21359-2|P21359-6	Neurofibromin OS=Homo sapiens OX=9606 GN=NF1 PE=1 SV=2|Isoform I of Neurofibromin OS=Homo sapiens OX=9606 GN=NF1|Isoform 6 of Neurofibromin OS=Homo sapiens OX=9606 GN=NF1	2	1	1	1	1	4	2	4	2	2	2	6	5	6	5.78981	5.74401	5.83562	TRUE	TRUE	TRUE	1.90284	22.7733	14.8967	4.32834e-06	2.01268e-05	5.03209	0.982198	1	1	SND1_uninfected - IgG_uninfected	IP	limma	4.32834e-06	2.01268e-05	TRUE	enriched hit	5.83562
CASC3	O15234	Protein CASC3 OS=Homo sapiens OX=9606 GN=CASC3 PE=1 SV=2	2	1	1	1	1	4	2	4	2	2	2	8	8	3	6.31237	6.58608	6.03866	TRUE	TRUE	TRUE	3.18717	21.9506	14.8737	4.36899e-06	2.02752e-05	5.02201	0.982225	1	1	SND1_uninfected - IgG_uninfected	IP	limma	4.36899e-06	2.02752e-05	TRUE	enriched hit	6.03866
NCAPD2	Q15021	Condensin complex subunit 1 OS=Homo sapiens OX=9606 GN=NCAPD2 PE=1 SV=3	2	1	1	1	1	4	2	4	2	2	2	24	24	24	6.88497	7.03053	6.7394	TRUE	TRUE	TRUE	2.17041	25.0192	14.8645	4.38549e-06	2.03113e-05	5.01795	0.982236	1	1	SND1_uninfected - IgG_uninfected	IP	limma	4.38549e-06	2.03113e-05	TRUE	enriched hit	6.7394
MRPL47	Q9HD33|Q9HD33-2	39S ribosomal protein L47, mitochondrial OS=Homo sapiens OX=9606 GN=MRPL47 PE=1 SV=2|Isoform 2 of 39S ribosomal protein L47, mitochondrial OS=Homo sapiens OX=9606 GN=MRPL47	2	1	1	1	1	4	2	4	2	2	2	3	3	3	6.28775	6.7447	5.8308	TRUE	TRUE	TRUE	2.13523	22.6351	14.8593	4.39485e-06	2.03142e-05	5.01565	0.982242	1	1	SND1_uninfected - IgG_uninfected	IP	limma	4.39485e-06	2.03142e-05	TRUE	enriched hit	5.8308
MCM4	A0A3B3IU45|P33991	DNA helicase OS=Homo sapiens OX=9606 GN=MCM4 PE=1 SV=1|DNA replication licensing factor MCM4 OS=Homo sapiens OX=9606 GN=MCM4 PE=1 SV=5	2	1	1	1	1	4	2	4	2	2	2	33	33	22	7.36008	7.79696	6.92321	TRUE	TRUE	TRUE	1.87389	26.1712	14.8519	4.40811e-06	2.0335e-05	5.0124	0.982251	1	1	SND1_uninfected - IgG_uninfected	IP	limma	4.40811e-06	2.0335e-05	TRUE	enriched hit	6.92321
LSM12	Q3MHD2|Q3MHD2-2	Isoform 2 of Protein LSM12 homolog OS=Homo sapiens OX=9606 GN=LSM12|Protein LSM12 homolog OS=Homo sapiens OX=9606 GN=LSM12 PE=1 SV=2	2	1	1	1	1	4	2	4	2	2	2	6	6	3	6.80699	7.03712	6.57687	TRUE	TRUE	TRUE	2.07207	22.842	14.8435	4.42317e-06	2.03641e-05	5.00872	0.982261	1	1	SND1_uninfected - IgG_uninfected	IP	limma	4.42317e-06	2.03641e-05	TRUE	enriched hit	6.57687
NSD3	Q9BZ95|Q9BZ95-2|Q9BZ95-4|Q9BZ95-5	Histone-lysine N-methyltransferase NSD3 OS=Homo sapiens OX=9606 GN=NSD3 PE=1 SV=1|Isoform 2 of Histone-lysine N-methyltransferase NSD3 OS=Homo sapiens OX=9606 GN=NSD3|Isoform 4 of Histone-lysine N-methyltransferase NSD3 OS=Homo sapiens OX=9606 GN=NSD3|Isoform 5 of Histone-lysine N-methyltransferase NSD3 OS=Homo sapiens OX=9606 GN=NSD3	2	1	1	1	1	4	2	4	2	2	2	12	12	9	6.34193	6.75366	5.9302	TRUE	TRUE	TRUE	2.17492	22.9369	14.8315	4.44492e-06	2.04231e-05	5.00343	0.982276	1	1	SND1_uninfected - IgG_uninfected	IP	limma	4.44492e-06	2.04231e-05	TRUE	enriched hit	5.9302
TRA2A	Q13595	Transformer-2 protein homolog alpha OS=Homo sapiens OX=9606 GN=TRA2A PE=1 SV=1	2	1	1	1	1	4	2	4	2	2	2	8	8	7	7.30331	7.26386	7.34276	TRUE	TRUE	TRUE	5.59771	23.7435	14.8267	4.45356e-06	2.04231e-05	5.00133	0.982281	1	1	SND1_uninfected - IgG_uninfected	IP	limma	4.45356e-06	2.04231e-05	TRUE	enriched hit	7.34276
ASPH	Q12797	Aspartyl/asparaginyl beta-hydroxylase OS=Homo sapiens OX=9606 GN=ASPH PE=1 SV=3	2	1	1	1	1	4	2	4	2	2	2	25	25	17	7.10372	7.50169	6.70574	TRUE	TRUE	TRUE	1.91201	25.5878	14.8219	4.46239e-06	2.04234e-05	4.9992	0.982287	1	1	SND1_uninfected - IgG_uninfected	IP	limma	4.46239e-06	2.04234e-05	TRUE	enriched hit	6.70574
SLU7	O95391	Pre-mRNA-splicing factor SLU7 OS=Homo sapiens OX=9606 GN=SLU7 PE=1 SV=2	2	1	1	1	1	4	2	4	2	2	2	8	8	4	6.40261	6.58047	6.22474	TRUE	TRUE	TRUE	2.22366	22.4154	14.8073	4.48904e-06	2.05049e-05	4.99277	0.982304	1	1	SND1_uninfected - IgG_uninfected	IP	limma	4.48904e-06	2.05049e-05	TRUE	enriched hit	6.22474
TNFAIP2	Q03169	Tumor necrosis factor alpha-induced protein 2 OS=Homo sapiens OX=9606 GN=TNFAIP2 PE=1 SV=2	2	1	1	1	1	4	2	4	2	2	2	17	17	9	6.45934	6.64743	6.27126	TRUE	TRUE	TRUE	1.75123	23.8795	14.7983	4.50555e-06	2.054e-05	4.98881	0.982315	1	1	SND1_uninfected - IgG_uninfected	IP	limma	4.50555e-06	2.054e-05	TRUE	enriched hit	6.27126
RABGGTB	P53611	Geranylgeranyl transferase type-2 subunit beta OS=Homo sapiens OX=9606 GN=RABGGTB PE=1 SV=2	2	1	1	1	1	4	2	4	2	2	2	4	4	3	6.2706	6.50618	6.03502	TRUE	TRUE	TRUE	2.72508	22.1447	14.7846	4.53094e-06	2.06153e-05	4.98275	0.982332	1	1	SND1_uninfected - IgG_uninfected	IP	limma	4.53094e-06	2.06153e-05	TRUE	enriched hit	6.03502
ESYT2	A0A087WXU3|A0A499FIX8|A0FGR8|A0FGR8-2|A0FGR8-6|H7BXI1	Extended synaptotagmin-2 OS=Homo sapiens OX=9606 GN=ESYT2 PE=1 SV=1|Extended synaptotagmin-2 OS=Homo sapiens OX=9606 GN=ESYT2 PE=1 SV=2|Isoform 2 of Extended synaptotagmin-2 OS=Homo sapiens OX=9606 GN=ESYT2|Isoform 6 of Extended synaptotagmin-2 OS=Homo sapiens OX=9606 GN=ESYT2	2	1	1	1	1	4	2	4	2	2	2	20	20	6	6.58158	6.86841	6.29475	TRUE	TRUE	TRUE	1.80768	23.0281	14.7763	4.54632e-06	2.06449e-05	4.97909	0.982341	1	1	SND1_uninfected - IgG_uninfected	IP	limma	4.54632e-06	2.06449e-05	TRUE	enriched hit	6.29475
TMEM97	Q5BJF2	Sigma intracellular receptor 2 OS=Homo sapiens OX=9606 GN=TMEM97 PE=1 SV=1	2	1	1	1	1	4	2	4	2	2	2	4	4	2	6.51457	6.33054	6.69859	TRUE	TRUE	TRUE	1.8471	22.6121	14.7645	4.5685e-06	2.06711e-05	4.97384	0.982356	1	1	SND1_uninfected - IgG_uninfected	IP	limma	4.5685e-06	2.06711e-05	TRUE	enriched hit	6.69859
SRSF4	Q08170	Serine/arginine-rich splicing factor 4 OS=Homo sapiens OX=9606 GN=SRSF4 PE=1 SV=2	2	1	1	1	1	4	2	4	2	2	2	9	9	5	6.5443	7.14496	5.94364	TRUE	TRUE	TRUE	3.38072	22.4046	14.7599	4.57699e-06	2.06711e-05	4.97183	0.982361	1	1	SND1_uninfected - IgG_uninfected	IP	limma	4.57699e-06	2.06711e-05	TRUE	enriched hit	5.94364
SRPK2	P78362|P78362-2	Isoform 2 of SRSF protein kinase 2 OS=Homo sapiens OX=9606 GN=SRPK2|SRSF protein kinase 2 OS=Homo sapiens OX=9606 GN=SRPK2 PE=1 SV=3	2	1	1	1	1	4	2	4	2	2	2	8	8	2	6.26974	6.57376	5.96572	TRUE	TRUE	TRUE	3.38419	20.2614	14.759	4.57876e-06	2.06711e-05	4.97142	0.982362	1	1	SND1_uninfected - IgG_uninfected	IP	limma	4.57876e-06	2.06711e-05	TRUE	enriched hit	5.96572
MARS1	P56192	Methionine--tRNA ligase, cytoplasmic OS=Homo sapiens OX=9606 GN=MARS1 PE=1 SV=2	2	1	1	1	1	4	2	4	2	2	2	20	20	14	7.35672	7.56965	7.14378	TRUE	TRUE	TRUE	2.13463	25.7132	14.7285	4.63648e-06	2.07637e-05	4.95789	0.982399	1	1	SND1_uninfected - IgG_uninfected	IP	limma	4.63648e-06	2.07637e-05	TRUE	enriched hit	7.14378
ZCCHC3	Q9NUD5	Zinc finger CCHC domain-containing protein 3 OS=Homo sapiens OX=9606 GN=ZCCHC3 PE=1 SV=2	2	1	1	1	1	4	2	4	2	2	2	2	2	2	5.62064	5.81942	5.42187	TRUE	TRUE	TRUE	1.93908	20.3237	14.7241	4.64479e-06	2.07637e-05	4.95596	0.982404	1	1	SND1_uninfected - IgG_uninfected	IP	limma	4.64479e-06	2.07637e-05	TRUE	enriched hit	5.42187
TRAM1	G3XAN4|Q15629|Q15629-2	Translocating chain-associated membrane protein 1 OS=Homo sapiens OX=9606 GN=TRAM1 PE=1 SV=1|Translocating chain-associated membrane protein 1 OS=Homo sapiens OX=9606 GN=TRAM1 PE=1 SV=3|Isoform 2 of Translocating chain-associated membrane protein 1 OS=Homo sapiens OX=9606 GN=TRAM1	2	1	1	1	1	4	2	4	2	2	2	5	5	2	6.61438	6.94311	6.28565	TRUE	TRUE	TRUE	2.37078	21.8299	14.7213	4.65014e-06	2.07637e-05	4.95472	0.982407	1	1	SND1_uninfected - IgG_uninfected	IP	limma	4.65014e-06	2.07637e-05	TRUE	enriched hit	6.28565
PCK2	Q16822	Phosphoenolpyruvate carboxykinase [GTP], mitochondrial OS=Homo sapiens OX=9606 GN=PCK2 PE=1 SV=4	2	1	1	1	1	4	2	4	2	2	2	18	18	4	6.69957	7.1149	6.28424	TRUE	TRUE	TRUE	1.94306	23.0848	14.7207	4.65128e-06	2.07637e-05	4.95445	0.982408	1	1	SND1_uninfected - IgG_uninfected	IP	limma	4.65128e-06	2.07637e-05	TRUE	enriched hit	6.28424
SNU13	A0A3B3IRU2|A0A3B3IUA2|B1AHD1|P55769	NHP2-like protein 1 OS=Homo sapiens OX=9606 GN=SNU13 PE=1 SV=3|NHP2 non-histone chromosome protein 2-like 1 (S. cerevisiae), isoform CRA_b OS=Homo sapiens OX=9606 GN=SNU13 PE=1 SV=1|Ribonucloprotein OS=Homo sapiens OX=9606 GN=SNU13 PE=1 SV=1	2	1	1	1	1	4	2	4	2	2	2	5	5	2	6.75016	7.1478	6.35251	TRUE	TRUE	TRUE	2.20561	22.0512	14.7151	4.66211e-06	2.07637e-05	4.95194	0.982415	1	1	SND1_uninfected - IgG_uninfected	IP	limma	4.66211e-06	2.07637e-05	TRUE	enriched hit	6.35251
AIMP2	Q13155	Aminoacyl tRNA synthase complex-interacting multifunctional protein 2 OS=Homo sapiens OX=9606 GN=AIMP2 PE=1 SV=2	2	1	1	1	1	4	2	4	2	2	2	6	6	3	6.87777	7.40797	6.34756	TRUE	TRUE	TRUE	1.8666	23.5117	14.7139	4.66442e-06	2.07637e-05	4.9514	0.982416	1	1	SND1_uninfected - IgG_uninfected	IP	limma	4.66442e-06	2.07637e-05	TRUE	enriched hit	6.34756
TFAM	Q00059	Transcription factor A, mitochondrial OS=Homo sapiens OX=9606 GN=TFAM PE=1 SV=1	2	1	1	1	1	4	2	4	2	2	2	12	12	9	7.10972	7.65068	6.56876	TRUE	TRUE	TRUE	2.67962	24.2753	14.7068	4.67791e-06	2.07637e-05	4.94829	0.982424	1	1	SND1_uninfected - IgG_uninfected	IP	limma	4.67791e-06	2.07637e-05	TRUE	enriched hit	6.56876
ADRM1	A0A087WX59|Q16186	Proteasomal ubiquitin receptor ADRM1 OS=Homo sapiens OX=9606 GN=ADRM1 PE=1 SV=1|Proteasomal ubiquitin receptor ADRM1 OS=Homo sapiens OX=9606 GN=ADRM1 PE=1 SV=2	2	1	1	1	1	4	2	4	2	2	2	9	9	3	6.73658	7.28866	6.1845	TRUE	TRUE	TRUE	1.82496	22.6529	14.703	4.68539e-06	2.07637e-05	4.94656	0.982429	1	1	SND1_uninfected - IgG_uninfected	IP	limma	4.68539e-06	2.07637e-05	TRUE	enriched hit	6.1845
EHD2	Q9NZN4	EH domain-containing protein 2 OS=Homo sapiens OX=9606 GN=EHD2 PE=1 SV=2	2	1	1	1	1	4	2	4	2	2	2	13	13	13	6.90769	7.12335	6.69203	TRUE	TRUE	TRUE	1.71552	24.2927	14.6927	4.70513e-06	2.07637e-05	4.94202	0.982441	1	1	SND1_uninfected - IgG_uninfected	IP	limma	4.70513e-06	2.07637e-05	TRUE	enriched hit	6.69203
DOCK5	Q9H7D0	Dedicator of cytokinesis protein 5 OS=Homo sapiens OX=9606 GN=DOCK5 PE=1 SV=3	2	1	1	1	1	4	2	4	2	2	2	41	41	20	6.52656	6.92094	6.13217	TRUE	TRUE	TRUE	1.84059	24.7223	14.6916	4.7073e-06	2.07637e-05	4.94152	0.982443	1	1	SND1_uninfected - IgG_uninfected	IP	limma	4.7073e-06	2.07637e-05	TRUE	enriched hit	6.13217
SRGAP2	A0A075B7B5|B7ZM87|O75044	SLIT-ROBO Rho GTPase-activating protein 2 OS=Homo sapiens OX=9606 GN=SRGAP2 PE=1 SV=1|SLIT-ROBO Rho GTPase-activating protein 2 OS=Homo sapiens OX=9606 GN=SRGAP2 PE=1 SV=3	2	1	1	1	1	4	2	4	2	2	2	8	8	3	5.87925	6.04212	5.71637	TRUE	TRUE	TRUE	1.89495	21.7692	14.6883	4.71371e-06	2.07637e-05	4.94005	0.982447	1	1	SND1_uninfected - IgG_uninfected	IP	limma	4.71371e-06	2.07637e-05	TRUE	enriched hit	5.71637
ABCF2	Q9UG63|Q9UG63-2	ATP-binding cassette sub-family F member 2 OS=Homo sapiens OX=9606 GN=ABCF2 PE=1 SV=2|Isoform 2 of ATP-binding cassette sub-family F member 2 OS=Homo sapiens OX=9606 GN=ABCF2	2	1	1	1	1	4	2	4	2	2	2	18	18	12	7.10699	7.22227	6.99171	TRUE	TRUE	TRUE	2.25611	25.5273	14.6858	4.71869e-06	2.07637e-05	4.93891	0.98245	1	1	SND1_uninfected - IgG_uninfected	IP	limma	4.71869e-06	2.07637e-05	TRUE	enriched hit	6.99171
CLASP2	E3W994|E7ERI8|E7EW49|O75122-3	CLIP-associating protein 2 OS=Homo sapiens OX=9606 GN=CLASP2 PE=1 SV=1|CLIP-associating protein 2 OS=Homo sapiens OX=9606 GN=CLASP2 PE=1 SV=2|Isoform 3 of CLIP-associating protein 2 OS=Homo sapiens OX=9606 GN=CLASP2	2	1	1	1	1	4	2	4	2	2	2	30	30	9	6.39396	6.73904	6.04889	TRUE	TRUE	TRUE	2.02731	23.7037	14.6841	4.72196e-06	2.07637e-05	4.93817	0.982452	1	1	SND1_uninfected - IgG_uninfected	IP	limma	4.72196e-06	2.07637e-05	TRUE	enriched hit	6.04889
RBBP6	A0A2R8Y880|Q7Z6E9|Q7Z6E9-2	E3 ubiquitin-protein ligase RBBP6 (Fragment) OS=Homo sapiens OX=9606 GN=RBBP6 PE=1 SV=1|E3 ubiquitin-protein ligase RBBP6 OS=Homo sapiens OX=9606 GN=RBBP6 PE=1 SV=1|Isoform 2 of E3 ubiquitin-protein ligase RBBP6 OS=Homo sapiens OX=9606 GN=RBBP6	2	1	1	1	1	4	2	4	2	2	2	22	22	4	6.23561	6.75164	5.71958	TRUE	TRUE	TRUE	2.42927	21.7377	14.6805	4.72887e-06	2.07637e-05	4.93659	0.982456	1	1	SND1_uninfected - IgG_uninfected	IP	limma	4.72887e-06	2.07637e-05	TRUE	enriched hit	5.71958
OSBPL8	F8VQX7|Q9BZF1|Q9BZF1-2|Q9BZF1-3	Isoform 2 of Oxysterol-binding protein-related protein 8 OS=Homo sapiens OX=9606 GN=OSBPL8|Isoform 3 of Oxysterol-binding protein-related protein 8 OS=Homo sapiens OX=9606 GN=OSBPL8|Oxysterol-binding protein-related protein 8 OS=Homo sapiens OX=9606 GN=OSBPL8 PE=1 SV=3|Oxysterol-binding protein (Fragment) OS=Homo sapiens OX=9606 GN=OSBPL8 PE=1 SV=1	2	1	1	1	1	4	2	4	2	2	2	8	8	3	6.01037	6.20818	5.81255	TRUE	TRUE	TRUE	1.79527	21.6127	14.6778	4.73419e-06	2.07637e-05	4.93537	0.982459	1	1	SND1_uninfected - IgG_uninfected	IP	limma	4.73419e-06	2.07637e-05	TRUE	enriched hit	5.81255
KAT7	A0A6Q8PHH2|O95251|O95251-2|O95251-4	Histone acetyltransferase KAT7 OS=Homo sapiens OX=9606 GN=KAT7 PE=1 SV=1|Isoform 2 of Histone acetyltransferase KAT7 OS=Homo sapiens OX=9606 GN=KAT7|Isoform 4 of Histone acetyltransferase KAT7 OS=Homo sapiens OX=9606 GN=KAT7	2	1	1	1	1	4	2	4	2	2	2	11	11	6	6.37813	6.36869	6.38757	TRUE	TRUE	TRUE	2.50461	22.8878	14.6687	4.752e-06	2.07637e-05	4.93132	0.98247	1	1	SND1_uninfected - IgG_uninfected	IP	limma	4.752e-06	2.07637e-05	TRUE	enriched hit	6.38757
DDX20	Q9UHI6	Probable ATP-dependent RNA helicase DDX20 OS=Homo sapiens OX=9606 GN=DDX20 PE=1 SV=2	2	1	1	1	1	4	2	4	2	2	2	19	19	5	6.49826	6.71613	6.2804	TRUE	TRUE	TRUE	1.79319	23.1354	14.6661	4.75703e-06	2.07637e-05	4.93017	0.982473	1	1	SND1_uninfected - IgG_uninfected	IP	limma	4.75703e-06	2.07637e-05	TRUE	enriched hit	6.2804
MYEF2	A0A0A0MQW0|A0A0A0MR39	Myelin expression factor 2 OS=Homo sapiens OX=9606 GN=MYEF2 PE=1 SV=1|Myelin expression factor 2 OS=Homo sapiens OX=9606 GN=MYEF2 PE=1 SV=1	2	1	1	1	1	4	2	4	2	2	2	12	12	8	6.62479	6.93357	6.316	TRUE	TRUE	TRUE	1.82299	23.8962	14.6624	4.76427e-06	2.07637e-05	4.92853	0.982477	1	1	SND1_uninfected - IgG_uninfected	IP	limma	4.76427e-06	2.07637e-05	TRUE	enriched hit	6.316
LRPPRC	P42704	Leucine-rich PPR motif-containing protein, mitochondrial OS=Homo sapiens OX=9606 GN=LRPPRC PE=1 SV=3	2	1	1	1	1	4	2	4	2	2	2	61	61	34	7.54549	7.93965	7.15134	TRUE	TRUE	TRUE	1.70511	26.7626	14.6601	4.76895e-06	2.07637e-05	4.92747	0.98248	1	1	SND1_uninfected - IgG_uninfected	IP	limma	4.76895e-06	2.07637e-05	TRUE	enriched hit	7.15134
MDN1	Q9NU22	Midasin OS=Homo sapiens OX=9606 GN=MDN1 PE=1 SV=2	2	1	1	1	1	4	2	4	2	2	2	44	44	23	6.22404	6.38128	6.0668	TRUE	TRUE	TRUE	2.02231	24.8336	14.6453	4.79804e-06	2.07991e-05	4.9209	0.982498	1	1	SND1_uninfected - IgG_uninfected	IP	limma	4.79804e-06	2.07991e-05	TRUE	enriched hit	6.0668
MRM3	Q9HC36	rRNA methyltransferase 3, mitochondrial OS=Homo sapiens OX=9606 GN=MRM3 PE=1 SV=2	2	1	1	1	1	4	2	4	2	2	2	7	7	4	6.30968	6.70872	5.91063	TRUE	TRUE	TRUE	2.64188	22.4168	14.6431	4.80253e-06	2.07991e-05	4.91989	0.982501	1	1	SND1_uninfected - IgG_uninfected	IP	limma	4.80253e-06	2.07991e-05	TRUE	enriched hit	5.91063
ARCN1	B0YIW6|P48444	Coatomer subunit delta OS=Homo sapiens OX=9606 GN=ARCN1 PE=1 SV=1|Coatomer subunit delta OS=Homo sapiens OX=9606 GN=ARCN1 PE=1 SV=1	2	1	1	1	1	4	2	4	2	2	2	24	24	14	7.20182	7.64099	6.76265	TRUE	TRUE	TRUE	1.82993	25.285	14.6424	4.80392e-06	2.07991e-05	4.91958	0.982501	1	1	SND1_uninfected - IgG_uninfected	IP	limma	4.80392e-06	2.07991e-05	TRUE	enriched hit	6.76265
FAT1	A0A087WVP1|Q14517	Protocadherin Fat 1 OS=Homo sapiens OX=9606 GN=FAT1 PE=1 SV=1|Protocadherin Fat 1 OS=Homo sapiens OX=9606 GN=FAT1 PE=1 SV=2	2	1	1	1	1	4	2	4	2	2	2	15	15	4	5.95759	6.33861	5.57657	TRUE	TRUE	TRUE	1.68099	22.0564	14.6095	4.8698e-06	2.10451e-05	4.90486	0.982541	1	1	SND1_uninfected - IgG_uninfected	IP	limma	4.8698e-06	2.10451e-05	TRUE	enriched hit	5.57657
MED14	O60244	Mediator of RNA polymerase II transcription subunit 14 OS=Homo sapiens OX=9606 GN=MED14 PE=1 SV=2	2	1	1	1	1	4	2	4	2	2	2	10	10	2	6.03474	6.40218	5.6673	TRUE	TRUE	TRUE	2.02176	21.2488	14.6028	4.8832e-06	2.10639e-05	4.90189	0.982549	1	1	SND1_uninfected - IgG_uninfected	IP	limma	4.8832e-06	2.10639e-05	TRUE	enriched hit	5.6673
ADNP	A0A669KBJ7|Q9H2P0	Activity-dependent neuroprotector homeobox protein OS=Homo sapiens OX=9606 GN=ADNP PE=1 SV=1|Activity-dependent neuroprotector homeobox protein OS=Homo sapiens OX=9606 GN=ADNP PE=1 SV=1	2	1	1	1	1	4	2	4	2	2	2	29	29	12	6.46216	7.02131	5.90301	TRUE	TRUE	TRUE	1.71637	23.7622	14.597	4.89506e-06	2.1076e-05	4.89927	0.982556	1	1	SND1_uninfected - IgG_uninfected	IP	limma	4.89506e-06	2.1076e-05	TRUE	enriched hit	5.90301
NCAPH	C9J470|Q15003|Q15003-2	Condensin complex subunit 2 (Fragment) OS=Homo sapiens OX=9606 GN=NCAPH PE=1 SV=8|Condensin complex subunit 2 OS=Homo sapiens OX=9606 GN=NCAPH PE=1 SV=3|Isoform 2 of Condensin complex subunit 2 OS=Homo sapiens OX=9606 GN=NCAPH	2	1	1	1	1	4	2	4	2	2	2	21	21	14	6.78539	6.87174	6.69904	TRUE	TRUE	TRUE	1.79489	24.7706	14.5875	4.91431e-06	2.10908e-05	4.89502	0.982567	1	1	SND1_uninfected - IgG_uninfected	IP	limma	4.91431e-06	2.10908e-05	TRUE	enriched hit	6.69904
SF3B1	O75533	Splicing factor 3B subunit 1 OS=Homo sapiens OX=9606 GN=SF3B1 PE=1 SV=3	2	1	1	1	1	4	2	4	2	2	2	46	46	24	7.35783	7.74421	6.97146	TRUE	TRUE	TRUE	2.08302	26.0702	14.5825	4.92459e-06	2.10908e-05	4.89276	0.982573	1	1	SND1_uninfected - IgG_uninfected	IP	limma	4.92459e-06	2.10908e-05	TRUE	enriched hit	6.97146
PSMC1	P62191	26S proteasome regulatory subunit 4 OS=Homo sapiens OX=9606 GN=PSMC1 PE=1 SV=1	2	1	1	1	1	4	2	4	2	2	2	25	25	13	7.1562	7.65955	6.65285	TRUE	TRUE	TRUE	2.28044	24.9392	14.5819	4.92572e-06	2.10908e-05	4.89252	0.982574	1	1	SND1_uninfected - IgG_uninfected	IP	limma	4.92572e-06	2.10908e-05	TRUE	enriched hit	6.65285
RPS6KA3	B1AXG1|B4DG22|B7ZB17|P51812	Non-specific serine/threonine protein kinase OS=Homo sapiens OX=9606 GN=RPS6KA3 PE=1 SV=2|Non-specific serine/threonine protein kinase OS=Homo sapiens OX=9606 GN=RPS6KA3 PE=1 SV=1|Non-specific serine/threonine protein kinase OS=Homo sapiens OX=9606 GN=RPS6KA3 PE=1 SV=1|Ribosomal protein S6 kinase alpha-3 OS=Homo sapiens OX=9606 GN=RPS6KA3 PE=1 SV=1	2	1	1	1	1	4	2	4	2	2	2	15	15	10	6.81895	7.04892	6.58898	TRUE	TRUE	TRUE	1.96304	24.4825	14.5654	4.9595e-06	2.11532e-05	4.88513	0.982593	1	1	SND1_uninfected - IgG_uninfected	IP	limma	4.9595e-06	2.11532e-05	TRUE	enriched hit	6.58898
BOP1	Q14137	Ribosome biogenesis protein BOP1 OS=Homo sapiens OX=9606 GN=BOP1 PE=1 SV=2	2	1	1	1	1	4	2	4	2	2	2	18	18	3	6.42828	7.01412	5.84245	TRUE	TRUE	TRUE	2.00837	21.4008	14.5632	4.96422e-06	2.11532e-05	4.8841	0.982596	1	1	SND1_uninfected - IgG_uninfected	IP	limma	4.96422e-06	2.11532e-05	TRUE	enriched hit	5.84245
ABCC1	P33527|P33527-2	Isoform 2 of Multidrug resistance-associated protein 1 OS=Homo sapiens OX=9606 GN=ABCC1|Multidrug resistance-associated protein 1 OS=Homo sapiens OX=9606 GN=ABCC1 PE=1 SV=3	2	1	1	1	1	4	2	4	2	2	2	46	46	21	7.01953	7.39496	6.6441	TRUE	TRUE	TRUE	1.76464	24.9885	14.558	4.97478e-06	2.11532e-05	4.8818	0.982602	1	1	SND1_uninfected - IgG_uninfected	IP	limma	4.97478e-06	2.11532e-05	TRUE	enriched hit	6.6441
RPL28	H0YKD8|P46779|P46779-2|P46779-3	60S ribosomal protein L28 OS=Homo sapiens OX=9606 GN=RPL28 PE=1 SV=1|60S ribosomal protein L28 OS=Homo sapiens OX=9606 GN=RPL28 PE=1 SV=3|Isoform 2 of 60S ribosomal protein L28 OS=Homo sapiens OX=9606 GN=RPL28|Isoform 3 of 60S ribosomal protein L28 OS=Homo sapiens OX=9606 GN=RPL28	2	1	1	1	1	4	2	4	2	2	2	6	6	6	7.65304	8.06751	7.23856	TRUE	TRUE	TRUE	3.55127	24.0551	14.5503	4.99083e-06	2.11532e-05	4.87832	0.982612	1	1	SND1_uninfected - IgG_uninfected	IP	limma	4.99083e-06	2.11532e-05	TRUE	enriched hit	7.23856
DNMT3A	Q9Y6K1	DNA (cytosine-5)-methyltransferase 3A OS=Homo sapiens OX=9606 GN=DNMT3A PE=1 SV=4	1	NA	1	NA	1	4	NA	4	2	NA	2	3	NA	3	5.51567	NA	5.51567	TRUE	FALSE	TRUE	2.07499	20.6512	14.5489	4.99371e-06	2.11532e-05	4.8777	0.982613	1	1	SND1_uninfected - IgG_uninfected	IP	limma	4.99371e-06	2.11532e-05	TRUE	enriched hit	5.51567
ECT2	Q9H8V3|Q9H8V3-3|Q9H8V3-4	Isoform 3 of Protein ECT2 OS=Homo sapiens OX=9606 GN=ECT2|Isoform 4 of Protein ECT2 OS=Homo sapiens OX=9606 GN=ECT2|Protein ECT2 OS=Homo sapiens OX=9606 GN=ECT2 PE=1 SV=4	2	1	1	1	1	4	2	4	2	2	2	11	11	5	5.90344	6.03521	5.77168	TRUE	TRUE	TRUE	1.85783	23.1435	14.5483	4.99488e-06	2.11532e-05	4.87744	0.982614	1	1	SND1_uninfected - IgG_uninfected	IP	limma	4.99488e-06	2.11532e-05	TRUE	enriched hit	5.77168
KRI1	A0A494C108|F8WFC1|H0YFD2|Q8N9T8	Protein KRI1 homolog (Fragment) OS=Homo sapiens OX=9606 GN=KRI1 PE=1 SV=2|Protein KRI1 homolog (Fragment) OS=Homo sapiens OX=9606 GN=KRI1 PE=1 SV=4|Protein KRI1 homolog OS=Homo sapiens OX=9606 GN=KRI1 PE=1 SV=1|Protein KRI1 homolog OS=Homo sapiens OX=9606 GN=KRI1 PE=1 SV=3	2	1	1	1	1	4	2	4	2	2	2	11	11	2	6.17962	6.84093	5.51831	TRUE	TRUE	TRUE	4.1684	19.589	14.5437	5.00462e-06	2.11559e-05	4.87534	0.982619	1	1	SND1_uninfected - IgG_uninfected	IP	limma	5.00462e-06	2.11559e-05	TRUE	enriched hit	5.51831
MRPL3	E7ETU7|H0Y9G6|P09001	39S ribosomal protein L3, mitochondrial OS=Homo sapiens OX=9606 GN=MRPL3 PE=1 SV=1|39S ribosomal protein L3, mitochondrial (Fragment) OS=Homo sapiens OX=9606 GN=MRPL3 PE=1 SV=1|39S ribosomal protein L3, mitochondrial OS=Homo sapiens OX=9606 GN=MRPL3 PE=1 SV=1	2	1	1	1	1	4	2	4	2	2	2	15	15	3	6.6826	7.31847	6.04672	TRUE	TRUE	TRUE	1.99867	22.8954	14.5391	5.01402e-06	2.11572e-05	4.87331	0.982625	1	1	SND1_uninfected - IgG_uninfected	IP	limma	5.01402e-06	2.11572e-05	TRUE	enriched hit	6.04672
NOL6	A0A0A0MRW6|Q9H6R4|Q9H6R4-2|Q9H6R4-4	Isoform 2 of Nucleolar protein 6 OS=Homo sapiens OX=9606 GN=NOL6|Isoform 4 of Nucleolar protein 6 OS=Homo sapiens OX=9606 GN=NOL6|Nucleolar protein 6 OS=Homo sapiens OX=9606 GN=NOL6 PE=1 SV=1|Nucleolar protein 6 OS=Homo sapiens OX=9606 GN=NOL6 PE=1 SV=2	2	1	1	1	1	4	2	4	2	2	2	17	17	10	6.76317	6.90138	6.62496	TRUE	TRUE	TRUE	2.5182	24.5747	14.5347	5.02322e-06	2.11576e-05	4.87132	0.98263	1	1	SND1_uninfected - IgG_uninfected	IP	limma	5.02322e-06	2.11576e-05	TRUE	enriched hit	6.62496
PA2G4	Q9UQ80|Q9UQ80-2	Isoform 2 of Proliferation-associated protein 2G4 OS=Homo sapiens OX=9606 GN=PA2G4|Proliferation-associated protein 2G4 OS=Homo sapiens OX=9606 GN=PA2G4 PE=1 SV=3	2	1	1	1	1	4	2	4	2	2	2	24	24	2	7.18317	8.25675	6.10959	TRUE	TRUE	TRUE	1.70417	23.6685	14.5297	5.03374e-06	2.11635e-05	4.86906	0.982636	1	1	SND1_uninfected - IgG_uninfected	IP	limma	5.03374e-06	2.11635e-05	TRUE	enriched hit	6.10959
NUMB	P49757|P49757-2|P49757-3|P49757-4	Protein numb homolog OS=Homo sapiens OX=9606 GN=NUMB PE=1 SV=2|Isoform 2 of Protein numb homolog OS=Homo sapiens OX=9606 GN=NUMB|Isoform 3 of Protein numb homolog OS=Homo sapiens OX=9606 GN=NUMB|Isoform 4 of Protein numb homolog OS=Homo sapiens OX=9606 GN=NUMB	2	1	1	1	1	4	2	4	2	2	2	11	11	6	6.35602	6.90217	5.80987	TRUE	TRUE	TRUE	1.87488	22.7459	14.522	5.04987e-06	2.11931e-05	4.8656	0.982645	1	1	SND1_uninfected - IgG_uninfected	IP	limma	5.04987e-06	2.11931e-05	TRUE	enriched hit	5.80987
EARS2	H3BTB7|Q5JPH6|Q5JPH6-2	Glutamyl-tRNA synthetase OS=Homo sapiens OX=9606 GN=EARS2 PE=1 SV=1|Probable glutamate--tRNA ligase, mitochondrial OS=Homo sapiens OX=9606 GN=EARS2 PE=1 SV=2|Isoform 2 of Probable glutamate--tRNA ligase, mitochondrial OS=Homo sapiens OX=9606 GN=EARS2	2	1	1	1	1	4	2	4	2	2	2	12	10	12	6.85797	6.7861	6.92984	TRUE	TRUE	TRUE	1.89228	25.1281	14.5103	5.07454e-06	2.12053e-05	4.86033	0.982659	1	1	SND1_uninfected - IgG_uninfected	IP	limma	5.07454e-06	2.12053e-05	TRUE	enriched hit	6.92984
CD2BP2	O95400	CD2 antigen cytoplasmic tail-binding protein 2 OS=Homo sapiens OX=9606 GN=CD2BP2 PE=1 SV=1	2	1	1	1	1	4	2	4	2	2	2	9	9	4	6.26014	6.77055	5.74974	TRUE	TRUE	TRUE	1.87392	21.832	14.4997	5.09712e-06	2.12053e-05	4.85553	0.982672	1	1	SND1_uninfected - IgG_uninfected	IP	limma	5.09712e-06	2.12053e-05	TRUE	enriched hit	5.74974
NVL	O15381|O15381-5	Isoform 5 of Nuclear valosin-containing protein-like OS=Homo sapiens OX=9606 GN=NVL|Nuclear valosin-containing protein-like OS=Homo sapiens OX=9606 GN=NVL PE=1 SV=1	2	1	1	1	1	4	2	4	2	2	2	13	13	3	5.84115	6.11188	5.57043	TRUE	TRUE	TRUE	1.78747	21.0157	14.4969	5.10298e-06	2.12053e-05	4.85428	0.982675	1	1	SND1_uninfected - IgG_uninfected	IP	limma	5.10298e-06	2.12053e-05	TRUE	enriched hit	5.57043
KMT2D	O14686|O14686-3	Histone-lysine N-methyltransferase 2D OS=Homo sapiens OX=9606 GN=KMT2D PE=1 SV=2|Isoform 3 of Histone-lysine N-methyltransferase 2D OS=Homo sapiens OX=9606 GN=KMT2D	2	1	1	1	1	4	2	4	2	2	2	10	6	10	6.14025	6.17736	6.10313	TRUE	TRUE	TRUE	2.76193	23.6173	14.4935	5.11033e-06	2.12053e-05	4.85273	0.982679	1	1	SND1_uninfected - IgG_uninfected	IP	limma	5.11033e-06	2.12053e-05	TRUE	enriched hit	6.10313
EXOSC2	A3KFL1|A3KFL2|A3KFL5|Q13868|Q13868-2|Q13868-3	Exosome complex component RRP4 OS=Homo sapiens OX=9606 GN=EXOSC2 PE=1 SV=2|Isoform 2 of Exosome complex component RRP4 OS=Homo sapiens OX=9606 GN=EXOSC2|Isoform 3 of Exosome complex component RRP4 OS=Homo sapiens OX=9606 GN=EXOSC2|Ribosomal RNA-processing protein 4 (Fragment) OS=Homo sapiens OX=9606 GN=EXOSC2 PE=1 SV=1|Ribosomal RNA-processing protein 4 (Fragment) OS=Homo sapiens OX=9606 GN=EXOSC…	2	1	1	1	1	4	2	4	2	2	2	9	9	2	6.36799	6.83896	5.89701	TRUE	TRUE	TRUE	2.20675	20.9688	14.4935	5.11037e-06	2.12053e-05	4.85272	0.982679	1	1	SND1_uninfected - IgG_uninfected	IP	limma	5.11037e-06	2.12053e-05	TRUE	enriched hit	5.89701
MARK2	E9PC69|Q7KZI7|Q7KZI7-16|Q7KZI7-4|Q7KZI7-8|Q7KZI7-9	Isoform 16 of Serine/threonine-protein kinase MARK2 OS=Homo sapiens OX=9606 GN=MARK2|Isoform 4 of Serine/threonine-protein kinase MARK2 OS=Homo sapiens OX=9606 GN=MARK2|Isoform 8 of Serine/threonine-protein kinase MARK2 OS=Homo sapiens OX=9606 GN=MARK2|Isoform 9 of Serine/threonine-protein kinase MARK2 OS=Homo sapiens OX=9606 GN=MARK2|Non-specific serine/threonine protein kinase OS=Homo sapiens O…	2	1	1	1	1	4	2	4	2	2	2	13	13	8	6.42783	6.50682	6.34884	TRUE	TRUE	TRUE	1.93585	23.6054	14.4913	5.11498e-06	2.12053e-05	4.85174	0.982682	1	1	SND1_uninfected - IgG_uninfected	IP	limma	5.11498e-06	2.12053e-05	TRUE	enriched hit	6.34884
JADE1	Q6IE81|Q6IE81-2	Protein Jade-1 OS=Homo sapiens OX=9606 GN=JADE1 PE=1 SV=1|Isoform 2 of Protein Jade-1 OS=Homo sapiens OX=9606 GN=JADE1	1	NA	1	NA	1	4	NA	4	2	NA	2	3	NA	3	5.53492	NA	5.53492	TRUE	FALSE	TRUE	2.64357	20.323	14.4905	5.11664e-06	2.12053e-05	4.85139	0.982683	1	1	SND1_uninfected - IgG_uninfected	IP	limma	5.11664e-06	2.12053e-05	TRUE	enriched hit	5.53492
URB2	Q14146	Unhealthy ribosome biogenesis protein 2 homolog OS=Homo sapiens OX=9606 GN=URB2 PE=1 SV=2	2	1	1	1	1	4	2	4	2	2	2	7	7	4	6.13666	6.3148	5.95852	TRUE	TRUE	TRUE	2.04919	22.5011	14.4789	5.14146e-06	2.12703e-05	4.84616	0.982697	1	1	SND1_uninfected - IgG_uninfected	IP	limma	5.14146e-06	2.12703e-05	TRUE	enriched hit	5.95852
RFC5	F5H5S0|P40937|P40937-2	Isoform 2 of Replication factor C subunit 5 OS=Homo sapiens OX=9606 GN=RFC5|Replication factor C subunit 5 (Fragment) OS=Homo sapiens OX=9606 GN=RFC5 PE=1 SV=1|Replication factor C subunit 5 OS=Homo sapiens OX=9606 GN=RFC5 PE=1 SV=1	2	1	1	1	1	4	2	4	2	2	2	15	15	7	6.66714	6.88582	6.44846	TRUE	TRUE	TRUE	1.7695	24.0301	14.4736	5.15298e-06	2.12801e-05	4.84374	0.982703	1	1	SND1_uninfected - IgG_uninfected	IP	limma	5.15298e-06	2.12801e-05	TRUE	enriched hit	6.44846
ANKFY1	Q9P2R3|Q9P2R3-2|Q9P2R3-4	Isoform 2 of Rabankyrin-5 OS=Homo sapiens OX=9606 GN=ANKFY1|Isoform 4 of Rabankyrin-5 OS=Homo sapiens OX=9606 GN=ANKFY1|Rabankyrin-5 OS=Homo sapiens OX=9606 GN=ANKFY1 PE=1 SV=2	2	1	1	1	1	4	2	4	2	2	2	18	18	6	6.4862	6.92365	6.04875	TRUE	TRUE	TRUE	1.74516	23.0129	14.457	5.18875e-06	2.13638e-05	4.83625	0.982723	1	1	SND1_uninfected - IgG_uninfected	IP	limma	5.18875e-06	2.13638e-05	TRUE	enriched hit	6.04875
MRPL37	Q9BZE1	39S ribosomal protein L37, mitochondrial OS=Homo sapiens OX=9606 GN=MRPL37 PE=1 SV=2	2	1	1	1	1	4	2	4	2	2	2	12	12	4	6.45151	6.89727	6.00575	TRUE	TRUE	TRUE	1.80189	22.0764	14.4536	5.19615e-06	2.13638e-05	4.83471	0.982727	1	1	SND1_uninfected - IgG_uninfected	IP	limma	5.19615e-06	2.13638e-05	TRUE	enriched hit	6.00575
SSB	P05455	Lupus La protein OS=Homo sapiens OX=9606 GN=SSB PE=1 SV=2	2	1	1	1	1	4	2	4	2	2	2	34	34	9	7.4157	7.92393	6.90746	TRUE	TRUE	TRUE	2.38316	25.0352	14.4455	5.21391e-06	2.13638e-05	4.83102	0.982737	1	1	SND1_uninfected - IgG_uninfected	IP	limma	5.21391e-06	2.13638e-05	TRUE	enriched hit	6.90746
TNS3	Q68CZ2	Tensin-3 OS=Homo sapiens OX=9606 GN=TNS3 PE=1 SV=2	2	1	1	1	1	4	2	4	2	2	2	23	23	11	6.79851	7.15819	6.43883	TRUE	TRUE	TRUE	1.84913	24.2751	14.4433	5.21865e-06	2.13638e-05	4.83003	0.982739	1	1	SND1_uninfected - IgG_uninfected	IP	limma	5.21865e-06	2.13638e-05	TRUE	enriched hit	6.43883
NAMPT	P43490	Nicotinamide phosphoribosyltransferase OS=Homo sapiens OX=9606 GN=NAMPT PE=1 SV=1	2	1	1	1	1	4	2	4	2	2	2	21	21	12	7.26054	7.54788	6.9732	TRUE	TRUE	TRUE	1.65189	25.103	14.4431	5.21921e-06	2.13638e-05	4.82992	0.98274	1	1	SND1_uninfected - IgG_uninfected	IP	limma	5.21921e-06	2.13638e-05	TRUE	enriched hit	6.9732
ZNF787	Q6DD87	Zinc finger protein 787 OS=Homo sapiens OX=9606 GN=ZNF787 PE=1 SV=4	2	1	1	1	1	4	2	4	2	2	2	4	3	4	6.15068	6.11321	6.18815	TRUE	TRUE	TRUE	3.06423	22.7349	14.4313	5.24493e-06	2.14314e-05	4.8246	0.982754	1	1	SND1_uninfected - IgG_uninfected	IP	limma	5.24493e-06	2.14314e-05	TRUE	enriched hit	6.18815
RBM10	P98175|P98175-2|P98175-3|P98175-4|P98175-5	Isoform 2 of RNA-binding protein 10 OS=Homo sapiens OX=9606 GN=RBM10|Isoform 3 of RNA-binding protein 10 OS=Homo sapiens OX=9606 GN=RBM10|Isoform 4 of RNA-binding protein 10 OS=Homo sapiens OX=9606 GN=RBM10|Isoform 5 of RNA-binding protein 10 OS=Homo sapiens OX=9606 GN=RBM10|RNA-binding protein 10 OS=Homo sapiens OX=9606 GN=RBM10 PE=1 SV=3	2	1	1	1	1	4	2	4	2	2	2	25	25	3	6.33049	7.03228	5.6287	TRUE	TRUE	TRUE	1.90424	20.9587	14.4043	5.30459e-06	2.16211e-05	4.81235	0.982786	1	1	SND1_uninfected - IgG_uninfected	IP	limma	5.30459e-06	2.16211e-05	TRUE	enriched hit	5.6287
CKAP5	Q14008|Q14008-2|Q14008-3	Cytoskeleton-associated protein 5 OS=Homo sapiens OX=9606 GN=CKAP5 PE=1 SV=3|Isoform 2 of Cytoskeleton-associated protein 5 OS=Homo sapiens OX=9606 GN=CKAP5|Isoform 3 of Cytoskeleton-associated protein 5 OS=Homo sapiens OX=9606 GN=CKAP5	2	1	1	1	1	4	2	4	2	2	2	64	64	23	7.07192	7.23203	6.91181	TRUE	TRUE	TRUE	1.81623	25.4062	14.4019	5.30996e-06	2.16211e-05	4.81126	0.982789	1	1	SND1_uninfected - IgG_uninfected	IP	limma	5.30996e-06	2.16211e-05	TRUE	enriched hit	6.91181
PUF60	A0A0J9YVP6|A0A0J9YYL3|Q9UHX1-2|Q9UHX1-4|Q9UHX1-6	60 kDa poly(U)-binding-splicing factor (Fragment) OS=Homo sapiens OX=9606 GN=PUF60 PE=1 SV=1|Isoform 2 of Poly(U)-binding-splicing factor PUF60 OS=Homo sapiens OX=9606 GN=PUF60|Isoform 4 of Poly(U)-binding-splicing factor PUF60 OS=Homo sapiens OX=9606 GN=PUF60|Isoform 6 of Poly(U)-binding-splicing factor PUF60 OS=Homo sapiens OX=9606 GN=PUF60	2	1	1	1	1	4	2	4	2	2	2	23	23	9	7.17429	7.66236	6.68621	TRUE	TRUE	TRUE	1.69598	24.9264	14.3936	5.32858e-06	2.16432e-05	4.80747	0.982799	1	1	SND1_uninfected - IgG_uninfected	IP	limma	5.32858e-06	2.16432e-05	TRUE	enriched hit	6.68621
NBN	A0A0C4DG07|O60934	Nibrin OS=Homo sapiens OX=9606 GN=NBN PE=1 SV=1	2	1	1	1	1	4	2	4	2	2	2	14	14	3	6.28409	6.81125	5.75692	TRUE	TRUE	TRUE	1.71753	21.4529	14.3912	5.33399e-06	2.16432e-05	4.80637	0.982802	1	1	SND1_uninfected - IgG_uninfected	IP	limma	5.33399e-06	2.16432e-05	TRUE	enriched hit	5.75692
AFG3L2	Q9Y4W6	AFG3-like protein 2 OS=Homo sapiens OX=9606 GN=AFG3L2 PE=1 SV=2	2	1	1	1	1	4	2	4	2	2	2	28	28	19	6.97225	7.28428	6.66023	TRUE	TRUE	TRUE	1.7619	25.3868	14.3845	5.34903e-06	2.16664e-05	4.80332	0.98281	1	1	SND1_uninfected - IgG_uninfected	IP	limma	5.34903e-06	2.16664e-05	TRUE	enriched hit	6.66023
EHD4	Q9H223	EH domain-containing protein 4 OS=Homo sapiens OX=9606 GN=EHD4 PE=1 SV=1	2	1	1	1	1	4	2	4	2	2	2	12	12	7	6.39769	6.54313	6.25225	TRUE	TRUE	TRUE	1.81957	23.6514	14.3731	5.37464e-06	2.17322e-05	4.79815	0.982823	1	1	SND1_uninfected - IgG_uninfected	IP	limma	5.37464e-06	2.17322e-05	TRUE	enriched hit	6.25225
KIF3B	O15066	Kinesin-like protein KIF3B OS=Homo sapiens OX=9606 GN=KIF3B PE=1 SV=1	2	1	1	1	1	4	2	4	2	2	2	11	11	6	6.27112	6.47983	6.06241	TRUE	TRUE	TRUE	2.50836	22.776	14.3614	5.40126e-06	2.1802e-05	4.7928	0.982837	1	1	SND1_uninfected - IgG_uninfected	IP	limma	5.40126e-06	2.1802e-05	TRUE	enriched hit	6.06241
NOP58	Q9Y2X3	Nucleolar protein 58 OS=Homo sapiens OX=9606 GN=NOP58 PE=1 SV=1	2	1	1	1	1	4	2	4	2	2	2	18	18	10	6.95036	7.46151	6.43921	TRUE	TRUE	TRUE	3.90522	23.5817	14.3489	5.42973e-06	2.18027e-05	4.78711	0.982852	1	1	SND1_uninfected - IgG_uninfected	IP	limma	5.42973e-06	2.18027e-05	TRUE	enriched hit	6.43921
CNOT1	A5YKK6	CCR4-NOT transcription complex subunit 1 OS=Homo sapiens OX=9606 GN=CNOT1 PE=1 SV=2	2	1	1	1	1	4	2	4	2	2	2	40	40	16	6.58338	6.89827	6.26848	TRUE	TRUE	TRUE	1.72106	24.5339	14.3442	5.4404e-06	2.18027e-05	4.78498	0.982858	1	1	SND1_uninfected - IgG_uninfected	IP	limma	5.4404e-06	2.18027e-05	TRUE	enriched hit	6.26848
POLR1A	O95602	DNA-directed RNA polymerase I subunit RPA1 OS=Homo sapiens OX=9606 GN=POLR1A PE=1 SV=2	2	1	1	1	1	4	2	4	2	2	2	24	24	10	6.44461	6.73774	6.15147	TRUE	TRUE	TRUE	1.89075	23.5688	14.3431	5.44309e-06	2.18027e-05	4.78444	0.982859	1	1	SND1_uninfected - IgG_uninfected	IP	limma	5.44309e-06	2.18027e-05	TRUE	enriched hit	6.15147
ANKLE2	Q86XL3|Q86XL3-3	Ankyrin repeat and LEM domain-containing protein 2 OS=Homo sapiens OX=9606 GN=ANKLE2 PE=1 SV=4|Isoform 3 of Ankyrin repeat and LEM domain-containing protein 2 OS=Homo sapiens OX=9606 GN=ANKLE2	2	1	1	1	1	4	2	4	2	2	2	15	15	4	6.29244	6.64707	5.93782	TRUE	TRUE	TRUE	1.77645	22.9567	14.3399	5.45023e-06	2.18027e-05	4.78302	0.982863	1	1	SND1_uninfected - IgG_uninfected	IP	limma	5.45023e-06	2.18027e-05	TRUE	enriched hit	5.93782
RPS6KA1	E9PGT3|Q15418|Q15418-2|Q15418-4	Ribosomal protein S6 kinase OS=Homo sapiens OX=9606 GN=RPS6KA1 PE=1 SV=1|Ribosomal protein S6 kinase alpha-1 OS=Homo sapiens OX=9606 GN=RPS6KA1 PE=1 SV=2|Isoform 2 of Ribosomal protein S6 kinase alpha-1 OS=Homo sapiens OX=9606 GN=RPS6KA1|Isoform 4 of Ribosomal protein S6 kinase alpha-1 OS=Homo sapiens OX=9606 GN=RPS6KA1	2	1	1	1	1	4	2	4	2	2	2	8	8	3	5.95524	6.2404	5.67008	TRUE	TRUE	TRUE	1.76508	21.5161	14.339	5.45243e-06	2.18027e-05	4.78259	0.982864	1	1	SND1_uninfected - IgG_uninfected	IP	limma	5.45243e-06	2.18027e-05	TRUE	enriched hit	5.67008
ALDH1L2	A0A494C1M4|Q3SY69	10-formyltetrahydrofolate dehydrogenase OS=Homo sapiens OX=9606 GN=ALDH1L2 PE=1 SV=1|Mitochondrial 10-formyltetrahydrofolate dehydrogenase OS=Homo sapiens OX=9606 GN=ALDH1L2 PE=1 SV=2	2	1	1	1	1	4	2	4	2	2	2	8	8	6	6.03871	6.30049	5.77692	TRUE	TRUE	TRUE	1.69902	22.8904	14.3367	5.45772e-06	2.18027e-05	4.78154	0.982867	1	1	SND1_uninfected - IgG_uninfected	IP	limma	5.45772e-06	2.18027e-05	TRUE	enriched hit	5.77692
XRCC5	P13010	X-ray repair cross-complementing protein 5 OS=Homo sapiens OX=9606 GN=XRCC5 PE=1 SV=3	2	1	1	1	1	4	2	4	2	2	2	29	29	29	8.04321	7.92962	8.1568	TRUE	TRUE	TRUE	3.25015	27.1901	14.3179	5.50117e-06	2.19141e-05	4.77295	0.982889	1	1	SND1_uninfected - IgG_uninfected	IP	limma	5.50117e-06	2.19141e-05	TRUE	enriched hit	8.1568
EIF2B5	A0A3B3IUB1|Q13144	eIF-2B GDP-GTP exchange factor subunit epsilon OS=Homo sapiens OX=9606 GN=EIF2B5 PE=1 SV=1|Translation initiation factor eIF-2B subunit epsilon OS=Homo sapiens OX=9606 GN=EIF2B5 PE=1 SV=3	2	1	1	1	1	4	2	4	2	2	2	7	7	5	6.29629	6.57063	6.02196	TRUE	TRUE	TRUE	2.09046	22.4048	14.3145	5.50898e-06	2.19141e-05	4.77141	0.982893	1	1	SND1_uninfected - IgG_uninfected	IP	limma	5.50898e-06	2.19141e-05	TRUE	enriched hit	6.02196
DOCK9	A0A088AWN3|A0A0A0MSY4|A0A0A0MT38|Q6ZSL5|Q9BZ29|Q9BZ29-3|Q9BZ29-4|Q9BZ29-5|Q9BZ29-6	Dedicator of cytokinesis 9, isoform CRA_b OS=Homo sapiens OX=9606 GN=DOCK9 PE=1 SV=2|Dedicator of cytokinesis protein 9 OS=Homo sapiens OX=9606 GN=DOCK9 PE=1 SV=1|Dedicator of cytokinesis protein 9 OS=Homo sapiens OX=9606 GN=DOCK9 PE=1 SV=2|Isoform 2 of Dedicator of cytokinesis protein 9 OS=Homo sapiens OX=9606 GN=DOCK9|Isoform 3 of Dedicator of cytokinesis protein 9 OS=Homo sapiens OX=9606 GN=DO…	2	1	1	1	1	4	2	4	2	2	2	7	7	2	5.69186	5.80985	5.57388	TRUE	TRUE	TRUE	1.77573	21.0471	14.3124	5.51386e-06	2.19141e-05	4.77045	0.982896	1	1	SND1_uninfected - IgG_uninfected	IP	limma	5.51386e-06	2.19141e-05	TRUE	enriched hit	5.57388
BZW2	E7ETZ4|Q9Y6E2	Basic leucine zipper and W2 domain-containing protein 2 (Fragment) OS=Homo sapiens OX=9606 GN=BZW2 PE=1 SV=1|Basic leucine zipper and W2 domain-containing protein 2 OS=Homo sapiens OX=9606 GN=BZW2 PE=1 SV=1	2	1	1	1	1	4	2	4	2	2	2	20	20	7	6.68869	7.24991	6.12746	TRUE	TRUE	TRUE	1.76772	23.3073	14.3073	5.52596e-06	2.19247e-05	4.76808	0.982902	1	1	SND1_uninfected - IgG_uninfected	IP	limma	5.52596e-06	2.19247e-05	TRUE	enriched hit	6.12746
CCT4	P50991	T-complex protein 1 subunit delta OS=Homo sapiens OX=9606 GN=CCT4 PE=1 SV=4	2	1	1	1	1	4	2	4	2	2	2	28	28	19	7.65665	8.34756	6.96573	TRUE	TRUE	TRUE	1.61339	25.7994	14.2948	5.55506e-06	2.19782e-05	4.76239	0.982917	1	1	SND1_uninfected - IgG_uninfected	IP	limma	5.55506e-06	2.19782e-05	TRUE	enriched hit	6.96573
SLC22A18	A0A024RCG2|A0A0J9YWM3|E9PRM7|Q96BI1	Solute carrier family 22 (Organic cation transporter), member 18, isoform CRA_a OS=Homo sapiens OX=9606 GN=SLC22A18 PE=1 SV=1|Solute carrier family 22 member 18 OS=Homo sapiens OX=9606 GN=SLC22A18 PE=1 SV=1|Solute carrier family 22 member 18 OS=Homo sapiens OX=9606 GN=SLC22A18 PE=1 SV=1|Solute carrier family 22 member 18 OS=Homo sapiens OX=9606 GN=SLC22A18 PE=1 SV=3	2	1	1	1	1	4	2	4	2	2	2	4	4	4	6.03197	6.2703	5.79364	TRUE	TRUE	TRUE	1.65866	22.5674	14.2914	5.56308e-06	2.19782e-05	4.76082	0.982921	1	1	SND1_uninfected - IgG_uninfected	IP	limma	5.56308e-06	2.19782e-05	TRUE	enriched hit	5.79364
CTNND1	C9JZR2|O60716|O60716-2|O60716-3|O60716-5|O60716-8	Catenin delta-1 OS=Homo sapiens OX=9606 GN=CTNND1 PE=1 SV=1|Catenin delta-1 OS=Homo sapiens OX=9606 GN=CTNND1 PE=1 SV=2|Isoform 1 of Catenin delta-1 OS=Homo sapiens OX=9606 GN=CTNND1|Isoform 1A of Catenin delta-1 OS=Homo sapiens OX=9606 GN=CTNND1|Isoform 1AB of Catenin delta-1 OS=Homo sapiens OX=9606 GN=CTNND1|Isoform 1AC of Catenin delta-1 OS=Homo sapiens OX=9606 GN=CTNND1	2	1	1	1	1	4	2	4	2	2	2	33	33	21	7.26767	7.50686	7.02847	TRUE	TRUE	TRUE	1.7871	25.5636	14.2839	5.58075e-06	2.19782e-05	4.75739	0.98293	1	1	SND1_uninfected - IgG_uninfected	IP	limma	5.58075e-06	2.19782e-05	TRUE	enriched hit	7.02847
OBI1	Q5W0B1	ORC ubiquitin ligase 1 OS=Homo sapiens OX=9606 GN=OBI1 PE=1 SV=1	1	NA	1	NA	1	4	NA	4	2	NA	2	2	NA	2	5.73834	NA	5.73834	TRUE	FALSE	TRUE	1.97349	21.7317	14.282	5.58537e-06	2.19782e-05	4.75649	0.982932	1	1	SND1_uninfected - IgG_uninfected	IP	limma	5.58537e-06	2.19782e-05	TRUE	enriched hit	5.73834
MCM6	Q14566	DNA replication licensing factor MCM6 OS=Homo sapiens OX=9606 GN=MCM6 PE=1 SV=1	2	1	1	1	1	4	2	4	2	2	2	33	33	26	7.49641	7.74039	7.25242	TRUE	TRUE	TRUE	1.66514	26.2602	14.2814	5.58671e-06	2.19782e-05	4.75623	0.982933	1	1	SND1_uninfected - IgG_uninfected	IP	limma	5.58671e-06	2.19782e-05	TRUE	enriched hit	7.25242
EIF4G2	D3DQV9|H0Y3P2|P78344|P78344-2	Eukaryotic translation initiation factor 4 gamma 2 (Fragment) OS=Homo sapiens OX=9606 GN=EIF4G2 PE=1 SV=1|Eukaryotic translation initiation factor 4 gamma 2 OS=Homo sapiens OX=9606 GN=EIF4G2 PE=1 SV=1|Isoform 2 of Eukaryotic translation initiation factor 4 gamma 2 OS=Homo sapiens OX=9606 GN=EIF4G2	2	1	1	1	1	4	2	4	2	2	2	35	35	21	7.16475	7.54977	6.77973	TRUE	TRUE	TRUE	1.64248	25.8767	14.2699	5.61387e-06	2.20477e-05	4.75097	0.982947	1	1	SND1_uninfected - IgG_uninfected	IP	limma	5.61387e-06	2.20477e-05	TRUE	enriched hit	6.77973
ATP1A1	P05023|P05023-4	Sodium/potassium-transporting ATPase subunit alpha-1 OS=Homo sapiens OX=9606 GN=ATP1A1 PE=1 SV=1|Isoform 4 of Sodium/potassium-transporting ATPase subunit alpha-1 OS=Homo sapiens OX=9606 GN=ATP1A1	2	1	1	1	1	4	2	4	2	2	2	25	25	12	7.13018	7.57978	6.68057	TRUE	TRUE	TRUE	1.60248	24.6841	14.2574	5.64385e-06	2.20564e-05	4.7452	0.982962	1	1	SND1_uninfected - IgG_uninfected	IP	limma	5.64385e-06	2.20564e-05	TRUE	enriched hit	6.68057
USP34	Q70CQ2|Q70CQ2-2|Q70CQ2-3	Isoform 2 of Ubiquitin carboxyl-terminal hydrolase 34 OS=Homo sapiens OX=9606 GN=USP34|Isoform 3 of Ubiquitin carboxyl-terminal hydrolase 34 OS=Homo sapiens OX=9606 GN=USP34|Ubiquitin carboxyl-terminal hydrolase 34 OS=Homo sapiens OX=9606 GN=USP34 PE=1 SV=2	2	1	1	1	1	4	2	4	2	2	2	7	7	6	5.99951	6.08477	5.91424	TRUE	TRUE	TRUE	1.94614	22.9869	14.2546	5.65053e-06	2.20564e-05	4.74392	0.982965	1	1	SND1_uninfected - IgG_uninfected	IP	limma	5.65053e-06	2.20564e-05	TRUE	enriched hit	5.91424
EPRS1	P07814	Bifunctional glutamate/proline--tRNA ligase OS=Homo sapiens OX=9606 GN=EPRS1 PE=1 SV=5	2	1	1	1	1	4	2	4	2	2	2	53	53	35	7.41139	7.54431	7.27847	TRUE	TRUE	TRUE	1.69413	26.8827	14.2513	5.65835e-06	2.20564e-05	4.74242	0.982969	1	1	SND1_uninfected - IgG_uninfected	IP	limma	5.65835e-06	2.20564e-05	TRUE	enriched hit	7.27847
EXOSC8	Q96B26	Exosome complex component RRP43 OS=Homo sapiens OX=9606 GN=EXOSC8 PE=1 SV=1	2	1	1	1	1	4	2	4	2	2	2	6	6	2	6.58202	7.02529	6.13876	TRUE	TRUE	TRUE	2.16707	21.816	14.2507	5.65987e-06	2.20564e-05	4.74213	0.98297	1	1	SND1_uninfected - IgG_uninfected	IP	limma	5.65987e-06	2.20564e-05	TRUE	enriched hit	6.13876
UBN2	Q6ZU65|Q6ZU65-2	Isoform 2 of Ubinuclein-2 OS=Homo sapiens OX=9606 GN=UBN2|Ubinuclein-2 OS=Homo sapiens OX=9606 GN=UBN2 PE=1 SV=2	2	1	1	1	1	4	2	4	2	2	2	13	2	13	6.13042	5.64116	6.61969	TRUE	TRUE	TRUE	2.10521	24.2593	14.2472	5.66825e-06	2.20564e-05	4.74053	0.982974	1	1	SND1_uninfected - IgG_uninfected	IP	limma	5.66825e-06	2.20564e-05	TRUE	enriched hit	6.61969
POLR1G	O15446|O15446-2	DNA-directed RNA polymerase I subunit RPA34 OS=Homo sapiens OX=9606 GN=POLR1G PE=1 SV=1|Isoform 2 of DNA-directed RNA polymerase I subunit RPA34 OS=Homo sapiens OX=9606 GN=POLR1G	2	1	1	1	1	4	2	4	2	2	2	7	7	4	6.44613	7.08027	5.81199	TRUE	TRUE	TRUE	2.39374	21.5234	14.2452	5.67299e-06	2.20564e-05	4.73962	0.982976	1	1	SND1_uninfected - IgG_uninfected	IP	limma	5.67299e-06	2.20564e-05	TRUE	enriched hit	5.81199
CSE1L	P55060|P55060-3	Exportin-2 OS=Homo sapiens OX=9606 GN=CSE1L PE=1 SV=3|Isoform 3 of Exportin-2 OS=Homo sapiens OX=9606 GN=CSE1L	2	1	1	1	1	4	2	4	2	2	2	23	23	19	7.46641	7.60226	7.33057	TRUE	TRUE	TRUE	1.78814	25.7635	14.2374	5.69196e-06	2.20931e-05	4.736	0.982985	1	1	SND1_uninfected - IgG_uninfected	IP	limma	5.69196e-06	2.20931e-05	TRUE	enriched hit	7.33057
COIL	P38432	Coilin OS=Homo sapiens OX=9606 GN=COIL PE=1 SV=1	2	1	1	1	1	4	2	4	2	2	2	11	11	2	6.33942	6.78043	5.89841	TRUE	TRUE	TRUE	2.41143	21.8445	14.2274	5.71606e-06	2.21498e-05	4.73142	0.982997	1	1	SND1_uninfected - IgG_uninfected	IP	limma	5.71606e-06	2.21498e-05	TRUE	enriched hit	5.89841
RPS16	P62249	40S ribosomal protein S16 OS=Homo sapiens OX=9606 GN=RPS16 PE=1 SV=2	2	1	1	1	1	4	2	4	2	2	2	11	11	11	8.01513	8.1221	7.90816	TRUE	TRUE	TRUE	3.79868	26.0414	14.216	5.7438e-06	2.21886e-05	4.72617	0.983011	1	1	SND1_uninfected - IgG_uninfected	IP	limma	5.7438e-06	2.21886e-05	TRUE	enriched hit	7.90816
NNMT	P40261	Nicotinamide N-methyltransferase OS=Homo sapiens OX=9606 GN=NNMT PE=1 SV=1	2	1	1	1	1	4	2	4	2	2	2	4	4	3	6.43086	6.74311	6.11861	TRUE	TRUE	TRUE	2.13946	22.9618	14.2136	5.7497e-06	2.21886e-05	4.72506	0.983014	1	1	SND1_uninfected - IgG_uninfected	IP	limma	5.7497e-06	2.21886e-05	TRUE	enriched hit	6.11861
TMTC3	Q6ZXV5|Q6ZXV5-2	Protein O-mannosyl-transferase TMTC3 OS=Homo sapiens OX=9606 GN=TMTC3 PE=1 SV=2|Isoform 2 of Protein O-mannosyl-transferase TMTC3 OS=Homo sapiens OX=9606 GN=TMTC3	2	1	1	1	1	4	2	4	2	2	2	17	17	5	6.5484	6.80996	6.28685	TRUE	TRUE	TRUE	1.72018	23.247	14.2034	5.77456e-06	2.21886e-05	4.72038	0.983026	1	1	SND1_uninfected - IgG_uninfected	IP	limma	5.77456e-06	2.21886e-05	TRUE	enriched hit	6.28685
ELAVL1	Q15717|Q15717-2	ELAV-like protein 1 OS=Homo sapiens OX=9606 GN=ELAVL1 PE=1 SV=2|Isoform 2 of ELAV-like protein 1 OS=Homo sapiens OX=9606 GN=ELAVL1	2	1	1	1	1	4	2	4	2	2	2	10	10	8	7.24662	7.34552	7.14772	TRUE	TRUE	TRUE	2.21789	24.8472	14.1948	5.79591e-06	2.21886e-05	4.71638	0.983036	1	1	SND1_uninfected - IgG_uninfected	IP	limma	5.79591e-06	2.21886e-05	TRUE	enriched hit	7.14772
TFCP2	Q12800|Q12800-2|Q12800-3|Q12800-4	Alpha-globin transcription factor CP2 OS=Homo sapiens OX=9606 GN=TFCP2 PE=1 SV=2|Isoform 2 of Alpha-globin transcription factor CP2 OS=Homo sapiens OX=9606 GN=TFCP2|Isoform 3 of Alpha-globin transcription factor CP2 OS=Homo sapiens OX=9606 GN=TFCP2|Isoform 4 of Alpha-globin transcription factor CP2 OS=Homo sapiens OX=9606 GN=TFCP2	2	1	1	1	1	4	2	4	2	2	2	3	3	3	5.90262	5.85198	5.95326	TRUE	TRUE	TRUE	2.57369	21.4747	14.1944	5.79688e-06	2.21886e-05	4.7162	0.983037	1	1	SND1_uninfected - IgG_uninfected	IP	limma	5.79688e-06	2.21886e-05	TRUE	enriched hit	5.95326
CSNK2A1	A0A2R8Y5A0|A0A2R8YD58|A0A2R8YF43|E7EU96|P68400	Casein kinase II subunit alpha OS=Homo sapiens OX=9606 GN=CSNK2A1 PE=1 SV=1	2	1	1	1	1	4	2	4	2	2	2	15	15	6	6.65344	7.14982	6.15706	TRUE	TRUE	TRUE	1.66768	23.2558	14.1935	5.79895e-06	2.21886e-05	4.71581	0.983038	1	1	SND1_uninfected - IgG_uninfected	IP	limma	5.79895e-06	2.21886e-05	TRUE	enriched hit	6.15706
HNRNPD	Q14103-3|Q14103-4	Isoform 3 of Heterogeneous nuclear ribonucleoprotein D0 OS=Homo sapiens OX=9606 GN=HNRNPD|Isoform 4 of Heterogeneous nuclear ribonucleoprotein D0 OS=Homo sapiens OX=9606 GN=HNRNPD	2	1	1	1	1	4	2	4	2	2	2	12	12	4	7.15949	7.79762	6.52137	TRUE	TRUE	TRUE	2.6049	22.8805	14.1896	5.80877e-06	2.21886e-05	4.71397	0.983043	1	1	SND1_uninfected - IgG_uninfected	IP	limma	5.80877e-06	2.21886e-05	TRUE	enriched hit	6.52137
AKAP1	I3L0W0|Q92667|Q92667-2	A-kinase anchor protein 1, mitochondrial (Fragment) OS=Homo sapiens OX=9606 GN=AKAP1 PE=1 SV=1|A-kinase anchor protein 1, mitochondrial OS=Homo sapiens OX=9606 GN=AKAP1 PE=1 SV=1|Isoform 2 of A-kinase anchor protein 1, mitochondrial OS=Homo sapiens OX=9606 GN=AKAP1	2	1	1	1	1	4	2	4	2	2	2	14	14	2	6.05136	6.46456	5.63815	TRUE	TRUE	TRUE	1.70992	21.2076	14.1893	5.80942e-06	2.21886e-05	4.71385	0.983043	1	1	SND1_uninfected - IgG_uninfected	IP	limma	5.80942e-06	2.21886e-05	TRUE	enriched hit	5.63815
DICER1	A0A7I2YBM0|H0YJZ6|Q9UPY3|Q9UPY3-2	Endoribonuclease Dicer OS=Homo sapiens OX=9606 GN=DICER1 PE=1 SV=2|Endoribonuclease Dicer OS=Homo sapiens OX=9606 GN=DICER1 PE=1 SV=3|Endoribonuclease Dicer OS=Homo sapiens OX=9606 GN=DICER1 PE=4 SV=1|Isoform 2 of Endoribonuclease Dicer OS=Homo sapiens OX=9606 GN=DICER1	2	1	1	1	1	4	2	4	2	2	2	17	17	2	5.93509	6.46759	5.4026	TRUE	TRUE	TRUE	2.25799	20.5669	14.1883	5.81199e-06	2.21886e-05	4.71337	0.983044	1	1	SND1_uninfected - IgG_uninfected	IP	limma	5.81199e-06	2.21886e-05	TRUE	enriched hit	5.4026
NSA2	A0A0A0MQZ6|O95478	Ribosome biogenesis protein NSA2 homolog OS=Homo sapiens OX=9606 GN=NSA2 PE=1 SV=1	2	1	1	1	1	4	2	4	2	2	2	7	7	2	6.65582	7.07208	6.23956	TRUE	TRUE	TRUE	3.39066	21.7049	14.1775	5.83876e-06	2.22412e-05	4.70839	0.983057	1	1	SND1_uninfected - IgG_uninfected	IP	limma	5.83876e-06	2.22412e-05	TRUE	enriched hit	6.23956
KARS1	Q15046|Q15046-2	Isoform Mitochondrial of Lysine--tRNA ligase OS=Homo sapiens OX=9606 GN=KARS1|Lysine--tRNA ligase OS=Homo sapiens OX=9606 GN=KARS1 PE=1 SV=3	2	1	1	1	1	4	2	4	2	2	2	28	28	18	7.35027	7.55985	7.14068	TRUE	TRUE	TRUE	1.59858	25.8347	14.175	5.8449e-06	2.22412e-05	4.70725	0.98306	1	1	SND1_uninfected - IgG_uninfected	IP	limma	5.8449e-06	2.22412e-05	TRUE	enriched hit	7.14068
PDXDC1	Q6P996|Q6P996-4|Q6P996-5	Pyridoxal-dependent decarboxylase domain-containing protein 1 OS=Homo sapiens OX=9606 GN=PDXDC1 PE=1 SV=2|Isoform 4 of Pyridoxal-dependent decarboxylase domain-containing protein 1 OS=Homo sapiens OX=9606 GN=PDXDC1|Isoform 5 of Pyridoxal-dependent decarboxylase domain-containing protein 1 OS=Homo sapiens OX=9606 GN=PDXDC1	2	1	1	1	1	4	2	4	2	2	2	15	15	6	6.45693	6.67202	6.24184	TRUE	TRUE	TRUE	1.66428	23.3591	14.1703	5.85658e-06	2.22493e-05	4.70508	0.983066	1	1	SND1_uninfected - IgG_uninfected	IP	limma	5.85658e-06	2.22493e-05	TRUE	enriched hit	6.24184
PKP3	Q9Y446|Q9Y446-2	Plakophilin-3 OS=Homo sapiens OX=9606 GN=PKP3 PE=1 SV=1|Isoform PKP3b of Plakophilin-3 OS=Homo sapiens OX=9606 GN=PKP3	2	1	1	1	1	4	2	4	2	2	2	17	17	15	6.69024	6.84984	6.53063	TRUE	TRUE	TRUE	1.71788	25.0499	14.1486	5.91106e-06	2.24196e-05	4.69504	0.983091	1	1	SND1_uninfected - IgG_uninfected	IP	limma	5.91106e-06	2.24196e-05	TRUE	enriched hit	6.53063
ATP5F1A	P25705|P25705-2	ATP synthase subunit alpha, mitochondrial OS=Homo sapiens OX=9606 GN=ATP5F1A PE=1 SV=1|Isoform 2 of ATP synthase subunit alpha, mitochondrial OS=Homo sapiens OX=9606 GN=ATP5F1A	2	1	1	1	1	4	2	4	2	2	2	32	32	24	8.01595	8.27335	7.75856	TRUE	TRUE	TRUE	1.64683	27.3328	14.1378	5.93842e-06	2.24857e-05	4.69003	0.983104	1	1	SND1_uninfected - IgG_uninfected	IP	limma	5.93842e-06	2.24857e-05	TRUE	enriched hit	7.75856
ORC3	Q9UBD5|Q9UBD5-2|Q9UBD5-3	Isoform 2 of Origin recognition complex subunit 3 OS=Homo sapiens OX=9606 GN=ORC3|Isoform 3 of Origin recognition complex subunit 3 OS=Homo sapiens OX=9606 GN=ORC3|Origin recognition complex subunit 3 OS=Homo sapiens OX=9606 GN=ORC3 PE=1 SV=1	2	1	1	1	1	4	2	4	2	2	2	8	8	3	6.0544	6.40589	5.70291	TRUE	TRUE	TRUE	1.84459	21.355	14.1341	5.94783e-06	2.24857e-05	4.68831	0.983109	1	1	SND1_uninfected - IgG_uninfected	IP	limma	5.94783e-06	2.24857e-05	TRUE	enriched hit	5.70291
AGRN	A0A087X208|A0A494C0G5|A0A494C1I6|O00468|O00468-2|O00468-3|O00468-4|O00468-5|O00468-6|O00468-7	Agrin OS=Homo sapiens OX=9606 GN=AGRN PE=1 SV=1|Agrin OS=Homo sapiens OX=9606 GN=AGRN PE=1 SV=6|Isoform 2 of Agrin OS=Homo sapiens OX=9606 GN=AGRN|Isoform 3 of Agrin OS=Homo sapiens OX=9606 GN=AGRN|Isoform 4 of Agrin OS=Homo sapiens OX=9606 GN=AGRN|Isoform 5 of Agrin OS=Homo sapiens OX=9606 GN=AGRN|Isoform 6 of Agrin OS=Homo sapiens OX=9606 GN=AGRN|Isoform 7 of Agrin OS=Homo sapiens OX=9606 GN=AG…	2	1	1	1	1	4	2	4	2	2	2	11	11	11	6.13468	6.294	5.97536	TRUE	TRUE	TRUE	1.81956	23.2516	14.1236	5.97465e-06	2.25504e-05	4.68343	0.983121	1	1	SND1_uninfected - IgG_uninfected	IP	limma	5.97465e-06	2.25504e-05	TRUE	enriched hit	5.97536
YARS1	P54577	Tyrosine--tRNA ligase, cytoplasmic OS=Homo sapiens OX=9606 GN=YARS1 PE=1 SV=4	2	1	1	1	1	4	2	4	2	2	2	26	26	15	7.22414	7.68657	6.7617	TRUE	TRUE	TRUE	1.62922	25.7602	14.1172	5.99091e-06	2.25671e-05	4.68048	0.983129	1	1	SND1_uninfected - IgG_uninfected	IP	limma	5.99091e-06	2.25671e-05	TRUE	enriched hit	6.7617
CARMIL1	Q5VZK9|Q5VZK9-2	F-actin-uncapping protein LRRC16A OS=Homo sapiens OX=9606 GN=CARMIL1 PE=1 SV=1|Isoform 2 of F-actin-uncapping protein LRRC16A OS=Homo sapiens OX=9606 GN=CARMIL1	2	1	1	1	1	4	2	4	2	2	2	20	20	9	6.31588	6.49195	6.13982	TRUE	TRUE	TRUE	1.70799	23.8386	14.1143	5.99849e-06	2.25671e-05	4.67911	0.983133	1	1	SND1_uninfected - IgG_uninfected	IP	limma	5.99849e-06	2.25671e-05	TRUE	enriched hit	6.13982
IBTK	E7EPI0|E9PDR5|Q9P2D0	Inhibitor of Bruton tyrosine kinase OS=Homo sapiens OX=9606 GN=IBTK PE=1 SV=1|Inhibitor of Bruton tyrosine kinase OS=Homo sapiens OX=9606 GN=IBTK PE=1 SV=3	2	1	1	1	1	4	2	4	2	2	2	7	7	2	5.83219	5.95073	5.71366	TRUE	TRUE	TRUE	1.97671	21.5671	14.1088	6.01265e-06	2.25838e-05	4.67655	0.983139	1	1	SND1_uninfected - IgG_uninfected	IP	limma	6.01265e-06	2.25838e-05	TRUE	enriched hit	5.71366
DNAJA3	Q96EY1	DnaJ homolog subfamily A member 3, mitochondrial OS=Homo sapiens OX=9606 GN=DNAJA3 PE=1 SV=2	2	1	1	1	1	4	2	4	2	2	2	8	8	6	6.67511	6.95229	6.39793	TRUE	TRUE	TRUE	1.66736	23.3919	14.0845	6.07556e-06	2.27612e-05	4.66526	0.983168	1	1	SND1_uninfected - IgG_uninfected	IP	limma	6.07556e-06	2.27612e-05	TRUE	enriched hit	6.39793
CDC42BPA	A0A0A0MRJ0|Q5VT25|Q5VT25-2|Q5VT25-4|Q5VT25-5|Q5VT25-6	Isoform 2 of Serine/threonine-protein kinase MRCK alpha OS=Homo sapiens OX=9606 GN=CDC42BPA|Isoform 4 of Serine/threonine-protein kinase MRCK alpha OS=Homo sapiens OX=9606 GN=CDC42BPA|Isoform 5 of Serine/threonine-protein kinase MRCK alpha OS=Homo sapiens OX=9606 GN=CDC42BPA|Isoform 6 of Serine/threonine-protein kinase MRCK alpha OS=Homo sapiens OX=9606 GN=CDC42BPA|Non-specific serine/threonine p…	2	1	1	1	1	4	2	4	2	2	2	15	15	5	6.33335	6.37411	6.29259	TRUE	TRUE	TRUE	1.68461	23.061	14.083	6.07944e-06	2.27612e-05	4.66456	0.98317	1	1	SND1_uninfected - IgG_uninfected	IP	limma	6.07944e-06	2.27612e-05	TRUE	enriched hit	6.29259
AAAS	F8VZ44|Q9NRG9|Q9NRG9-2	Aladin OS=Homo sapiens OX=9606 GN=AAAS PE=1 SV=1|Isoform 2 of Aladin OS=Homo sapiens OX=9606 GN=AAAS	2	1	1	1	1	4	2	4	2	2	2	4	3	4	6.04992	5.89927	6.20058	TRUE	TRUE	TRUE	1.62489	23.1234	14.0764	6.09666e-06	2.2789e-05	4.66149	0.983178	1	1	SND1_uninfected - IgG_uninfected	IP	limma	6.09666e-06	2.2789e-05	TRUE	enriched hit	6.20058
KNL1	H0YCZ2|Q8NG31|Q8NG31-2	Isoform 2 of Kinetochore scaffold 1 OS=Homo sapiens OX=9606 GN=KNL1|Kinetochore scaffold 1 (Fragment) OS=Homo sapiens OX=9606 GN=KNL1 PE=1 SV=1|Kinetochore scaffold 1 OS=Homo sapiens OX=9606 GN=KNL1 PE=1 SV=3	2	1	1	1	1	4	2	4	2	2	2	2	2	2	5.78198	6.24257	5.32138	TRUE	TRUE	TRUE	1.83023	20.2448	14.0648	6.12697e-06	2.28595e-05	4.65611	0.983192	1	1	SND1_uninfected - IgG_uninfected	IP	limma	6.12697e-06	2.28595e-05	TRUE	enriched hit	5.32138
TRIP12	A0A6Q8PGG9|A0A6Q8PHK0|Q14669|Q14669-2|Q14669-3	E3 ubiquitin-protein ligase TRIP12 OS=Homo sapiens OX=9606 GN=TRIP12 PE=1 SV=1|Isoform 2 of E3 ubiquitin-protein ligase TRIP12 OS=Homo sapiens OX=9606 GN=TRIP12|Isoform 3 of E3 ubiquitin-protein ligase TRIP12 OS=Homo sapiens OX=9606 GN=TRIP12	2	1	1	1	1	4	2	4	2	2	2	41	41	12	6.50607	6.95695	6.05519	TRUE	TRUE	TRUE	2.58847	23.3381	14.0617	6.1352e-06	2.28595e-05	4.65465	0.983195	1	1	SND1_uninfected - IgG_uninfected	IP	limma	6.1352e-06	2.28595e-05	TRUE	enriched hit	6.05519
RPL23	P62829	60S ribosomal protein L23 OS=Homo sapiens OX=9606 GN=RPL23 PE=1 SV=1	2	1	1	1	1	4	2	4	2	2	2	3	3	3	6.74866	6.32209	7.17523	TRUE	TRUE	TRUE	3.61394	23.186	14.0508	6.16406e-06	2.29303e-05	4.64956	0.983208	1	1	SND1_uninfected - IgG_uninfected	IP	limma	6.16406e-06	2.29303e-05	TRUE	enriched hit	7.17523
FBXW11	Q9UKB1|Q9UKB1-2|Q9UKB1-3	F-box/WD repeat-containing protein 11 OS=Homo sapiens OX=9606 GN=FBXW11 PE=1 SV=1|Isoform A of F-box/WD repeat-containing protein 11 OS=Homo sapiens OX=9606 GN=FBXW11|Isoform B of F-box/WD repeat-containing protein 11 OS=Homo sapiens OX=9606 GN=FBXW11	2	1	1	1	1	4	2	4	2	2	2	7	7	5	6.10696	6.49311	5.72082	TRUE	TRUE	TRUE	2.13025	22.4388	14.0428	6.18519e-06	2.29528e-05	4.64584	0.983218	1	1	SND1_uninfected - IgG_uninfected	IP	limma	6.18519e-06	2.29528e-05	TRUE	enriched hit	5.72082
ERGIC2	A0A087WU02|F8VPA6|F8VR88|F8VUZ2|F8W0R1|Q96RQ1	Endoplasmic reticulum-Golgi intermediate compartment protein 2 (Fragment) OS=Homo sapiens OX=9606 GN=ERGIC2 PE=1 SV=1|Endoplasmic reticulum-Golgi intermediate compartment protein 2 OS=Homo sapiens OX=9606 GN=ERGIC2 PE=1 SV=1|Endoplasmic reticulum-Golgi intermediate compartment protein 2 OS=Homo sapiens OX=9606 GN=ERGIC2 PE=1 SV=2	2	1	1	1	1	4	2	4	2	2	2	3	3	2	5.98349	6.00408	5.9629	TRUE	TRUE	TRUE	1.93981	21.5772	14.0411	6.18986e-06	2.29528e-05	4.64502	0.98322	1	1	SND1_uninfected - IgG_uninfected	IP	limma	6.18986e-06	2.29528e-05	TRUE	enriched hit	5.9629
ATL2	Q8NHH9|Q8NHH9-3|Q8NHH9-5	Atlastin-2 OS=Homo sapiens OX=9606 GN=ATL2 PE=1 SV=2|Isoform 3 of Atlastin-2 OS=Homo sapiens OX=9606 GN=ATL2|Isoform 5 of Atlastin-2 OS=Homo sapiens OX=9606 GN=ATL2	2	1	1	1	1	4	2	4	2	2	2	10	10	6	6.87108	7.33225	6.4099	TRUE	TRUE	TRUE	1.6037	23.5908	14.0224	6.23984e-06	2.30814e-05	4.63629	0.983242	1	1	SND1_uninfected - IgG_uninfected	IP	limma	6.23984e-06	2.30814e-05	TRUE	enriched hit	6.4099
PAPSS2	O95340|O95340-2	Bifunctional 3'-phosphoadenosine 5'-phosphosulfate synthase 2 OS=Homo sapiens OX=9606 GN=PAPSS2 PE=1 SV=2|Isoform B of Bifunctional 3'-phosphoadenosine 5'-phosphosulfate synthase 2 OS=Homo sapiens OX=9606 GN=PAPSS2	2	1	1	1	1	4	2	4	2	2	2	16	16	5	6.34432	6.82796	5.86068	TRUE	TRUE	TRUE	2.10915	22.2443	14.0207	6.24438e-06	2.30814e-05	4.6355	0.983244	1	1	SND1_uninfected - IgG_uninfected	IP	limma	6.24438e-06	2.30814e-05	TRUE	enriched hit	5.86068
MYO1E	Q12965	Unconventional myosin-Ie OS=Homo sapiens OX=9606 GN=MYO1E PE=1 SV=2	2	1	1	1	1	4	2	4	2	2	2	22	22	19	6.70723	6.62827	6.7862	TRUE	TRUE	TRUE	1.8954	25.8282	14.0073	6.2804e-06	2.31371e-05	4.62925	0.98326	1	1	SND1_uninfected - IgG_uninfected	IP	limma	6.2804e-06	2.31371e-05	TRUE	enriched hit	6.7862
CPT1A	P50416|P50416-2	Carnitine O-palmitoyltransferase 1, liver isoform OS=Homo sapiens OX=9606 GN=CPT1A PE=1 SV=2|Isoform 2 of Carnitine O-palmitoyltransferase 1, liver isoform OS=Homo sapiens OX=9606 GN=CPT1A	2	1	1	1	1	4	2	4	2	2	2	19	19	8	6.81433	7.17785	6.45082	TRUE	TRUE	TRUE	1.68582	23.4364	13.9943	6.31571e-06	2.31371e-05	4.62317	0.983276	1	1	SND1_uninfected - IgG_uninfected	IP	limma	6.31571e-06	2.31371e-05	TRUE	enriched hit	6.45082
ZNF148	Q9UQR1	Zinc finger protein 148 OS=Homo sapiens OX=9606 GN=ZNF148 PE=1 SV=2	2	1	1	1	1	4	2	4	2	2	2	7	3	7	6.1074	5.89438	6.32041	TRUE	TRUE	TRUE	2.81241	22.9122	13.9844	6.34269e-06	2.31371e-05	4.61854	0.983288	1	1	SND1_uninfected - IgG_uninfected	IP	limma	6.34269e-06	2.31371e-05	TRUE	enriched hit	6.32041
RUVBL2	Q9Y230	RuvB-like 2 OS=Homo sapiens OX=9606 GN=RUVBL2 PE=1 SV=3	2	1	1	1	1	4	2	4	2	2	2	26	26	16	7.12179	7.46052	6.78306	TRUE	TRUE	TRUE	1.5869	25.6119	13.9818	6.34983e-06	2.31371e-05	4.61731	0.983291	1	1	SND1_uninfected - IgG_uninfected	IP	limma	6.34983e-06	2.31371e-05	TRUE	enriched hit	6.78306
TNFAIP1	Q13829	BTB/POZ domain-containing adapter for CUL3-mediated RhoA degradation protein 2 OS=Homo sapiens OX=9606 GN=TNFAIP1 PE=1 SV=1	1	NA	1	NA	1	4	NA	4	2	NA	2	2	NA	2	5.58423	NA	5.58423	TRUE	FALSE	TRUE	2.01988	20.2002	13.9774	6.36197e-06	2.31371e-05	4.61524	0.983296	1	1	SND1_uninfected - IgG_uninfected	IP	limma	6.36197e-06	2.31371e-05	TRUE	enriched hit	5.58423
CHD9	H3BTW3|Q3L8U1|Q3L8U1-2|Q3L8U1-3	DNA helicase OS=Homo sapiens OX=9606 GN=CHD9 PE=1 SV=9|Chromodomain-helicase-DNA-binding protein 9 OS=Homo sapiens OX=9606 GN=CHD9 PE=1 SV=2|Isoform 2 of Chromodomain-helicase-DNA-binding protein 9 OS=Homo sapiens OX=9606 GN=CHD9|Isoform 3 of Chromodomain-helicase-DNA-binding protein 9 OS=Homo sapiens OX=9606 GN=CHD9	2	1	1	1	1	4	2	4	2	2	2	11	8	11	5.80745	5.69404	5.92085	TRUE	TRUE	TRUE	2.34585	23.3604	13.9774	6.362e-06	2.31371e-05	4.61523	0.983296	1	1	SND1_uninfected - IgG_uninfected	IP	limma	6.362e-06	2.31371e-05	TRUE	enriched hit	5.92085
RPL18	G3V203|H0YHA7|J3QQ67|Q07020|Q07020-2	60S ribosomal protein L18 (Fragment) OS=Homo sapiens OX=9606 GN=RPL18 PE=1 SV=1|60S ribosomal protein L18 OS=Homo sapiens OX=9606 GN=RPL18 PE=1 SV=1|60S ribosomal protein L18 OS=Homo sapiens OX=9606 GN=RPL18 PE=1 SV=2|Isoform 2 of 60S ribosomal protein L18 OS=Homo sapiens OX=9606 GN=RPL18	2	1	1	1	1	4	2	4	2	2	2	9	9	4	7.28951	7.96449	6.61452	TRUE	TRUE	TRUE	2.89522	22.993	13.9741	6.37113e-06	2.31371e-05	4.61367	0.9833	1	1	SND1_uninfected - IgG_uninfected	IP	limma	6.37113e-06	2.31371e-05	TRUE	enriched hit	6.61452
MCM5	P33992	DNA replication licensing factor MCM5 OS=Homo sapiens OX=9606 GN=MCM5 PE=1 SV=5	2	1	1	1	1	4	2	4	2	2	2	32	32	11	7.07346	7.58957	6.55734	TRUE	TRUE	TRUE	1.71959	24.7718	13.9728	6.37458e-06	2.31371e-05	4.61309	0.983302	1	1	SND1_uninfected - IgG_uninfected	IP	limma	6.37458e-06	2.31371e-05	TRUE	enriched hit	6.55734
RPL35	F2Z388|P42766	60S ribosomal protein L35 OS=Homo sapiens OX=9606 GN=RPL35 PE=1 SV=1|60S ribosomal protein L35 OS=Homo sapiens OX=9606 GN=RPL35 PE=1 SV=2	2	1	1	1	1	4	2	4	2	2	2	7	7	2	7.10821	7.3521	6.86432	TRUE	TRUE	TRUE	3.26168	22.506	13.963	6.40162e-06	2.31371e-05	4.60849	0.983313	1	1	SND1_uninfected - IgG_uninfected	IP	limma	6.40162e-06	2.31371e-05	TRUE	enriched hit	6.86432
NUP133	Q8WUM0	Nuclear pore complex protein Nup133 OS=Homo sapiens OX=9606 GN=NUP133 PE=1 SV=2	2	1	1	1	1	4	2	4	2	2	2	29	29	4	6.46302	6.89721	6.02882	TRUE	TRUE	TRUE	1.99503	22.7827	13.9577	6.4165e-06	2.31371e-05	4.60597	0.98332	1	1	SND1_uninfected - IgG_uninfected	IP	limma	6.4165e-06	2.31371e-05	TRUE	enriched hit	6.02882
GATAD2B	A0A0U1RRM1|Q8WXI9	Transcriptional repressor p66-beta OS=Homo sapiens OX=9606 GN=GATAD2B PE=1 SV=1|Transcriptional repressor p66-beta OS=Homo sapiens OX=9606 GN=GATAD2B PE=1 SV=1	2	1	1	1	1	4	2	4	2	2	2	11	11	8	6.316	6.29172	6.34027	TRUE	TRUE	TRUE	2.82771	23.5082	13.9538	6.42737e-06	2.31371e-05	4.60413	0.983324	1	1	SND1_uninfected - IgG_uninfected	IP	limma	6.42737e-06	2.31371e-05	TRUE	enriched hit	6.34027
AP3S2	H0YLI7|P59780	AP-3 complex subunit sigma-2 OS=Homo sapiens OX=9606 GN=AP3S2 PE=1 SV=1|AP-3 complex subunit sigma-2 OS=Homo sapiens OX=9606 GN=AP3S2 PE=2 SV=1	1	NA	1	NA	1	4	NA	4	2	NA	2	2	NA	2	5.69586	NA	5.69586	TRUE	FALSE	TRUE	1.69414	21.2978	13.9407	6.4639e-06	2.31371e-05	4.59797	0.98334	1	1	SND1_uninfected - IgG_uninfected	IP	limma	6.4639e-06	2.31371e-05	TRUE	enriched hit	5.69586
SCD	O00767	Stearoyl-CoA desaturase OS=Homo sapiens OX=9606 GN=SCD PE=1 SV=2	2	1	1	1	1	4	2	4	2	2	2	8	8	5	6.82149	7.29243	6.35055	TRUE	TRUE	TRUE	1.69572	23.6007	13.9403	6.46488e-06	2.31371e-05	4.5978	0.98334	1	1	SND1_uninfected - IgG_uninfected	IP	limma	6.46488e-06	2.31371e-05	TRUE	enriched hit	6.35055
KPNA2	A0A7I2V351|A0A7I2V487|A0A7I2YQE1|P52292	Importin subunit alpha-1 OS=Homo sapiens OX=9606 GN=KPNA2 PE=4 SV=1|Importin subunit alpha-1 OS=Homo sapiens OX=9606 GN=KPNA2 PE=4 SV=1|Importin subunit alpha-1 OS=Homo sapiens OX=9606 GN=KPNA2 PE=4 SV=1|Importin subunit alpha-1 OS=Homo sapiens OX=9606 GN=KPNA2 PE=1 SV=1	2	1	1	1	1	4	2	4	2	2	2	16	16	6	7.06644	7.42034	6.71255	TRUE	TRUE	TRUE	2.42099	24.047	13.9393	6.46766e-06	2.31371e-05	4.59734	0.983342	1	1	SND1_uninfected - IgG_uninfected	IP	limma	6.46766e-06	2.31371e-05	TRUE	enriched hit	6.71255
RPL17|RPL17-C18orf32	A0A087WXM6|A0A0A6YYL6|J3KRX5|J3QQT2|P18621|P18621-3	60S ribosomal protein L17 (Fragment) OS=Homo sapiens OX=9606 GN=RPL17 PE=1 SV=1|60S ribosomal protein L17 OS=Homo sapiens OX=9606 GN=RPL17-C18orf32 PE=3 SV=1|60S ribosomal protein L17 (Fragment) OS=Homo sapiens OX=9606 GN=RPL17 PE=1 SV=1|60S ribosomal protein L17 (Fragment) OS=Homo sapiens OX=9606 GN=RPL17 PE=1 SV=1|60S ribosomal protein L17 OS=Homo sapiens OX=9606 GN=RPL17 PE=1 SV=3|Isoform 3 of…	2	1	1	1	1	4	2	4	2	2	2	7	7	5	7.80558	7.73938	7.87179	TRUE	TRUE	TRUE	4.0065	24.4554	13.9389	6.46893e-06	2.31371e-05	4.59712	0.983342	1	1	SND1_uninfected - IgG_uninfected	IP	limma	6.46893e-06	2.31371e-05	TRUE	enriched hit	7.87179
NELFE	A0A0A0MT02|A2ABK4|P18615|P18615-3	Isoform 2 of Negative elongation factor E OS=Homo sapiens OX=9606 GN=NELFE|Negative elongation factor E (Fragment) OS=Homo sapiens OX=9606 GN=NELFE PE=1 SV=1|Negative elongation factor E (Fragment) OS=Homo sapiens OX=9606 GN=NELFE PE=1 SV=6|Negative elongation factor E OS=Homo sapiens OX=9606 GN=NELFE PE=1 SV=3	2	1	1	1	1	4	2	4	2	2	2	11	11	2	5.98161	6.44016	5.52306	TRUE	TRUE	TRUE	2.03037	21.0802	13.9378	6.47186e-06	2.31371e-05	4.59663	0.983343	1	1	SND1_uninfected - IgG_uninfected	IP	limma	6.47186e-06	2.31371e-05	TRUE	enriched hit	5.52306
COG7	P83436	Conserved oligomeric Golgi complex subunit 7 OS=Homo sapiens OX=9606 GN=COG7 PE=1 SV=1	2	1	1	1	1	4	2	4	2	2	2	13	13	2	6.10611	6.24858	5.96364	TRUE	TRUE	TRUE	1.75025	21.6884	13.936	6.47682e-06	2.31371e-05	4.5958	0.983345	1	1	SND1_uninfected - IgG_uninfected	IP	limma	6.47682e-06	2.31371e-05	TRUE	enriched hit	5.96364
DNAJC13	O75165	DnaJ homolog subfamily C member 13 OS=Homo sapiens OX=9606 GN=DNAJC13 PE=1 SV=5	2	1	1	1	1	4	2	4	2	2	2	32	32	10	6.24371	6.42332	6.06409	TRUE	TRUE	TRUE	1.72905	23.7008	13.9346	6.48082e-06	2.31371e-05	4.59513	0.983347	1	1	SND1_uninfected - IgG_uninfected	IP	limma	6.48082e-06	2.31371e-05	TRUE	enriched hit	6.06409
TUFM	P49411	Elongation factor Tu, mitochondrial OS=Homo sapiens OX=9606 GN=TUFM PE=1 SV=2	2	1	1	1	1	4	2	4	2	2	2	24	24	18	7.80946	8.06341	7.55551	TRUE	TRUE	TRUE	1.59856	26.4699	13.9333	6.4845e-06	2.31371e-05	4.59451	0.983349	1	1	SND1_uninfected - IgG_uninfected	IP	limma	6.4845e-06	2.31371e-05	TRUE	enriched hit	7.55551
LAMB1	A0A7I2V4J9|G3XAI2|P07942	Laminin subunit beta-1 OS=Homo sapiens OX=9606 GN=LAMB1 PE=4 SV=1|Laminin subunit beta-1 OS=Homo sapiens OX=9606 GN=LAMB1 PE=1 SV=2|Laminin subunit beta-1 OS=Homo sapiens OX=9606 GN=LAMB1 PE=1 SV=2	2	1	1	1	1	4	2	4	2	2	2	39	39	10	6.65587	7.31072	6.00102	TRUE	TRUE	TRUE	1.68699	23.3766	13.9303	6.49307e-06	2.31371e-05	4.59308	0.983352	1	1	SND1_uninfected - IgG_uninfected	IP	limma	6.49307e-06	2.31371e-05	TRUE	enriched hit	6.00102
MISP	Q8IVT2	Mitotic interactor and substrate of PLK1 OS=Homo sapiens OX=9606 GN=MISP PE=1 SV=1	2	1	1	1	1	4	2	4	2	2	2	25	25	17	7.14382	7.26768	7.01996	TRUE	TRUE	TRUE	1.70102	25.6221	13.9301	6.49363e-06	2.31371e-05	4.59298	0.983353	1	1	SND1_uninfected - IgG_uninfected	IP	limma	6.49363e-06	2.31371e-05	TRUE	enriched hit	7.01996
VDAC3	Q9Y277|Q9Y277-2	Voltage-dependent anion-selective channel protein 3 OS=Homo sapiens OX=9606 GN=VDAC3 PE=1 SV=1|Isoform 2 of Voltage-dependent anion-selective channel protein 3 OS=Homo sapiens OX=9606 GN=VDAC3	2	1	1	1	1	4	2	4	2	2	2	8	8	6	7.32377	7.31898	7.32856	TRUE	TRUE	TRUE	1.65734	25.4098	13.9275	6.50095e-06	2.31371e-05	4.59176	0.983356	1	1	SND1_uninfected - IgG_uninfected	IP	limma	6.50095e-06	2.31371e-05	TRUE	enriched hit	7.32856
GNAS	A0A0A0MR13|A0A590UJ58|B0AZR9|P63092|P63092-3|P63092-4|Q5JWF2|Q5JWF2-2	GNAS complex locus, isoform CRA_b OS=Homo sapiens OX=9606 GN=GNAS PE=1 SV=1|Guanine nucleotide-binding protein G(s) subunit alpha isoforms short OS=Homo sapiens OX=9606 GN=GNAS PE=1 SV=1|Guanine nucleotide-binding protein G(s) subunit alpha isoforms short OS=Homo sapiens OX=9606 GN=GNAS PE=1 SV=2|Guanine nucleotide-binding protein G(s) subunit alpha isoforms XLas OS=Homo sapiens OX=9606 GN=GNAS P…	2	1	1	1	1	4	2	4	2	2	2	12	12	8	6.94897	7.24117	6.65676	TRUE	TRUE	TRUE	2.15026	23.7016	13.9273	6.50143e-06	2.31371e-05	4.59168	0.983356	1	1	SND1_uninfected - IgG_uninfected	IP	limma	6.50143e-06	2.31371e-05	TRUE	enriched hit	6.65676
SLC39A14	Q15043|Q15043-2|Q15043-3	Metal cation symporter ZIP14 OS=Homo sapiens OX=9606 GN=SLC39A14 PE=1 SV=3|Isoform 3 of Metal cation symporter ZIP14 OS=Homo sapiens OX=9606 GN=SLC39A14|Isoform 2 of Metal cation symporter ZIP14 OS=Homo sapiens OX=9606 GN=SLC39A14	2	1	1	1	1	4	2	4	2	2	2	5	5	2	6.18088	6.57727	5.78449	TRUE	TRUE	TRUE	1.71105	21.7519	13.9255	6.50651e-06	2.31371e-05	4.59083	0.983358	1	1	SND1_uninfected - IgG_uninfected	IP	limma	6.50651e-06	2.31371e-05	TRUE	enriched hit	5.78449
SNX4	O95219|O95219-2	Isoform 2 of Sorting nexin-4 OS=Homo sapiens OX=9606 GN=SNX4|Sorting nexin-4 OS=Homo sapiens OX=9606 GN=SNX4 PE=1 SV=1	2	1	1	1	1	4	2	4	2	2	2	9	9	2	6.15888	6.44854	5.86923	TRUE	TRUE	TRUE	1.63846	20.6787	13.9249	6.50823e-06	2.31371e-05	4.59054	0.983359	1	1	SND1_uninfected - IgG_uninfected	IP	limma	6.50823e-06	2.31371e-05	TRUE	enriched hit	5.86923
BYSL	Q13895	Bystin OS=Homo sapiens OX=9606 GN=BYSL PE=1 SV=3	2	1	1	1	1	4	2	4	2	2	2	15	15	6	6.56433	6.90781	6.22086	TRUE	TRUE	TRUE	2.34406	22.882	13.9197	6.52285e-06	2.31536e-05	4.5881	0.983365	1	1	SND1_uninfected - IgG_uninfected	IP	limma	6.52285e-06	2.31536e-05	TRUE	enriched hit	6.22086
GPS1	A0A096LP07|A0A096LPJ3|A8K070|C9JFE4|Q13098|Q13098-5|Q13098-7	COP9 signalosome complex subunit 1 OS=Homo sapiens OX=9606 GN=GPS1 PE=1 SV=1|COP9 signalosome complex subunit 1 OS=Homo sapiens OX=9606 GN=GPS1 PE=1 SV=2|COP9 signalosome complex subunit 1 OS=Homo sapiens OX=9606 GN=GPS1 PE=1 SV=4|Isoform 2 of COP9 signalosome complex subunit 1 OS=Homo sapiens OX=9606 GN=GPS1|Isoform 4 of COP9 signalosome complex subunit 1 OS=Homo sapiens OX=9606 GN=GPS1	2	1	1	1	1	4	2	4	2	2	2	10	10	4	6.6494	7.22001	6.07879	TRUE	TRUE	TRUE	1.62045	22.997	13.9076	6.55711e-06	2.32398e-05	4.58241	0.983379	1	1	SND1_uninfected - IgG_uninfected	IP	limma	6.55711e-06	2.32398e-05	TRUE	enriched hit	6.07879
RFC2	P35250	Replication factor C subunit 2 OS=Homo sapiens OX=9606 GN=RFC2 PE=1 SV=3	2	1	1	1	1	4	2	4	2	2	2	14	14	4	6.55943	6.89675	6.2221	TRUE	TRUE	TRUE	2.02801	22.6728	13.8942	6.59552e-06	2.33306e-05	4.57606	0.983395	1	1	SND1_uninfected - IgG_uninfected	IP	limma	6.59552e-06	2.33306e-05	TRUE	enriched hit	6.2221
HNRNPH2	P55795	Heterogeneous nuclear ribonucleoprotein H2 OS=Homo sapiens OX=9606 GN=HNRNPH2 PE=1 SV=1	2	1	1	1	1	4	2	4	2	2	2	6	6	6	6.70388	6.80955	6.59821	TRUE	TRUE	TRUE	1.62768	23.8189	13.8916	6.60282e-06	2.33306e-05	4.57486	0.983399	1	1	SND1_uninfected - IgG_uninfected	IP	limma	6.60282e-06	2.33306e-05	TRUE	enriched hit	6.59821
DNAJC10	Q8IXB1|Q8IXB1-2	DnaJ homolog subfamily C member 10 OS=Homo sapiens OX=9606 GN=DNAJC10 PE=1 SV=2|Isoform 2 of DnaJ homolog subfamily C member 10 OS=Homo sapiens OX=9606 GN=DNAJC10	2	1	1	1	1	4	2	4	2	2	2	10	10	6	6.47818	6.65452	6.30184	TRUE	TRUE	TRUE	1.61965	23.6252	13.8878	6.61383e-06	2.33341e-05	4.57305	0.983403	1	1	SND1_uninfected - IgG_uninfected	IP	limma	6.61383e-06	2.33341e-05	TRUE	enriched hit	6.30184
MSL3	A0A3B3IRI6|A0A3B3IRN2|A0A3B3IRT2|A0A3B3IS72|A0A3B3ISB4|A0A3B3IT49|A0A3B3IT59|A0A3B3ITF3|A0A3B3ITF8|A0A3B3ITL5|A0A3B3ITV8|A0A3B3ITX5|A0A3B3IU80|A0A3F2YNX2|Q8N5Y2|Q8N5Y2-2|Q8N5Y2-3|Q8N5Y2-4|Q8N5Y2-5|Q8N5Y2-6	Isoform 2 of Male-specific lethal 3 homolog OS=Homo sapiens OX=9606 GN=MSL3|Isoform 3 of Male-specific lethal 3 homolog OS=Homo sapiens OX=9606 GN=MSL3|Isoform 4 of Male-specific lethal 3 homolog OS=Homo sapiens OX=9606 GN=MSL3|Isoform 5 of Male-specific lethal 3 homolog OS=Homo sapiens OX=9606 GN=MSL3|Isoform 6 of Male-specific lethal 3 homolog OS=Homo sapiens OX=9606 GN=MSL3|Male-specific letha…	2	1	1	1	1	4	2	4	2	2	2	3	3	2	5.71308	5.79103	5.63513	TRUE	TRUE	TRUE	2.65565	20.8773	13.8796	6.63753e-06	2.33573e-05	4.56916	0.983413	1	1	SND1_uninfected - IgG_uninfected	IP	limma	6.63753e-06	2.33573e-05	TRUE	enriched hit	5.63513
LIG3	K7EQB6|P49916|P49916-2|P49916-3|P49916-4	DNA ligase 3 (Fragment) OS=Homo sapiens OX=9606 GN=LIG3 PE=1 SV=1|DNA ligase 3 OS=Homo sapiens OX=9606 GN=LIG3 PE=1 SV=2|Isoform 2 of DNA ligase 3 OS=Homo sapiens OX=9606 GN=LIG3|Isoform 3 of DNA ligase 3 OS=Homo sapiens OX=9606 GN=LIG3|Isoform 4 of DNA ligase 3 OS=Homo sapiens OX=9606 GN=LIG3	2	1	1	1	1	4	2	4	2	2	2	22	22	7	6.43093	6.81735	6.0445	TRUE	TRUE	TRUE	1.97052	23.2354	13.8785	6.64052e-06	2.33573e-05	4.56867	0.983414	1	1	SND1_uninfected - IgG_uninfected	IP	limma	6.64052e-06	2.33573e-05	TRUE	enriched hit	6.0445
DDX18	Q9NVP1	ATP-dependent RNA helicase DDX18 OS=Homo sapiens OX=9606 GN=DDX18 PE=1 SV=2	2	1	1	1	1	4	2	4	2	2	2	25	25	17	7.04392	7.41113	6.67671	TRUE	TRUE	TRUE	3.26953	24.4588	13.8729	6.6568e-06	2.33629e-05	4.56601	0.983421	1	1	SND1_uninfected - IgG_uninfected	IP	limma	6.6568e-06	2.33629e-05	TRUE	enriched hit	6.67671
SFSWAP	Q12872|Q12872-2	Splicing factor, suppressor of white-apricot homolog OS=Homo sapiens OX=9606 GN=SFSWAP PE=1 SV=3|Isoform 2 of Splicing factor, suppressor of white-apricot homolog OS=Homo sapiens OX=9606 GN=SFSWAP	2	1	1	1	1	4	2	4	2	2	2	11	11	2	6.35471	7.15778	5.55165	TRUE	TRUE	TRUE	2.42898	20.9693	13.871	6.66219e-06	2.33629e-05	4.56513	0.983423	1	1	SND1_uninfected - IgG_uninfected	IP	limma	6.66219e-06	2.33629e-05	TRUE	enriched hit	5.55165
MTREX	P42285	Exosome RNA helicase MTR4 OS=Homo sapiens OX=9606 GN=MTREX PE=1 SV=3	2	1	1	1	1	4	2	4	2	2	2	31	31	9	6.90929	7.34157	6.47701	TRUE	TRUE	TRUE	1.70996	24.4896	13.8644	6.68147e-06	2.33952e-05	4.56199	0.983431	1	1	SND1_uninfected - IgG_uninfected	IP	limma	6.68147e-06	2.33952e-05	TRUE	enriched hit	6.47701
SQOR	Q9Y6N5	Sulfide:quinone oxidoreductase, mitochondrial OS=Homo sapiens OX=9606 GN=SQOR PE=1 SV=1	2	1	1	1	1	4	2	4	2	2	2	19	19	13	6.84579	7.1588	6.53277	TRUE	TRUE	TRUE	1.69783	24.9097	13.8595	6.69579e-06	2.34008e-05	4.55966	0.983437	1	1	SND1_uninfected - IgG_uninfected	IP	limma	6.69579e-06	2.34008e-05	TRUE	enriched hit	6.53277
ARHGEF1	M0QZR4|Q92888|Q92888-2|Q92888-3	Isoform 2 of Rho guanine nucleotide exchange factor 1 OS=Homo sapiens OX=9606 GN=ARHGEF1|Isoform 3 of Rho guanine nucleotide exchange factor 1 OS=Homo sapiens OX=9606 GN=ARHGEF1|Rho guanine nucleotide exchange factor 1 OS=Homo sapiens OX=9606 GN=ARHGEF1 PE=1 SV=1|Rho guanine nucleotide exchange factor 1 OS=Homo sapiens OX=9606 GN=ARHGEF1 PE=1 SV=2	2	1	1	1	1	4	2	4	2	2	2	29	29	10	6.65294	7.01319	6.29268	TRUE	TRUE	TRUE	1.70396	24.0213	13.8569	6.7032e-06	2.34008e-05	4.55846	0.98344	1	1	SND1_uninfected - IgG_uninfected	IP	limma	6.7032e-06	2.34008e-05	TRUE	enriched hit	6.29268
RB1	A0A3B3IS71|P06400	Retinoblastoma-associated protein OS=Homo sapiens OX=9606 GN=RB1 PE=1 SV=1|Retinoblastoma-associated protein OS=Homo sapiens OX=9606 GN=RB1 PE=1 SV=2	2	1	1	1	1	4	2	4	2	2	2	10	10	8	6.42908	6.44729	6.41086	TRUE	TRUE	TRUE	1.98253	23.8479	13.8454	6.73708e-06	2.34196e-05	4.55297	0.983454	1	1	SND1_uninfected - IgG_uninfected	IP	limma	6.73708e-06	2.34196e-05	TRUE	enriched hit	6.41086
UTP14A	Q9BVJ6|Q9BVJ6-3	Isoform 3 of U3 small nucleolar RNA-associated protein 14 homolog A OS=Homo sapiens OX=9606 GN=UTP14A|U3 small nucleolar RNA-associated protein 14 homolog A OS=Homo sapiens OX=9606 GN=UTP14A PE=1 SV=1	2	1	1	1	1	4	2	4	2	2	2	21	21	12	6.53627	6.89853	6.17401	TRUE	TRUE	TRUE	1.96528	24.2273	13.8453	6.73737e-06	2.34196e-05	4.55293	0.983454	1	1	SND1_uninfected - IgG_uninfected	IP	limma	6.73737e-06	2.34196e-05	TRUE	enriched hit	6.17401
PTCD3	Q96EY7	Pentatricopeptide repeat domain-containing protein 3, mitochondrial OS=Homo sapiens OX=9606 GN=PTCD3 PE=1 SV=3	2	1	1	1	1	4	2	4	2	2	2	15	15	5	6.81726	7.24152	6.39301	TRUE	TRUE	TRUE	1.65184	23.7282	13.8437	6.74191e-06	2.34196e-05	4.55219	0.983456	1	1	SND1_uninfected - IgG_uninfected	IP	limma	6.74191e-06	2.34196e-05	TRUE	enriched hit	6.39301
KMT2C	Q8NEZ4|Q8NEZ4-2|Q8NEZ4-3	Histone-lysine N-methyltransferase 2C OS=Homo sapiens OX=9606 GN=KMT2C PE=1 SV=3|Isoform 2 of Histone-lysine N-methyltransferase 2C OS=Homo sapiens OX=9606 GN=KMT2C|Isoform 3 of Histone-lysine N-methyltransferase 2C OS=Homo sapiens OX=9606 GN=KMT2C	2	1	1	1	1	4	2	4	2	2	2	22	2	22	6.28228	6.37008	6.19449	TRUE	TRUE	TRUE	2.37764	24.4212	13.8414	6.74887e-06	2.34196e-05	4.55107	0.983459	1	1	SND1_uninfected - IgG_uninfected	IP	limma	6.74887e-06	2.34196e-05	TRUE	enriched hit	6.19449
MYCBP2	A0A499FJI4|O75592|O75592-2	E3 ubiquitin-protein ligase MYCBP2 OS=Homo sapiens OX=9606 GN=MYCBP2 PE=1 SV=4|Isoform 2 of E3 ubiquitin-protein ligase MYCBP2 OS=Homo sapiens OX=9606 GN=MYCBP2|RCR-type E3 ubiquitin transferase OS=Homo sapiens OX=9606 GN=MYCBP2 PE=1 SV=1	2	1	1	1	1	4	2	4	2	2	2	14	14	2	5.71513	5.96646	5.4638	TRUE	TRUE	TRUE	1.75334	20.4343	13.8353	6.7668e-06	2.34468e-05	4.54819	0.983466	1	1	SND1_uninfected - IgG_uninfected	IP	limma	6.7668e-06	2.34468e-05	TRUE	enriched hit	5.4638
VWA8	A3KMH1|A3KMH1-3	von Willebrand factor A domain-containing protein 8 OS=Homo sapiens OX=9606 GN=VWA8 PE=1 SV=2|Isoform 3 of von Willebrand factor A domain-containing protein 8 OS=Homo sapiens OX=9606 GN=VWA8	2	1	1	1	1	4	2	4	2	2	2	27	27	16	6.24014	6.30781	6.17246	TRUE	TRUE	TRUE	1.69174	24.071	13.8289	6.78572e-06	2.34774e-05	4.54515	0.983474	1	1	SND1_uninfected - IgG_uninfected	IP	limma	6.78572e-06	2.34774e-05	TRUE	enriched hit	6.17246
RPL34	P49207	60S ribosomal protein L34 OS=Homo sapiens OX=9606 GN=RPL34 PE=1 SV=3	2	1	1	1	1	4	2	4	2	2	2	5	4	5	7.1211	7.54379	6.69841	TRUE	TRUE	TRUE	3.63151	23.2426	13.8209	6.8092e-06	2.35236e-05	4.54139	0.983483	1	1	SND1_uninfected - IgG_uninfected	IP	limma	6.8092e-06	2.35236e-05	TRUE	enriched hit	6.69841
PIGG	D6RFE8|E7EM50|E7EWV1|Q5H8A4|Q5H8A4-2|Q5H8A4-4|Q5H8A4-6	GPI ethanolamine phosphate transferase 2 OS=Homo sapiens OX=9606 GN=PIGG PE=1 SV=1|Isoform 2 of GPI ethanolamine phosphate transferase 2 OS=Homo sapiens OX=9606 GN=PIGG|Isoform 4 of GPI ethanolamine phosphate transferase 2 OS=Homo sapiens OX=9606 GN=PIGG|Isoform 6 of GPI ethanolamine phosphate transferase 2 OS=Homo sapiens OX=9606 GN=PIGG	2	1	1	1	1	4	2	4	2	2	2	3	3	2	5.87917	6.14521	5.61313	TRUE	TRUE	TRUE	1.57687	21.4861	13.808	6.84778e-06	2.35261e-05	4.53525	0.983498	1	1	SND1_uninfected - IgG_uninfected	IP	limma	6.84778e-06	2.35261e-05	TRUE	enriched hit	5.61313
SSR4	P51571	Translocon-associated protein subunit delta OS=Homo sapiens OX=9606 GN=SSR4 PE=1 SV=1	2	1	1	1	1	4	2	4	2	2	2	6	6	5	6.84507	7.21423	6.47592	TRUE	TRUE	TRUE	1.65261	24.2249	13.8079	6.84821e-06	2.35261e-05	4.53518	0.983499	1	1	SND1_uninfected - IgG_uninfected	IP	limma	6.84821e-06	2.35261e-05	TRUE	enriched hit	6.47592
WRNIP1	Q96S55|Q96S55-2	ATPase WRNIP1 OS=Homo sapiens OX=9606 GN=WRNIP1 PE=1 SV=2|Isoform 2 of ATPase WRNIP1 OS=Homo sapiens OX=9606 GN=WRNIP1	2	1	1	1	1	4	2	4	2	2	2	7	7	2	5.96657	6.0372	5.89594	TRUE	TRUE	TRUE	2.21355	19.771	13.8077	6.84874e-06	2.35261e-05	4.5351	0.983499	1	1	SND1_uninfected - IgG_uninfected	IP	limma	6.84874e-06	2.35261e-05	TRUE	enriched hit	5.89594
MSL1	J3KSZ8|J3QQY0|Q68DK7	Male-specific lethal 1 homolog OS=Homo sapiens OX=9606 GN=MSL1 PE=1 SV=1|Male-specific lethal 1 homolog OS=Homo sapiens OX=9606 GN=MSL1 PE=1 SV=3	2	1	1	1	1	4	2	4	2	2	2	3	3	3	5.89516	6.09531	5.69501	TRUE	TRUE	TRUE	2.23062	21.246	13.8063	6.85275e-06	2.35261e-05	4.53446	0.9835	1	1	SND1_uninfected - IgG_uninfected	IP	limma	6.85275e-06	2.35261e-05	TRUE	enriched hit	5.69501
ELOVL1	Q9BW60	Elongation of very long chain fatty acids protein 1 OS=Homo sapiens OX=9606 GN=ELOVL1 PE=1 SV=1	1	NA	1	NA	1	4	NA	4	2	NA	2	2	NA	2	6.28218	NA	6.28218	TRUE	FALSE	TRUE	1.74236	21.177	13.8013	6.86795e-06	2.35261e-05	4.53205	0.983506	1	1	SND1_uninfected - IgG_uninfected	IP	limma	6.86795e-06	2.35261e-05	TRUE	enriched hit	6.28218
HUWE1	Q7Z6Z7|Q7Z6Z7-2|Q7Z6Z7-3	E3 ubiquitin-protein ligase HUWE1 OS=Homo sapiens OX=9606 GN=HUWE1 PE=1 SV=3|Isoform 2 of E3 ubiquitin-protein ligase HUWE1 OS=Homo sapiens OX=9606 GN=HUWE1|Isoform 3 of E3 ubiquitin-protein ligase HUWE1 OS=Homo sapiens OX=9606 GN=HUWE1	2	1	1	1	1	4	2	4	2	2	2	73	73	30	7.04722	7.42581	6.66863	TRUE	TRUE	TRUE	1.82981	25.7533	13.8004	6.87064e-06	2.35261e-05	4.53162	0.983508	1	1	SND1_uninfected - IgG_uninfected	IP	limma	6.87064e-06	2.35261e-05	TRUE	enriched hit	6.66863
PYGB	P11216	Glycogen phosphorylase, brain form OS=Homo sapiens OX=9606 GN=PYGB PE=1 SV=5	2	1	1	1	1	4	2	4	2	2	2	33	33	17	7.35947	7.78856	6.93037	TRUE	TRUE	TRUE	1.77764	25.1655	13.7923	6.89504e-06	2.35624e-05	4.52777	0.983517	1	1	SND1_uninfected - IgG_uninfected	IP	limma	6.89504e-06	2.35624e-05	TRUE	enriched hit	6.93037
NEMP1	O14524|O14524-2	Isoform 2 of Nuclear envelope integral membrane protein 1 OS=Homo sapiens OX=9606 GN=NEMP1|Nuclear envelope integral membrane protein 1 OS=Homo sapiens OX=9606 GN=NEMP1 PE=1 SV=2	2	1	1	1	1	4	2	4	2	2	2	3	3	3	5.68827	5.65604	5.72051	TRUE	TRUE	TRUE	1.69454	21.9363	13.7901	6.90149e-06	2.35624e-05	4.52675	0.98352	1	1	SND1_uninfected - IgG_uninfected	IP	limma	6.90149e-06	2.35624e-05	TRUE	enriched hit	5.72051
CHTF18	E7EXA6|Q8WVB6|Q8WVB6-2	Chromosome transmission fidelity protein 18 homolog OS=Homo sapiens OX=9606 GN=CHTF18 PE=1 SV=1|Chromosome transmission fidelity protein 18 homolog OS=Homo sapiens OX=9606 GN=CHTF18 PE=1 SV=2|Isoform 2 of Chromosome transmission fidelity protein 18 homolog OS=Homo sapiens OX=9606 GN=CHTF18	2	1	1	1	1	4	2	4	2	2	2	6	6	3	5.97381	6.19169	5.75593	TRUE	TRUE	TRUE	1.65631	21.4344	13.7857	6.91488e-06	2.35735e-05	4.52464	0.983525	1	1	SND1_uninfected - IgG_uninfected	IP	limma	6.91488e-06	2.35735e-05	TRUE	enriched hit	5.75593
HOMER1	Q86YM6|Q86YM7|Q86YM7-2	Homer protein homolog 1 OS=Homo sapiens OX=9606 GN=HOMER1 PE=1 SV=2|HOMER1F OS=Homo sapiens OX=9606 GN=HOMER1 PE=1 SV=1|Isoform 2 of Homer protein homolog 1 OS=Homo sapiens OX=9606 GN=HOMER1	2	1	1	1	1	4	2	4	2	2	2	3	2	3	5.56677	5.36223	5.77131	TRUE	TRUE	TRUE	2.50597	22.3064	13.7795	6.93358e-06	2.36026e-05	4.5217	0.983532	1	1	SND1_uninfected - IgG_uninfected	IP	limma	6.93358e-06	2.36026e-05	TRUE	enriched hit	5.77131
GTF3C3	Q9Y5Q9	General transcription factor 3C polypeptide 3 OS=Homo sapiens OX=9606 GN=GTF3C3 PE=1 SV=1	2	1	1	1	1	4	2	4	2	2	2	11	11	2	6.35665	6.60938	6.10391	TRUE	TRUE	TRUE	1.84054	21.1995	13.7608	6.99078e-06	2.37485e-05	4.51276	0.983555	1	1	SND1_uninfected - IgG_uninfected	IP	limma	6.99078e-06	2.37485e-05	TRUE	enriched hit	6.10391
HNRNPDL	A0A087WUK2|O14979|O14979-3	Heterogeneous nuclear ribonucleoprotein D-like OS=Homo sapiens OX=9606 GN=HNRNPDL PE=1 SV=1|Heterogeneous nuclear ribonucleoprotein D-like OS=Homo sapiens OX=9606 GN=HNRNPDL PE=1 SV=3|Isoform 3 of Heterogeneous nuclear ribonucleoprotein D-like OS=Homo sapiens OX=9606 GN=HNRNPDL	2	1	1	1	1	4	2	4	2	2	2	11	11	8	7.01505	7.1114	6.9187	TRUE	TRUE	TRUE	2.80839	24.3134	13.7563	7.00438e-06	2.37485e-05	4.51065	0.98356	1	1	SND1_uninfected - IgG_uninfected	IP	limma	7.00438e-06	2.37485e-05	TRUE	enriched hit	6.9187
MSH6	P52701	DNA mismatch repair protein Msh6 OS=Homo sapiens OX=9606 GN=MSH6 PE=1 SV=2	2	1	1	1	1	4	2	4	2	2	2	38	38	23	7.06499	7.29889	6.83109	TRUE	TRUE	TRUE	2.43637	25.914	13.7526	7.01595e-06	2.37485e-05	4.50885	0.983565	1	1	SND1_uninfected - IgG_uninfected	IP	limma	7.01595e-06	2.37485e-05	TRUE	enriched hit	6.83109
RPL15	A0A2R8YEM3|E7EQV9|P61313	60S ribosomal protein L15 OS=Homo sapiens OX=9606 GN=RPL15 PE=1 SV=2|Ribosomal protein L15 (Fragment) OS=Homo sapiens OX=9606 GN=RPL15 PE=1 SV=1	2	1	1	1	1	4	2	4	2	2	2	16	16	2	7.33852	8.33296	6.34409	TRUE	TRUE	TRUE	3.42759	22.3798	13.7509	7.02118e-06	2.37485e-05	4.50804	0.983567	1	1	SND1_uninfected - IgG_uninfected	IP	limma	7.02118e-06	2.37485e-05	TRUE	enriched hit	6.34409
ITPR3	Q14573	Inositol 1,4,5-trisphosphate receptor type 3 OS=Homo sapiens OX=9606 GN=ITPR3 PE=1 SV=2	2	1	1	1	1	4	2	4	2	2	2	28	28	12	6.59471	7.01102	6.17841	TRUE	TRUE	TRUE	1.86381	23.855	13.7479	7.03044e-06	2.37485e-05	4.50661	0.98357	1	1	SND1_uninfected - IgG_uninfected	IP	limma	7.03044e-06	2.37485e-05	TRUE	enriched hit	6.17841
PAF1	Q8N7H5|Q8N7H5-2|Q8N7H5-3	Isoform 2 of RNA polymerase II-associated factor 1 homolog OS=Homo sapiens OX=9606 GN=PAF1|Isoform 3 of RNA polymerase II-associated factor 1 homolog OS=Homo sapiens OX=9606 GN=PAF1|RNA polymerase II-associated factor 1 homolog OS=Homo sapiens OX=9606 GN=PAF1 PE=1 SV=2	2	1	1	1	1	4	2	4	2	2	2	20	20	4	6.48207	6.86958	6.09455	TRUE	TRUE	TRUE	1.90819	22.5324	13.7418	7.04908e-06	2.37485e-05	4.50373	0.983578	1	1	SND1_uninfected - IgG_uninfected	IP	limma	7.04908e-06	2.37485e-05	TRUE	enriched hit	6.09455
CCDC47	Q96A33	PAT complex subunit CCDC47 OS=Homo sapiens OX=9606 GN=CCDC47 PE=1 SV=1	2	1	1	1	1	4	2	4	2	2	2	10	10	6	6.75089	7.15098	6.3508	TRUE	TRUE	TRUE	2.60506	23.4939	13.7401	7.0544e-06	2.37485e-05	4.50291	0.98358	1	1	SND1_uninfected - IgG_uninfected	IP	limma	7.0544e-06	2.37485e-05	TRUE	enriched hit	6.3508
CPSF4	B7Z7B0|C9K0K2|H7C016|O95639|O95639-2|O95639-3	Cleavage and polyadenylation-specificity factor subunit 4 (Fragment) OS=Homo sapiens OX=9606 GN=CPSF4 PE=1 SV=1|Cleavage and polyadenylation specificity factor subunit 4 OS=Homo sapiens OX=9606 GN=CPSF4 PE=1 SV=1|Isoform 2 of Cleavage and polyadenylation specificity factor subunit 4 OS=Homo sapiens OX=9606 GN=CPSF4|Isoform 3 of Cleavage and polyadenylation specificity factor subunit 4 OS=Homo sap…	2	1	1	1	1	4	2	4	2	2	2	3	3	2	6.06203	5.98919	6.13488	TRUE	TRUE	TRUE	2.4581	22.1425	13.7389	7.05817e-06	2.37485e-05	4.50232	0.983581	1	1	SND1_uninfected - IgG_uninfected	IP	limma	7.05817e-06	2.37485e-05	TRUE	enriched hit	6.13488
TM9SF2	Q99805	Transmembrane 9 superfamily member 2 OS=Homo sapiens OX=9606 GN=TM9SF2 PE=1 SV=1	2	1	1	1	1	4	2	4	2	2	2	10	10	6	6.84651	7.23637	6.45665	TRUE	TRUE	TRUE	1.55417	24.1566	13.7331	7.07622e-06	2.37652e-05	4.49954	0.983588	1	1	SND1_uninfected - IgG_uninfected	IP	limma	7.07622e-06	2.37652e-05	TRUE	enriched hit	6.45665
DAGLB	E7ET49|Q8NCG7|Q8NCG7-2|Q8NCG7-4	Diacylglycerol lipase-beta OS=Homo sapiens OX=9606 GN=DAGLB PE=1 SV=1|Diacylglycerol lipase-beta OS=Homo sapiens OX=9606 GN=DAGLB PE=1 SV=2|Isoform 2 of Diacylglycerol lipase-beta OS=Homo sapiens OX=9606 GN=DAGLB|Isoform 4 of Diacylglycerol lipase-beta OS=Homo sapiens OX=9606 GN=DAGLB	2	1	1	1	1	4	2	4	2	2	2	5	5	2	6.08392	6.13503	6.0328	TRUE	TRUE	TRUE	1.77252	21.6563	13.7282	7.09158e-06	2.37652e-05	4.49718	0.983594	1	1	SND1_uninfected - IgG_uninfected	IP	limma	7.09158e-06	2.37652e-05	TRUE	enriched hit	6.0328
ARHGEF12	E9PMR6|Q9NZN5|Q9NZN5-2	Rho guanine nucleotide exchange factor 12 OS=Homo sapiens OX=9606 GN=ARHGEF12 PE=1 SV=1|Rho guanine nucleotide exchange factor 12 OS=Homo sapiens OX=9606 GN=ARHGEF12 PE=1 SV=1|Isoform 2 of Rho guanine nucleotide exchange factor 12 OS=Homo sapiens OX=9606 GN=ARHGEF12	2	1	1	1	1	4	2	4	2	2	2	13	13	2	5.78876	5.9942	5.58333	TRUE	TRUE	TRUE	1.81134	22.7091	13.7274	7.09377e-06	2.37652e-05	4.49685	0.983595	1	1	SND1_uninfected - IgG_uninfected	IP	limma	7.09377e-06	2.37652e-05	TRUE	enriched hit	5.58333
AGPS	O00116	Alkyldihydroxyacetonephosphate synthase, peroxisomal OS=Homo sapiens OX=9606 GN=AGPS PE=1 SV=1	2	1	1	1	1	4	2	4	2	2	2	19	19	5	6.83178	7.46416	6.19941	TRUE	TRUE	TRUE	1.64795	23.0429	13.7162	7.12881e-06	2.38354e-05	4.49148	0.983608	1	1	SND1_uninfected - IgG_uninfected	IP	limma	7.12881e-06	2.38354e-05	TRUE	enriched hit	6.19941
DST	A0A494C1D7|E9PHM6|F6QMI7|F8W9J4|Q03001|Q03001-14|Q03001-3|Q03001-8	Dystonin (Fragment) OS=Homo sapiens OX=9606 GN=DST PE=1 SV=1|Dystonin OS=Homo sapiens OX=9606 GN=DST PE=1 SV=1|Dystonin OS=Homo sapiens OX=9606 GN=DST PE=1 SV=2|Dystonin OS=Homo sapiens OX=9606 GN=DST PE=1 SV=3|Dystonin OS=Homo sapiens OX=9606 GN=DST PE=1 SV=4|Isoform 2 of Dystonin OS=Homo sapiens OX=9606 GN=DST|Isoform 3 of Dystonin OS=Homo sapiens OX=9606 GN=DST|Isoform 9 of Dystonin OS=Homo sa…	2	1	1	1	1	4	2	4	2	2	2	67	67	4	6.10541	6.65433	5.55649	TRUE	TRUE	TRUE	1.71123	21.6377	13.7142	7.13523e-06	2.38354e-05	4.4905	0.983611	1	1	SND1_uninfected - IgG_uninfected	IP	limma	7.13523e-06	2.38354e-05	TRUE	enriched hit	5.55649
PLRG1	O43660|O43660-2	Isoform 2 of Pleiotropic regulator 1 OS=Homo sapiens OX=9606 GN=PLRG1|Pleiotropic regulator 1 OS=Homo sapiens OX=9606 GN=PLRG1 PE=1 SV=1	2	1	1	1	1	4	2	4	2	2	2	11	11	4	6.30351	7.02591	5.58111	TRUE	TRUE	TRUE	2.11221	21.985	13.7026	7.17169e-06	2.39228e-05	4.48496	0.983624	1	1	SND1_uninfected - IgG_uninfected	IP	limma	7.17169e-06	2.39228e-05	TRUE	enriched hit	5.58111
AP3S1	Q92572	AP-3 complex subunit sigma-1 OS=Homo sapiens OX=9606 GN=AP3S1 PE=1 SV=1	2	1	1	1	1	4	2	4	2	2	2	4	4	2	6.06738	6.34507	5.78969	TRUE	TRUE	TRUE	1.74795	21.0875	13.6887	7.21576e-06	2.40266e-05	4.47829	0.983641	1	1	SND1_uninfected - IgG_uninfected	IP	limma	7.21576e-06	2.40266e-05	TRUE	enriched hit	5.78969
EHHADH	Q08426|Q08426-2	Isoform 2 of Peroxisomal bifunctional enzyme OS=Homo sapiens OX=9606 GN=EHHADH|Peroxisomal bifunctional enzyme OS=Homo sapiens OX=9606 GN=EHHADH PE=1 SV=3	2	1	1	1	1	4	2	4	2	2	2	14	14	2	6.1712	6.68517	5.65723	TRUE	TRUE	TRUE	1.82508	22.0249	13.6863	7.22348e-06	2.40266e-05	4.47712	0.983644	1	1	SND1_uninfected - IgG_uninfected	IP	limma	7.22348e-06	2.40266e-05	TRUE	enriched hit	5.65723
AIFM2	Q9BRQ8	Ferroptosis suppressor protein 1 OS=Homo sapiens OX=9606 GN=AIFM2 PE=1 SV=1	2	1	1	1	1	4	2	4	2	2	2	9	9	2	6.27731	7.00472	5.5499	TRUE	TRUE	TRUE	1.53406	21.1179	13.6806	7.24167e-06	2.40267e-05	4.47438	0.983651	1	1	SND1_uninfected - IgG_uninfected	IP	limma	7.24167e-06	2.40267e-05	TRUE	enriched hit	5.5499
KPNB1	Q14974	Importin subunit beta-1 OS=Homo sapiens OX=9606 GN=KPNB1 PE=1 SV=2	2	1	1	1	1	4	2	4	2	2	2	26	26	15	7.51286	8.1313	6.89441	TRUE	TRUE	TRUE	1.6771	25.5481	13.6782	7.24932e-06	2.40267e-05	4.47323	0.983654	1	1	SND1_uninfected - IgG_uninfected	IP	limma	7.24932e-06	2.40267e-05	TRUE	enriched hit	6.89441
GEMIN4	I3L2C7|P57678	Gem-associated protein 4 OS=Homo sapiens OX=9606 GN=GEMIN4 PE=1 SV=1|Gem-associated protein 4 OS=Homo sapiens OX=9606 GN=GEMIN4 PE=1 SV=2	2	1	1	1	1	4	2	4	2	2	2	13	13	10	6.7047	6.84667	6.56273	TRUE	TRUE	TRUE	2.25686	25.0163	13.6765	7.25452e-06	2.40267e-05	4.47245	0.983656	1	1	SND1_uninfected - IgG_uninfected	IP	limma	7.25452e-06	2.40267e-05	TRUE	enriched hit	6.56273
MRPS34	C9JJ19|P82930	28S ribosomal protein S34, mitochondrial OS=Homo sapiens OX=9606 GN=MRPS34 PE=1 SV=2|28S ribosomal protein S34, mitochondrial OS=Homo sapiens OX=9606 GN=MRPS34 PE=1 SV=2	2	1	1	1	1	4	2	4	2	2	2	8	8	3	6.65236	7.16551	6.13921	TRUE	TRUE	TRUE	1.92505	22.5297	13.6549	7.32419e-06	2.42004e-05	4.46205	0.983681	1	1	SND1_uninfected - IgG_uninfected	IP	limma	7.32419e-06	2.42004e-05	TRUE	enriched hit	6.13921
EIF3CL|EIF3C	B5ME19|Q99613|Q99613-2	Eukaryotic translation initiation factor 3 subunit C-like protein OS=Homo sapiens OX=9606 GN=EIF3CL PE=1 SV=1|Eukaryotic translation initiation factor 3 subunit C OS=Homo sapiens OX=9606 GN=EIF3C PE=1 SV=1|Isoform 2 of Eukaryotic translation initiation factor 3 subunit C OS=Homo sapiens OX=9606 GN=EIF3C	1	NA	1	NA	1	4	NA	4	2	NA	2	7	NA	7	6.50377	NA	6.50377	TRUE	FALSE	TRUE	2.74709	23.8655	13.6538	7.32777e-06	2.42004e-05	4.46151	0.983683	1	1	SND1_uninfected - IgG_uninfected	IP	limma	7.32777e-06	2.42004e-05	TRUE	enriched hit	6.50377
CCDC59	F8VNY5|Q9P031	Thyroid transcription factor 1-associated protein 26 (Fragment) OS=Homo sapiens OX=9606 GN=CCDC59 PE=1 SV=1|Thyroid transcription factor 1-associated protein 26 OS=Homo sapiens OX=9606 GN=CCDC59 PE=1 SV=2	2	1	1	1	1	4	2	4	2	2	2	7	7	2	6.46162	7.1479	5.77535	TRUE	TRUE	TRUE	2.14647	20.249	13.6431	7.36233e-06	2.4253e-05	4.45639	0.983695	1	1	SND1_uninfected - IgG_uninfected	IP	limma	7.36233e-06	2.4253e-05	TRUE	enriched hit	5.77535
NFIC	A0A286YEX4|P08651|P08651-2|P08651-3|P08651-4|P08651-5|P08651-6	Isoform 1 of Nuclear factor 1 C-type OS=Homo sapiens OX=9606 GN=NFIC|Isoform 2 of Nuclear factor 1 C-type OS=Homo sapiens OX=9606 GN=NFIC|Isoform 3 of Nuclear factor 1 C-type OS=Homo sapiens OX=9606 GN=NFIC|Isoform 5 of Nuclear factor 1 C-type OS=Homo sapiens OX=9606 GN=NFIC|Isoform 6 of Nuclear factor 1 C-type OS=Homo sapiens OX=9606 GN=NFIC|Nuclear factor 1 C-type OS=Homo sapiens OX=9606 GN=NFI…	2	1	1	1	1	4	2	4	2	2	2	6	6	4	6.28648	6.09569	6.47728	TRUE	TRUE	TRUE	2.87469	22.5153	13.6415	7.36761e-06	2.4253e-05	4.45561	0.983697	1	1	SND1_uninfected - IgG_uninfected	IP	limma	7.36761e-06	2.4253e-05	TRUE	enriched hit	6.47728
WDR74	Q6RFH5|Q6RFH5-2	WD repeat-containing protein 74 OS=Homo sapiens OX=9606 GN=WDR74 PE=1 SV=1|Isoform 2 of WD repeat-containing protein 74 OS=Homo sapiens OX=9606 GN=WDR74	2	1	1	1	1	4	2	4	2	2	2	8	8	2	6.45521	6.68907	6.22135	TRUE	TRUE	TRUE	2.55052	21.5333	13.6392	7.375e-06	2.4253e-05	4.45452	0.9837	1	1	SND1_uninfected - IgG_uninfected	IP	limma	7.375e-06	2.4253e-05	TRUE	enriched hit	6.22135
RANBP2	P49792	E3 SUMO-protein ligase RanBP2 OS=Homo sapiens OX=9606 GN=RANBP2 PE=1 SV=2	2	1	1	1	1	4	2	4	2	2	2	56	56	25	7.21297	7.33073	7.09521	TRUE	TRUE	TRUE	1.87133	25.6465	13.6311	7.40166e-06	2.42673e-05	4.45059	0.98371	1	1	SND1_uninfected - IgG_uninfected	IP	limma	7.40166e-06	2.42673e-05	TRUE	enriched hit	7.09521
HNRNPUL2	Q1KMD3	Heterogeneous nuclear ribonucleoprotein U-like protein 2 OS=Homo sapiens OX=9606 GN=HNRNPUL2 PE=1 SV=1	2	1	1	1	1	4	2	4	2	2	2	28	28	23	7.51673	7.67816	7.35531	TRUE	TRUE	TRUE	3.35333	25.8361	13.6301	7.40475e-06	2.42673e-05	4.45013	0.983711	1	1	SND1_uninfected - IgG_uninfected	IP	limma	7.40475e-06	2.42673e-05	TRUE	enriched hit	7.35531
FAM120A	A0A494C0Y9|Q9NZB2|Q9NZB2-6	Constitutive coactivator of PPAR-gamma-like protein 1 (Fragment) OS=Homo sapiens OX=9606 GN=FAM120A PE=1 SV=1|Constitutive coactivator of PPAR-gamma-like protein 1 OS=Homo sapiens OX=9606 GN=FAM120A PE=1 SV=2|Isoform F of Constitutive coactivator of PPAR-gamma-like protein 1 OS=Homo sapiens OX=9606 GN=FAM120A	2	1	1	1	1	4	2	4	2	2	2	21	21	21	6.92587	7.12634	6.7254	TRUE	TRUE	TRUE	2.08026	24.8808	13.6283	7.41067e-06	2.42673e-05	4.44926	0.983713	1	1	SND1_uninfected - IgG_uninfected	IP	limma	7.41067e-06	2.42673e-05	TRUE	enriched hit	6.7254
SLC25A4	P12235	ADP/ATP translocase 1 OS=Homo sapiens OX=9606 GN=SLC25A4 PE=1 SV=4	2	1	1	1	1	4	2	4	2	2	2	4	4	4	6.15956	6.14844	6.17067	TRUE	TRUE	TRUE	1.62375	22.7081	13.6137	7.45858e-06	2.43797e-05	4.44224	0.983731	1	1	SND1_uninfected - IgG_uninfected	IP	limma	7.45858e-06	2.43797e-05	TRUE	enriched hit	6.17067
SF3B3	Q15393	Splicing factor 3B subunit 3 OS=Homo sapiens OX=9606 GN=SF3B3 PE=1 SV=4	2	1	1	1	1	4	2	4	2	2	2	31	31	23	7.3277	7.56716	7.08825	TRUE	TRUE	TRUE	1.6243	26.2078	13.6073	7.47979e-06	2.43797e-05	4.43915	0.983738	1	1	SND1_uninfected - IgG_uninfected	IP	limma	7.47979e-06	2.43797e-05	TRUE	enriched hit	7.08825
NOM1	Q5C9Z4	Nucleolar MIF4G domain-containing protein 1 OS=Homo sapiens OX=9606 GN=NOM1 PE=1 SV=1	2	1	1	1	1	4	2	4	2	2	2	15	15	4	6.14605	6.51974	5.77237	TRUE	TRUE	TRUE	2.81138	22.1075	13.6056	7.48561e-06	2.43797e-05	4.4383	0.98374	1	1	SND1_uninfected - IgG_uninfected	IP	limma	7.48561e-06	2.43797e-05	TRUE	enriched hit	5.77237
RIC8A	Q9NPQ8|Q9NPQ8-3|Q9NPQ8-4	Isoform 3 of Synembryn-A OS=Homo sapiens OX=9606 GN=RIC8A|Isoform 4 of Synembryn-A OS=Homo sapiens OX=9606 GN=RIC8A|Synembryn-A OS=Homo sapiens OX=9606 GN=RIC8A PE=1 SV=3	2	1	1	1	1	4	2	4	2	2	2	9	9	7	6.54727	6.58204	6.5125	TRUE	TRUE	TRUE	1.75973	24.0774	13.6052	7.48695e-06	2.43797e-05	4.43811	0.983741	1	1	SND1_uninfected - IgG_uninfected	IP	limma	7.48695e-06	2.43797e-05	TRUE	enriched hit	6.5125
POLR2B	C9J2Y9|P30876	DNA-directed RNA polymerase subunit beta OS=Homo sapiens OX=9606 GN=POLR2B PE=1 SV=2|DNA-directed RNA polymerase II subunit RPB2 OS=Homo sapiens OX=9606 GN=POLR2B PE=1 SV=1	2	1	1	1	1	4	2	4	2	2	2	25	25	13	6.5255	6.83387	6.21712	TRUE	TRUE	TRUE	1.56715	24.4019	13.602	7.49742e-06	2.43797e-05	4.43658	0.983745	1	1	SND1_uninfected - IgG_uninfected	IP	limma	7.49742e-06	2.43797e-05	TRUE	enriched hit	6.21712
MRPL20	Q9BYC9	39S ribosomal protein L20, mitochondrial OS=Homo sapiens OX=9606 GN=MRPL20 PE=1 SV=1	2	1	1	1	1	4	2	4	2	2	2	5	5	2	5.86688	6.29193	5.44183	TRUE	TRUE	TRUE	2.15273	20.8692	13.5985	7.50928e-06	2.43842e-05	4.43486	0.983749	1	1	SND1_uninfected - IgG_uninfected	IP	limma	7.50928e-06	2.43842e-05	TRUE	enriched hit	5.44183
TAF15	A0A075B7D9|Q92804|Q92804-2	Isoform Short of TATA-binding protein-associated factor 2N OS=Homo sapiens OX=9606 GN=TAF15|TATA-binding protein-associated factor 2N OS=Homo sapiens OX=9606 GN=TAF15 PE=1 SV=1	2	1	1	1	1	4	2	4	2	2	2	15	15	13	7.47614	7.57482	7.37746	TRUE	TRUE	TRUE	2.95673	25.2723	13.5944	7.52264e-06	2.43935e-05	4.43293	0.983754	1	1	SND1_uninfected - IgG_uninfected	IP	limma	7.52264e-06	2.43935e-05	TRUE	enriched hit	7.37746
CCT3	P49368|Q5SZX6	T-complex protein 1 subunit gamma (Fragment) OS=Homo sapiens OX=9606 GN=CCT3 PE=1 SV=1|T-complex protein 1 subunit gamma OS=Homo sapiens OX=9606 GN=CCT3 PE=1 SV=4	2	1	1	1	1	4	2	4	2	2	2	35	35	19	7.50274	8.01297	6.99252	TRUE	TRUE	TRUE	1.5489	25.4871	13.5868	7.54827e-06	2.44425e-05	4.42922	0.983763	1	1	SND1_uninfected - IgG_uninfected	IP	limma	7.54827e-06	2.44425e-05	TRUE	enriched hit	6.99252
RPS23	D6RD47|P62266	40S ribosomal protein S23 OS=Homo sapiens OX=9606 GN=RPS23 PE=1 SV=1|40S ribosomal protein S23 OS=Homo sapiens OX=9606 GN=RPS23 PE=1 SV=3	2	1	1	1	1	4	2	4	2	2	2	6	6	5	7.31995	7.76043	6.87947	TRUE	TRUE	TRUE	2.76773	23.321	13.5783	7.57663e-06	2.44542e-05	4.42513	0.983773	1	1	SND1_uninfected - IgG_uninfected	IP	limma	7.57663e-06	2.44542e-05	TRUE	enriched hit	6.87947
EDC3	Q96F86	Enhancer of mRNA-decapping protein 3 OS=Homo sapiens OX=9606 GN=EDC3 PE=1 SV=1	2	1	1	1	1	4	2	4	2	2	2	10	10	3	6.30984	7.09011	5.52957	TRUE	TRUE	TRUE	1.69674	21.1579	13.5742	7.59066e-06	2.44542e-05	4.42312	0.983778	1	1	SND1_uninfected - IgG_uninfected	IP	limma	7.59066e-06	2.44542e-05	TRUE	enriched hit	5.52957
TCOF1	A0A6I8PRA0|Q13428|Q13428-2|Q13428-3|Q13428-4|Q13428-8	Isoform 2 of Treacle protein OS=Homo sapiens OX=9606 GN=TCOF1|Isoform 3 of Treacle protein OS=Homo sapiens OX=9606 GN=TCOF1|Isoform 4 of Treacle protein OS=Homo sapiens OX=9606 GN=TCOF1|Isoform 8 of Treacle protein OS=Homo sapiens OX=9606 GN=TCOF1|Treacle protein (Fragment) OS=Homo sapiens OX=9606 GN=TCOF1 PE=1 SV=1|Treacle protein OS=Homo sapiens OX=9606 GN=TCOF1 PE=1 SV=3	2	1	1	1	1	4	2	4	2	2	2	51	51	10	6.75508	7.61554	5.89462	TRUE	TRUE	TRUE	2.7628	23.2487	13.574	7.59103e-06	2.44542e-05	4.42306	0.983778	1	1	SND1_uninfected - IgG_uninfected	IP	limma	7.59103e-06	2.44542e-05	TRUE	enriched hit	5.89462
EED	A0A5F9ZI63|O75530|O75530-2|O75530-3	Polycomb protein EED OS=Homo sapiens OX=9606 GN=EED PE=1 SV=2|Polycomb protein EED OS=Homo sapiens OX=9606 GN=EED PE=1 SV=2|Isoform 2 of Polycomb protein EED OS=Homo sapiens OX=9606 GN=EED|Isoform 3 of Polycomb protein EED OS=Homo sapiens OX=9606 GN=EED	2	1	1	1	1	4	2	4	2	2	2	8	8	4	6.17206	6.28523	6.05889	TRUE	TRUE	TRUE	1.99889	22.4433	13.57	7.60479e-06	2.44542e-05	4.42109	0.983783	1	1	SND1_uninfected - IgG_uninfected	IP	limma	7.60479e-06	2.44542e-05	TRUE	enriched hit	6.05889
CLPX	O76031	ATP-dependent Clp protease ATP-binding subunit clpX-like, mitochondrial OS=Homo sapiens OX=9606 GN=CLPX PE=1 SV=2	2	1	1	1	1	4	2	4	2	2	2	17	17	11	6.68708	6.8129	6.56126	TRUE	TRUE	TRUE	1.84018	24.8656	13.5672	7.61426e-06	2.44542e-05	4.41973	0.983786	1	1	SND1_uninfected - IgG_uninfected	IP	limma	7.61426e-06	2.44542e-05	TRUE	enriched hit	6.56126
CHMP2B	A0A087WW88|Q9UQN3	Charged multivesicular body protein 2b OS=Homo sapiens OX=9606 GN=CHMP2B PE=1 SV=1|Charged multivesicular body protein 2b OS=Homo sapiens OX=9606 GN=CHMP2B PE=1 SV=2	2	1	1	1	1	4	2	4	2	2	2	10	10	2	6.55931	7.30102	5.8176	TRUE	TRUE	TRUE	3.45348	20.2544	13.567	7.61498e-06	2.44542e-05	4.41963	0.983786	1	1	SND1_uninfected - IgG_uninfected	IP	limma	7.61498e-06	2.44542e-05	TRUE	enriched hit	5.8176
GTPBP6	O43824	Putative GTP-binding protein 6 OS=Homo sapiens OX=9606 GN=GTPBP6 PE=2 SV=4	2	1	1	1	1	4	2	4	2	2	2	2	2	2	5.77289	5.8088	5.73698	TRUE	TRUE	TRUE	1.84261	21.1657	13.5627	7.62929e-06	2.44663e-05	4.41758	0.983792	1	1	SND1_uninfected - IgG_uninfected	IP	limma	7.62929e-06	2.44663e-05	TRUE	enriched hit	5.73698
CTNNB1	A0A2R8Y5A3|A0A2R8YCH5|P35222	Catenin beta-1 OS=Homo sapiens OX=9606 GN=CTNNB1 PE=1 SV=1|Catenin beta-1 (Fragment) OS=Homo sapiens OX=9606 GN=CTNNB1 PE=1 SV=1|Catenin beta-1 OS=Homo sapiens OX=9606 GN=CTNNB1 PE=1 SV=1	2	1	1	1	1	4	2	4	2	2	2	21	21	17	7.29401	7.44071	7.14732	TRUE	TRUE	TRUE	3.33219	25.3962	13.5573	7.64766e-06	2.44886e-05	4.41496	0.983798	1	1	SND1_uninfected - IgG_uninfected	IP	limma	7.64766e-06	2.44886e-05	TRUE	enriched hit	7.14732
KIFC3	B7Z896|F5H3M2|H3BMQ3|Q9BVG8|Q9BVG8-2|Q9BVG8-5|Q9BVG8-6	Isoform 2 of Kinesin-like protein KIFC3 OS=Homo sapiens OX=9606 GN=KIFC3|Isoform 4 of Kinesin-like protein KIFC3 OS=Homo sapiens OX=9606 GN=KIFC3|Isoform 5 of Kinesin-like protein KIFC3 OS=Homo sapiens OX=9606 GN=KIFC3|Kinesin-like protein KIFC3 (Fragment) OS=Homo sapiens OX=9606 GN=KIFC3 PE=1 SV=1|Kinesin-like protein KIFC3 OS=Homo sapiens OX=9606 GN=KIFC3 PE=1 SV=4|Kinesin-like protein OS=Homo …	2	1	1	1	1	4	2	4	2	2	2	20	20	7	6.42504	6.6239	6.22619	TRUE	TRUE	TRUE	1.65856	23.1843	13.5525	7.6639e-06	2.44886e-05	4.41265	0.983804	1	1	SND1_uninfected - IgG_uninfected	IP	limma	7.6639e-06	2.44886e-05	TRUE	enriched hit	6.22619
GMPPB	A0A7I2YQI5|Q9Y5P6|Q9Y5P6-2	Isoform 2 of Mannose-1-phosphate guanyltransferase beta OS=Homo sapiens OX=9606 GN=GMPPB|Mannose-1-phosphate guanyltransferase beta OS=Homo sapiens OX=9606 GN=GMPPB PE=1 SV=2|Mannose-1-phosphate guanyltransferase beta OS=Homo sapiens OX=9606 GN=GMPPB PE=4 SV=1	2	1	1	1	1	4	2	4	2	2	2	5	5	2	6.04765	6.31698	5.77832	TRUE	TRUE	TRUE	1.7517	21.3961	13.5489	7.67634e-06	2.44886e-05	4.41088	0.983808	1	1	SND1_uninfected - IgG_uninfected	IP	limma	7.67634e-06	2.44886e-05	TRUE	enriched hit	5.77832
ZNF609	E7ERY8|O15014	Zinc finger protein 609 OS=Homo sapiens OX=9606 GN=ZNF609 PE=1 SV=1|Zinc finger protein 609 OS=Homo sapiens OX=9606 GN=ZNF609 PE=1 SV=2	2	1	1	1	1	4	2	4	2	2	2	14	14	3	5.92624	6.35884	5.49364	TRUE	TRUE	TRUE	1.88011	21.2577	13.5471	7.68251e-06	2.44886e-05	4.41001	0.98381	1	1	SND1_uninfected - IgG_uninfected	IP	limma	7.68251e-06	2.44886e-05	TRUE	enriched hit	5.49364
INTS2	J3KMZ7|Q9H0H0	Integrator complex subunit 2 OS=Homo sapiens OX=9606 GN=INTS2 PE=1 SV=1|Integrator complex subunit 2 OS=Homo sapiens OX=9606 GN=INTS2 PE=1 SV=2	2	1	1	1	1	4	2	4	2	2	2	4	4	3	5.81414	5.66876	5.95951	TRUE	TRUE	TRUE	1.88862	22.0848	13.5452	7.68889e-06	2.44886e-05	4.4091	0.983812	1	1	SND1_uninfected - IgG_uninfected	IP	limma	7.68889e-06	2.44886e-05	TRUE	enriched hit	5.95951
RETSAT	Q6NUM9	All-trans-retinol 13,14-reductase OS=Homo sapiens OX=9606 GN=RETSAT PE=1 SV=2	2	1	1	1	1	4	2	4	2	2	2	11	11	9	6.37056	6.62211	6.119	TRUE	TRUE	TRUE	1.8454	23.8958	13.5421	7.69952e-06	2.44889e-05	4.4076	0.983816	1	1	SND1_uninfected - IgG_uninfected	IP	limma	7.69952e-06	2.44889e-05	TRUE	enriched hit	6.119
EXOSC6	Q5RKV6	Exosome complex component MTR3 OS=Homo sapiens OX=9606 GN=EXOSC6 PE=1 SV=1	2	1	1	1	1	4	2	4	2	2	2	4	4	2	6.30598	6.69751	5.91446	TRUE	TRUE	TRUE	2.51012	21.6254	13.5375	7.71549e-06	2.44956e-05	4.40534	0.983822	1	1	SND1_uninfected - IgG_uninfected	IP	limma	7.71549e-06	2.44956e-05	TRUE	enriched hit	5.91446
RAD50	Q92878|Q92878-2	DNA repair protein RAD50 OS=Homo sapiens OX=9606 GN=RAD50 PE=1 SV=1|Isoform 2 of DNA repair protein RAD50 OS=Homo sapiens OX=9606 GN=RAD50	2	1	1	1	1	4	2	4	2	2	2	57	57	31	6.88891	7.24296	6.53486	TRUE	TRUE	TRUE	1.63467	26.1522	13.5354	7.7227e-06	2.44956e-05	4.40432	0.983824	1	1	SND1_uninfected - IgG_uninfected	IP	limma	7.7227e-06	2.44956e-05	TRUE	enriched hit	6.53486
SFXN1	Q9H9B4	Sideroflexin-1 OS=Homo sapiens OX=9606 GN=SFXN1 PE=1 SV=4	2	1	1	1	1	4	2	4	2	2	2	10	10	8	7.03935	7.20725	6.87146	TRUE	TRUE	TRUE	1.59431	23.965	13.5282	7.7474e-06	2.45405e-05	4.40084	0.983833	1	1	SND1_uninfected - IgG_uninfected	IP	limma	7.7474e-06	2.45405e-05	TRUE	enriched hit	6.87146
SNX6	A0A0A0MRI2|Q9UNH7	Sorting nexin OS=Homo sapiens OX=9606 GN=SNX6 PE=1 SV=1|Sorting nexin-6 OS=Homo sapiens OX=9606 GN=SNX6 PE=1 SV=1	2	1	1	1	1	4	2	4	2	2	2	12	12	10	6.90174	7.28597	6.5175	TRUE	TRUE	TRUE	1.59537	24.8718	13.5199	7.77615e-06	2.4598e-05	4.3968	0.983843	1	1	SND1_uninfected - IgG_uninfected	IP	limma	7.77615e-06	2.4598e-05	TRUE	enriched hit	6.5175
ZNF281	Q9Y2X9|Q9Y2X9-2	Zinc finger protein 281 OS=Homo sapiens OX=9606 GN=ZNF281 PE=1 SV=1|Isoform 2 of Zinc finger protein 281 OS=Homo sapiens OX=9606 GN=ZNF281	2	1	1	1	1	4	2	4	2	2	2	11	11	4	6.50624	6.78048	6.23201	TRUE	TRUE	TRUE	2.00608	22.811	13.5037	7.83237e-06	2.47145e-05	4.38895	0.983862	1	1	SND1_uninfected - IgG_uninfected	IP	limma	7.83237e-06	2.47145e-05	TRUE	enriched hit	6.23201
VPS45	A0A087WU65|A0A1B0GXI6|A0A2R8YD95|A0A2R8YE10|Q9NRW7	Vacuolar protein sorting-associated protein 45 (Fragment) OS=Homo sapiens OX=9606 GN=VPS45 PE=1 SV=2|Vacuolar protein sorting-associated protein 45 OS=Homo sapiens OX=9606 GN=VPS45 PE=1 SV=1	2	1	1	1	1	4	2	4	2	2	2	13	13	2	6.15626	6.77139	5.54113	TRUE	TRUE	TRUE	1.55572	21.2271	13.4982	7.8517e-06	2.47145e-05	4.38626	0.983869	1	1	SND1_uninfected - IgG_uninfected	IP	limma	7.8517e-06	2.47145e-05	TRUE	enriched hit	5.54113
OAT	P04181|P04181-2	Isoform 2 of Ornithine aminotransferase, mitochondrial OS=Homo sapiens OX=9606 GN=OAT|Ornithine aminotransferase, mitochondrial OS=Homo sapiens OX=9606 GN=OAT PE=1 SV=1	2	1	1	1	1	4	2	4	2	2	2	12	12	5	6.37338	6.5341	6.21266	TRUE	TRUE	TRUE	2.08368	23.854	13.4964	7.85816e-06	2.47145e-05	4.38537	0.983871	1	1	SND1_uninfected - IgG_uninfected	IP	limma	7.85816e-06	2.47145e-05	TRUE	enriched hit	6.21266
STAG2	Q8N3U4|Q8N3U4-2	Cohesin subunit SA-2 OS=Homo sapiens OX=9606 GN=STAG2 PE=1 SV=3|Isoform 2 of Cohesin subunit SA-2 OS=Homo sapiens OX=9606 GN=STAG2	2	1	1	1	1	4	2	4	2	2	2	13	13	4	6.52251	6.96364	6.08138	TRUE	TRUE	TRUE	1.74895	23.1712	13.4878	7.88808e-06	2.47145e-05	4.38122	0.983881	1	1	SND1_uninfected - IgG_uninfected	IP	limma	7.88808e-06	2.47145e-05	TRUE	enriched hit	6.08138
PURB	Q96QR8	Transcriptional activator protein Pur-beta OS=Homo sapiens OX=9606 GN=PURB PE=1 SV=3	2	1	1	1	1	4	2	4	2	2	2	2	2	2	5.94024	5.90856	5.97191	TRUE	TRUE	TRUE	1.89962	21.6988	13.4871	7.89054e-06	2.47145e-05	4.38088	0.983882	1	1	SND1_uninfected - IgG_uninfected	IP	limma	7.89054e-06	2.47145e-05	TRUE	enriched hit	5.97191
TOR3A	Q9H497	Torsin-3A OS=Homo sapiens OX=9606 GN=TOR3A PE=1 SV=1	2	1	1	1	1	4	2	4	2	2	2	5	5	3	6.20744	6.31789	6.09699	TRUE	TRUE	TRUE	1.67292	22.6772	13.486	7.89459e-06	2.47145e-05	4.38032	0.983883	1	1	SND1_uninfected - IgG_uninfected	IP	limma	7.89459e-06	2.47145e-05	TRUE	enriched hit	6.09699
RFT1	B5MDE0|Q96AA3	Protein RFT1 homolog OS=Homo sapiens OX=9606 GN=RFT1 PE=1 SV=1|Protein RFT1 homolog OS=Homo sapiens OX=9606 GN=RFT1 PE=1 SV=1	2	1	1	1	1	4	2	4	2	2	2	6	6	2	6.39902	6.68172	6.11631	TRUE	TRUE	TRUE	1.58513	21.6495	13.4851	7.89766e-06	2.47145e-05	4.3799	0.983884	1	1	SND1_uninfected - IgG_uninfected	IP	limma	7.89766e-06	2.47145e-05	TRUE	enriched hit	6.11631
STXBP3	O00186	Syntaxin-binding protein 3 OS=Homo sapiens OX=9606 GN=STXBP3 PE=1 SV=2	2	1	1	1	1	4	2	4	2	2	2	13	13	2	6.55664	7.06196	6.05133	TRUE	TRUE	TRUE	1.77586	20.4384	13.485	7.89801e-06	2.47145e-05	4.37985	0.983884	1	1	SND1_uninfected - IgG_uninfected	IP	limma	7.89801e-06	2.47145e-05	TRUE	enriched hit	6.05133
RPL27	K7ELC7|P61353	60S ribosomal protein L27 (Fragment) OS=Homo sapiens OX=9606 GN=RPL27 PE=1 SV=1|60S ribosomal protein L27 OS=Homo sapiens OX=9606 GN=RPL27 PE=1 SV=2	2	1	1	1	1	4	2	4	2	2	2	6	6	6	7.58193	7.68318	7.48068	TRUE	TRUE	TRUE	3.99762	24.9456	13.4756	7.9313e-06	2.47853e-05	4.37526	0.983896	1	1	SND1_uninfected - IgG_uninfected	IP	limma	7.9313e-06	2.47853e-05	TRUE	enriched hit	7.48068
HIP1R	O75146	Huntingtin-interacting protein 1-related protein OS=Homo sapiens OX=9606 GN=HIP1R PE=1 SV=2	2	1	1	1	1	4	2	4	2	2	2	11	11	8	6.04675	6.12334	5.97016	TRUE	TRUE	TRUE	1.54377	23.6285	13.4641	7.97215e-06	2.48795e-05	4.36966	0.983909	1	1	SND1_uninfected - IgG_uninfected	IP	limma	7.97215e-06	2.48795e-05	TRUE	enriched hit	5.97016
MOCS3	O95396	Adenylyltransferase and sulfurtransferase MOCS3 OS=Homo sapiens OX=9606 GN=MOCS3 PE=1 SV=1	2	1	1	1	1	4	2	4	2	2	2	5	5	3	6.21945	6.26407	6.17483	TRUE	TRUE	TRUE	1.68091	21.7831	13.4563	7.99997e-06	2.49329e-05	4.36586	0.983919	1	1	SND1_uninfected - IgG_uninfected	IP	limma	7.99997e-06	2.49329e-05	TRUE	enriched hit	6.17483
PTAR1	Q7Z6K3	Protein prenyltransferase alpha subunit repeat-containing protein 1 OS=Homo sapiens OX=9606 GN=PTAR1 PE=1 SV=2	2	1	1	1	1	4	2	4	2	2	2	5	5	5	6.19146	6.35116	6.03177	TRUE	TRUE	TRUE	3.53403	22.0587	13.4464	8.03585e-06	2.4979e-05	4.36098	0.983931	1	1	SND1_uninfected - IgG_uninfected	IP	limma	8.03585e-06	2.4979e-05	TRUE	enriched hit	6.03177
MAP2K2	P36507	Dual specificity mitogen-activated protein kinase kinase 2 OS=Homo sapiens OX=9606 GN=MAP2K2 PE=1 SV=1	2	1	1	1	1	4	2	4	2	2	2	11	11	8	6.80228	6.92347	6.68109	TRUE	TRUE	TRUE	1.88038	24.4822	13.4462	8.03626e-06	2.4979e-05	4.36092	0.983931	1	1	SND1_uninfected - IgG_uninfected	IP	limma	8.03626e-06	2.4979e-05	TRUE	enriched hit	6.68109
TTC37	Q6PGP7	Tetratricopeptide repeat protein 37 OS=Homo sapiens OX=9606 GN=TTC37 PE=1 SV=1	2	1	1	1	1	4	2	4	2	2	2	24	24	14	6.44097	6.54309	6.33884	TRUE	TRUE	TRUE	1.56183	24.9406	13.432	8.08777e-06	2.5103e-05	4.35395	0.983948	1	1	SND1_uninfected - IgG_uninfected	IP	limma	8.08777e-06	2.5103e-05	TRUE	enriched hit	6.33884
STAT3	A0A7I2V2G1|A0A7I2V395|A0A7I2V3V0|A0A7I2V444|A0A7I2V4C8|A0A7I2V4R2|A0A7I2V4R3|A0A7I2V5N9|A0A7I2YQD2|A0A7I2YQI1|A0A7I2YQR5|G8JLH9|P40763|P40763-2|P40763-3	Isoform 3 of Signal transducer and activator of transcription 3 OS=Homo sapiens OX=9606 GN=STAT3|Isoform Del-701 of Signal transducer and activator of transcription 3 OS=Homo sapiens OX=9606 GN=STAT3|Signal transducer and activator of transcription 3 OS=Homo sapiens OX=9606 GN=STAT3 PE=1 SV=2|Signal transducer and activator of transcription 3 OS=Homo sapiens OX=9606 GN=STAT3 PE=4 SV=1|Signal tran…	2	1	1	1	1	4	2	4	2	2	2	18	18	5	6.43815	6.63946	6.23684	TRUE	TRUE	TRUE	1.54089	23.5833	13.4268	8.10655e-06	2.5103e-05	4.35142	0.983954	1	1	SND1_uninfected - IgG_uninfected	IP	limma	8.10655e-06	2.5103e-05	TRUE	enriched hit	6.23684
ACSL3	O95573	Long-chain-fatty-acid--CoA ligase 3 OS=Homo sapiens OX=9606 GN=ACSL3 PE=1 SV=3	2	1	1	1	1	4	2	4	2	2	2	16	16	11	7.18465	7.37266	6.99664	TRUE	TRUE	TRUE	1.81212	24.7697	13.4263	8.10854e-06	2.5103e-05	4.35116	0.983955	1	1	SND1_uninfected - IgG_uninfected	IP	limma	8.10854e-06	2.5103e-05	TRUE	enriched hit	6.99664
EEF1A1|EEF1A1P5	P68104|Q5VTE0	Elongation factor 1-alpha 1 OS=Homo sapiens OX=9606 GN=EEF1A1 PE=1 SV=1|Putative elongation factor 1-alpha-like 3 OS=Homo sapiens OX=9606 GN=EEF1A1P5 PE=5 SV=1	1	NA	1	NA	1	4	NA	4	2	NA	2	15	NA	15	8.05779	NA	8.05779	TRUE	FALSE	TRUE	1.69463	27.9438	13.4175	8.14051e-06	2.51685e-05	4.34686	0.983965	1	1	SND1_uninfected - IgG_uninfected	IP	limma	8.14051e-06	2.51685e-05	TRUE	enriched hit	8.05779
SMCHD1	A6NHR9|A6NHR9-2	Isoform 2 of Structural maintenance of chromosomes flexible hinge domain-containing protein 1 OS=Homo sapiens OX=9606 GN=SMCHD1|Structural maintenance of chromosomes flexible hinge domain-containing protein 1 OS=Homo sapiens OX=9606 GN=SMCHD1 PE=1 SV=2	2	1	1	1	1	4	2	4	2	2	2	34	34	2	6.04225	6.68825	5.39625	TRUE	TRUE	TRUE	1.61052	20.4231	13.4145	8.15148e-06	2.51689e-05	4.34539	0.983969	1	1	SND1_uninfected - IgG_uninfected	IP	limma	8.15148e-06	2.51689e-05	TRUE	enriched hit	5.39625
MAGED2	Q5H909|Q9UNF1|Q9UNF1-2	Isoform 2 of Melanoma-associated antigen D2 OS=Homo sapiens OX=9606 GN=MAGED2|Melanoma-associated antigen D2 OS=Homo sapiens OX=9606 GN=MAGED2 PE=1 SV=2	2	1	1	1	1	4	2	4	2	2	2	17	17	10	7.02322	7.53167	6.51476	TRUE	TRUE	TRUE	1.91426	24.5293	13.408	8.17531e-06	2.5192e-05	4.34221	0.983976	1	1	SND1_uninfected - IgG_uninfected	IP	limma	8.17531e-06	2.5192e-05	TRUE	enriched hit	6.51476
DYNC1H1	Q14204	Cytoplasmic dynein 1 heavy chain 1 OS=Homo sapiens OX=9606 GN=DYNC1H1 PE=1 SV=5	2	1	1	1	1	4	2	4	2	2	2	185	185	103	7.41854	7.69632	7.14077	TRUE	TRUE	TRUE	1.85734	28.3783	13.4038	8.19081e-06	2.5192e-05	4.34014	0.983981	1	1	SND1_uninfected - IgG_uninfected	IP	limma	8.19081e-06	2.5192e-05	TRUE	enriched hit	7.14077
LAMC1	P11047	Laminin subunit gamma-1 OS=Homo sapiens OX=9606 GN=LAMC1 PE=1 SV=3	2	1	1	1	1	4	2	4	2	2	2	22	22	10	6.43539	6.95388	5.9169	TRUE	TRUE	TRUE	1.54265	23.1031	13.4036	8.19147e-06	2.5192e-05	4.34006	0.983982	1	1	SND1_uninfected - IgG_uninfected	IP	limma	8.19147e-06	2.5192e-05	TRUE	enriched hit	5.9169
RANGAP1	P46060	Ran GTPase-activating protein 1 OS=Homo sapiens OX=9606 GN=RANGAP1 PE=1 SV=1	2	1	1	1	1	4	2	4	2	2	2	16	16	10	6.80811	7.31518	6.30104	TRUE	TRUE	TRUE	1.55287	24.137	13.3955	8.22126e-06	2.5204e-05	4.33609	0.983991	1	1	SND1_uninfected - IgG_uninfected	IP	limma	8.22126e-06	2.5204e-05	TRUE	enriched hit	6.30104
AP1G1	O43747|O43747-2	AP-1 complex subunit gamma-1 OS=Homo sapiens OX=9606 GN=AP1G1 PE=1 SV=5|Isoform 2 of AP-1 complex subunit gamma-1 OS=Homo sapiens OX=9606 GN=AP1G1	2	1	1	1	1	4	2	4	2	2	2	15	15	5	6.7492	7.28338	6.21503	TRUE	TRUE	TRUE	1.62192	23.0103	13.3945	8.22489e-06	2.5204e-05	4.33561	0.983993	1	1	SND1_uninfected - IgG_uninfected	IP	limma	8.22489e-06	2.5204e-05	TRUE	enriched hit	6.21503
TBC1D5	Q92609|Q92609-2	TBC1 domain family member 5 OS=Homo sapiens OX=9606 GN=TBC1D5 PE=1 SV=1|Isoform 2 of TBC1 domain family member 5 OS=Homo sapiens OX=9606 GN=TBC1D5	2	1	1	1	1	4	2	4	2	2	2	14	14	10	6.37821	6.50158	6.25483	TRUE	TRUE	TRUE	1.56639	23.9073	13.3937	8.22787e-06	2.5204e-05	4.33522	0.983993	1	1	SND1_uninfected - IgG_uninfected	IP	limma	8.22787e-06	2.5204e-05	TRUE	enriched hit	6.25483
INTS3	Q68E01|Q68E01-2	Integrator complex subunit 3 OS=Homo sapiens OX=9606 GN=INTS3 PE=1 SV=1|Isoform 2 of Integrator complex subunit 3 OS=Homo sapiens OX=9606 GN=INTS3	2	1	1	1	1	4	2	4	2	2	2	8	8	5	6.28489	6.48825	6.08153	TRUE	TRUE	TRUE	1.79907	22.3604	13.389	8.24552e-06	2.52049e-05	4.33288	0.983999	1	1	SND1_uninfected - IgG_uninfected	IP	limma	8.24552e-06	2.52049e-05	TRUE	enriched hit	6.08153
SSRP1	Q08945	FACT complex subunit SSRP1 OS=Homo sapiens OX=9606 GN=SSRP1 PE=1 SV=1	2	1	1	1	1	4	2	4	2	2	2	16	16	10	6.62195	6.71594	6.52797	TRUE	TRUE	TRUE	3.12847	23.7688	13.3878	8.24986e-06	2.52049e-05	4.3323	0.984001	1	1	SND1_uninfected - IgG_uninfected	IP	limma	8.24986e-06	2.52049e-05	TRUE	enriched hit	6.52797
DDX21	Q9NR30	Nucleolar RNA helicase 2 OS=Homo sapiens OX=9606 GN=DDX21 PE=1 SV=5	2	1	1	1	1	4	2	4	2	2	2	34	34	18	7.65622	7.93785	7.37458	TRUE	TRUE	TRUE	3.78614	24.9885	13.381	8.27497e-06	2.52357e-05	4.32899	0.984009	1	1	SND1_uninfected - IgG_uninfected	IP	limma	8.27497e-06	2.52357e-05	TRUE	enriched hit	7.37458
HDGF	P51858|P51858-2|P51858-3	Hepatoma-derived growth factor OS=Homo sapiens OX=9606 GN=HDGF PE=1 SV=1|Isoform 2 of Hepatoma-derived growth factor OS=Homo sapiens OX=9606 GN=HDGF|Isoform 3 of Hepatoma-derived growth factor OS=Homo sapiens OX=9606 GN=HDGF	2	1	1	1	1	4	2	4	2	2	2	17	17	2	6.80989	7.76809	5.85168	TRUE	TRUE	TRUE	1.79334	21.1404	13.3793	8.28164e-06	2.52357e-05	4.32811	0.984011	1	1	SND1_uninfected - IgG_uninfected	IP	limma	8.28164e-06	2.52357e-05	TRUE	enriched hit	5.85168
KIF21A	A0A1B0GV47|Q7Z4S6|Q7Z4S6-2|Q7Z4S6-3|Q7Z4S6-4|Q7Z4S6-5|Q7Z4S6-6	Isoform 2 of Kinesin-like protein KIF21A OS=Homo sapiens OX=9606 GN=KIF21A|Isoform 3 of Kinesin-like protein KIF21A OS=Homo sapiens OX=9606 GN=KIF21A|Isoform 4 of Kinesin-like protein KIF21A OS=Homo sapiens OX=9606 GN=KIF21A|Isoform 5 of Kinesin-like protein KIF21A OS=Homo sapiens OX=9606 GN=KIF21A|Isoform 6 of Kinesin-like protein KIF21A OS=Homo sapiens OX=9606 GN=KIF21A|Kinesin-like protein KIF…	2	1	1	1	1	4	2	4	2	2	2	29	29	4	6.48724	6.83506	6.13941	TRUE	TRUE	TRUE	1.76825	22.1393	13.3734	8.30364e-06	2.52442e-05	4.32521	0.984018	1	1	SND1_uninfected - IgG_uninfected	IP	limma	8.30364e-06	2.52442e-05	TRUE	enriched hit	6.13941
MRPS22	G5E9W7|P82650	28S ribosomal protein S22, mitochondrial OS=Homo sapiens OX=9606 GN=MRPS22 PE=1 SV=1|28S ribosomal protein S22, mitochondrial OS=Homo sapiens OX=9606 GN=MRPS22 PE=1 SV=1	2	1	1	1	1	4	2	4	2	2	2	14	14	7	6.85658	7.05162	6.66154	TRUE	TRUE	TRUE	1.97409	24.124	13.3726	8.30641e-06	2.52442e-05	4.32485	0.984019	1	1	SND1_uninfected - IgG_uninfected	IP	limma	8.30641e-06	2.52442e-05	TRUE	enriched hit	6.66154
UBA2	Q9UBT2|U3KQ93	SUMO-activating enzyme subunit 2 OS=Homo sapiens OX=9606 GN=UBA2 PE=1 SV=1|SUMO-activating enzyme subunit 2 OS=Homo sapiens OX=9606 GN=UBA2 PE=1 SV=2	2	1	1	1	1	4	2	4	2	2	2	21	21	7	7.04408	7.75179	6.33636	TRUE	TRUE	TRUE	1.54894	23.6671	13.3698	8.31702e-06	2.52442e-05	4.32346	0.984022	1	1	SND1_uninfected - IgG_uninfected	IP	limma	8.31702e-06	2.52442e-05	TRUE	enriched hit	6.33636
RBM19	Q9Y4C8	Probable RNA-binding protein 19 OS=Homo sapiens OX=9606 GN=RBM19 PE=1 SV=3	2	1	1	1	1	4	2	4	2	2	2	14	14	4	6.06245	6.32569	5.79922	TRUE	TRUE	TRUE	2.0092	21.9879	13.3624	8.34479e-06	2.52955e-05	4.31982	0.984031	1	1	SND1_uninfected - IgG_uninfected	IP	limma	8.34479e-06	2.52955e-05	TRUE	enriched hit	5.79922
FOCAD	Q5VW36	Focadhesin OS=Homo sapiens OX=9606 GN=FOCAD PE=1 SV=1	2	1	1	1	1	4	2	4	2	2	2	14	14	2	6.06135	6.52766	5.59504	TRUE	TRUE	TRUE	1.57808	21.0535	13.3573	8.36394e-06	2.53097e-05	4.31732	0.984037	1	1	SND1_uninfected - IgG_uninfected	IP	limma	8.36394e-06	2.53097e-05	TRUE	enriched hit	5.59504
DARS1	P14868	Aspartate--tRNA ligase, cytoplasmic OS=Homo sapiens OX=9606 GN=DARS1 PE=1 SV=2	2	1	1	1	1	4	2	4	2	2	2	18	16	18	7.33251	7.42676	7.23827	TRUE	TRUE	TRUE	1.66336	25.7636	13.3554	8.37126e-06	2.53097e-05	4.31636	0.984039	1	1	SND1_uninfected - IgG_uninfected	IP	limma	8.37126e-06	2.53097e-05	TRUE	enriched hit	7.23827
RSL1D1	O76021	Ribosomal L1 domain-containing protein 1 OS=Homo sapiens OX=9606 GN=RSL1D1 PE=1 SV=3	2	1	1	1	1	4	2	4	2	2	2	18	18	10	7.11733	7.91709	6.31757	TRUE	TRUE	TRUE	3.56892	23.4701	13.3448	8.41135e-06	2.5326e-05	4.31115	0.984052	1	1	SND1_uninfected - IgG_uninfected	IP	limma	8.41135e-06	2.5326e-05	TRUE	enriched hit	6.31757
RASAL2	Q9UJF2|Q9UJF2-2	Isoform 2 of Ras GTPase-activating protein nGAP OS=Homo sapiens OX=9606 GN=RASAL2|Ras GTPase-activating protein nGAP OS=Homo sapiens OX=9606 GN=RASAL2 PE=1 SV=2	2	1	1	1	1	4	2	4	2	2	2	9	9	3	5.88828	6.14326	5.6333	TRUE	TRUE	TRUE	2.08081	21.1697	13.338	8.43725e-06	2.5326e-05	4.30779	0.98406	1	1	SND1_uninfected - IgG_uninfected	IP	limma	8.43725e-06	2.5326e-05	TRUE	enriched hit	5.6333
RPS18	P62269	40S ribosomal protein S18 OS=Homo sapiens OX=9606 GN=RPS18 PE=1 SV=3	2	1	1	1	1	4	2	4	2	2	2	11	11	3	7.46806	7.96587	6.97025	TRUE	TRUE	TRUE	4.80677	22.4329	13.3367	8.44196e-06	2.5326e-05	4.30718	0.984062	1	1	SND1_uninfected - IgG_uninfected	IP	limma	8.44196e-06	2.5326e-05	TRUE	enriched hit	6.97025
EXOC3	O60645	Exocyst complex component 3 OS=Homo sapiens OX=9606 GN=EXOC3 PE=1 SV=3	2	1	1	1	1	4	2	4	2	2	2	10	10	9	6.2397	6.36475	6.11465	TRUE	TRUE	TRUE	1.60046	23.636	13.3365	8.44264e-06	2.5326e-05	4.30709	0.984062	1	1	SND1_uninfected - IgG_uninfected	IP	limma	8.44264e-06	2.5326e-05	TRUE	enriched hit	6.11465
RBM47	A0AV96|A0AV96-2	Isoform 2 of RNA-binding protein 47 OS=Homo sapiens OX=9606 GN=RBM47|RNA-binding protein 47 OS=Homo sapiens OX=9606 GN=RBM47 PE=1 SV=2	2	1	1	1	1	4	2	4	2	2	2	15	15	5	6.55363	6.70926	6.39799	TRUE	TRUE	TRUE	1.74988	22.9334	13.3365	8.44292e-06	2.5326e-05	4.30706	0.984062	1	1	SND1_uninfected - IgG_uninfected	IP	limma	8.44292e-06	2.5326e-05	TRUE	enriched hit	6.39799
SMARCB1	A0A0G2JRV3|G5E975|Q12824|Q12824-2	Isoform B of SWI/SNF-related matrix-associated actin-dependent regulator of chromatin subfamily B member 1 OS=Homo sapiens OX=9606 GN=SMARCB1|SWI/SNF-related matrix-associated actin-dependent regulator of chromatin subfamily B member 1 OS=Homo sapiens OX=9606 GN=SMARCB1 PE=1 SV=1|SWI/SNF-related matrix-associated actin-dependent regulator of chromatin subfamily B member 1 OS=Homo sapiens OX=9606 …	2	1	1	1	1	4	2	4	2	2	2	8	8	4	6.31351	6.4737	6.15333	TRUE	TRUE	TRUE	1.80891	22.2469	13.3351	8.4483e-06	2.5326e-05	4.30636	0.984064	1	1	SND1_uninfected - IgG_uninfected	IP	limma	8.4483e-06	2.5326e-05	TRUE	enriched hit	6.15333
ATP5MF-PTCD1	G3V325	ATP5MF-PTCD1 readthrough OS=Homo sapiens OX=9606 GN=ATP5MF-PTCD1 PE=4 SV=1	2	1	1	1	1	4	2	4	2	2	2	7	7	2	6.02144	6.35358	5.68929	TRUE	TRUE	TRUE	1.83371	20.7015	13.3317	8.461e-06	2.5326e-05	4.30472	0.984068	1	1	SND1_uninfected - IgG_uninfected	IP	limma	8.461e-06	2.5326e-05	TRUE	enriched hit	5.68929
GBF1	A0A669KB10|A0A669KBG8|A0A7I2V2L5|A0A7I2V452|A0A7I2YQ65|A0A7I2YQM2|Q92538|Q92538-2|Q92538-3	Golgi-specific brefeldin A-resistance guanine nucleotide exchange factor 1 OS=Homo sapiens OX=9606 GN=GBF1 PE=1 SV=1|Golgi-specific brefeldin A-resistance guanine nucleotide exchange factor 1 OS=Homo sapiens OX=9606 GN=GBF1 PE=1 SV=1|Golgi-specific brefeldin A-resistance guanine nucleotide exchange factor 1 OS=Homo sapiens OX=9606 GN=GBF1 PE=4 SV=1|Golgi-specific brefeldin A-resistance guanine nu…	2	1	1	1	1	4	2	4	2	2	2	34	34	18	6.69006	6.87161	6.5085	TRUE	TRUE	TRUE	2.24418	25.0684	13.3283	8.47426e-06	2.5326e-05	4.30301	0.984072	1	1	SND1_uninfected - IgG_uninfected	IP	limma	8.47426e-06	2.5326e-05	TRUE	enriched hit	6.5085
HDLBP	A0A024R4E5|Q00341	High density lipoprotein binding protein (Vigilin), isoform CRA_a OS=Homo sapiens OX=9606 GN=HDLBP PE=1 SV=1|Vigilin OS=Homo sapiens OX=9606 GN=HDLBP PE=1 SV=2	2	1	1	1	1	4	2	4	2	2	2	55	55	19	6.94597	7.51315	6.37879	TRUE	TRUE	TRUE	1.88871	25.0063	13.326	8.48276e-06	2.5326e-05	4.30192	0.984074	1	1	SND1_uninfected - IgG_uninfected	IP	limma	8.48276e-06	2.5326e-05	TRUE	enriched hit	6.37879
ISY1	Q9ULR0|Q9ULR0-1|Q9ULR0-2	Pre-mRNA-splicing factor ISY1 homolog OS=Homo sapiens OX=9606 GN=ISY1 PE=1 SV=3|Isoform 2 of Pre-mRNA-splicing factor ISY1 homolog OS=Homo sapiens OX=9606 GN=ISY1|Isoform 1 of Pre-mRNA-splicing factor ISY1 homolog OS=Homo sapiens OX=9606 GN=ISY1	2	1	1	1	1	4	2	4	2	2	2	7	7	3	6.30361	6.85418	5.75304	TRUE	TRUE	TRUE	1.87286	22.143	13.3252	8.48596e-06	2.5326e-05	4.30151	0.984075	1	1	SND1_uninfected - IgG_uninfected	IP	limma	8.48596e-06	2.5326e-05	TRUE	enriched hit	5.75304
SUN1	H0Y742|O94901-9	Isoform 9 of SUN domain-containing protein 1 OS=Homo sapiens OX=9606 GN=SUN1|SUN domain-containing protein 1 (Fragment) OS=Homo sapiens OX=9606 GN=SUN1 PE=1 SV=1	2	1	1	1	1	4	2	4	2	2	2	19	19	7	6.1136	6.43881	5.78838	TRUE	TRUE	TRUE	1.91551	22.6023	13.3225	8.49646e-06	2.5326e-05	4.30016	0.984079	1	1	SND1_uninfected - IgG_uninfected	IP	limma	8.49646e-06	2.5326e-05	TRUE	enriched hit	5.78838
ELP4	A0A1X7SBS0|Q96EB1	Elongator complex protein 4 OS=Homo sapiens OX=9606 GN=ELP4 PE=1 SV=1|Elongator complex protein 4 OS=Homo sapiens OX=9606 GN=ELP4 PE=1 SV=2	2	1	1	1	1	4	2	4	2	2	2	5	5	2	6.33692	6.67969	5.99414	TRUE	TRUE	TRUE	2.84024	21.107	13.3164	8.51972e-06	2.53602e-05	4.29717	0.984086	1	1	SND1_uninfected - IgG_uninfected	IP	limma	8.51972e-06	2.53602e-05	TRUE	enriched hit	5.99414
OSBP	P22059	Oxysterol-binding protein 1 OS=Homo sapiens OX=9606 GN=OSBP PE=1 SV=1	2	1	1	1	1	4	2	4	2	2	2	20	20	4	6.33786	7.08679	5.58893	TRUE	TRUE	TRUE	1.58841	21.7027	13.3119	8.53716e-06	2.53602e-05	4.29494	0.984091	1	1	SND1_uninfected - IgG_uninfected	IP	limma	8.53716e-06	2.53602e-05	TRUE	enriched hit	5.58893
VIRMA	Q69YN4|Q69YN4-3	Protein virilizer homolog OS=Homo sapiens OX=9606 GN=VIRMA PE=1 SV=2|Isoform 3 of Protein virilizer homolog OS=Homo sapiens OX=9606 GN=VIRMA	2	1	1	1	1	4	2	4	2	2	2	17	17	10	6.65404	6.87582	6.43227	TRUE	TRUE	TRUE	3.28196	23.4978	13.3095	8.54639e-06	2.53602e-05	4.29376	0.984094	1	1	SND1_uninfected - IgG_uninfected	IP	limma	8.54639e-06	2.53602e-05	TRUE	enriched hit	6.43227
LTV1	Q96GA3	Protein LTV1 homolog OS=Homo sapiens OX=9606 GN=LTV1 PE=1 SV=1	2	1	1	1	1	4	2	4	2	2	2	8	8	3	5.93904	6.276	5.60208	TRUE	TRUE	TRUE	2.42997	21.8542	13.3082	8.55157e-06	2.53602e-05	4.2931	0.984096	1	1	SND1_uninfected - IgG_uninfected	IP	limma	8.55157e-06	2.53602e-05	TRUE	enriched hit	5.60208
STAU1	O95793|O95793-2|Q5JW30	Double-stranded RNA-binding protein Staufen homolog 1 OS=Homo sapiens OX=9606 GN=STAU1 PE=1 SV=2|Isoform Short of Double-stranded RNA-binding protein Staufen homolog 1 OS=Homo sapiens OX=9606 GN=STAU1|Double-stranded RNA-binding protein Staufen homolog 1 OS=Homo sapiens OX=9606 GN=STAU1 PE=1 SV=1	2	1	1	1	1	4	2	4	2	2	2	16	16	12	6.64559	6.60238	6.6888	TRUE	TRUE	TRUE	2.16463	24.4397	13.3032	8.5709e-06	2.53851e-05	4.29063	0.984102	1	1	SND1_uninfected - IgG_uninfected	IP	limma	8.5709e-06	2.53851e-05	TRUE	enriched hit	6.6888
DNAJC11	Q9NVH1|Q9NVH1-2|Q9NVH1-3	DnaJ homolog subfamily C member 11 OS=Homo sapiens OX=9606 GN=DNAJC11 PE=1 SV=2|Isoform 2 of DnaJ homolog subfamily C member 11 OS=Homo sapiens OX=9606 GN=DNAJC11|Isoform 3 of DnaJ homolog subfamily C member 11 OS=Homo sapiens OX=9606 GN=DNAJC11	2	1	1	1	1	4	2	4	2	2	2	8	8	6	6.41528	6.64611	6.18446	TRUE	TRUE	TRUE	1.48865	23.8125	13.2972	8.59419e-06	2.53881e-05	4.28767	0.984109	1	1	SND1_uninfected - IgG_uninfected	IP	limma	8.59419e-06	2.53881e-05	TRUE	enriched hit	6.18446
POLD1	A0A087WYJ2|M0R2B7|P28340	DNA polymerase delta catalytic subunit OS=Homo sapiens OX=9606 GN=POLD1 PE=1 SV=2|DNA polymerase OS=Homo sapiens OX=9606 GN=POLD1 PE=1 SV=1	2	1	1	1	1	4	2	4	2	2	2	21	21	13	6.76914	6.98414	6.55414	TRUE	TRUE	TRUE	1.83266	24.7968	13.2958	8.59959e-06	2.53881e-05	4.28698	0.98411	1	1	SND1_uninfected - IgG_uninfected	IP	limma	8.59959e-06	2.53881e-05	TRUE	enriched hit	6.55414
NNT	A0A590UK15|Q13423	Proton-translocating NAD(P)(+) transhydrogenase OS=Homo sapiens OX=9606 GN=NNT PE=1 SV=1|NAD(P) transhydrogenase, mitochondrial OS=Homo sapiens OX=9606 GN=NNT PE=1 SV=3	2	1	1	1	1	4	2	4	2	2	2	15	15	4	6.24814	6.7015	5.79478	TRUE	TRUE	TRUE	1.68627	21.6921	13.2941	8.60623e-06	2.53881e-05	4.28614	0.984113	1	1	SND1_uninfected - IgG_uninfected	IP	limma	8.60623e-06	2.53881e-05	TRUE	enriched hit	5.79478
UBE3C	Q15386	Ubiquitin-protein ligase E3C OS=Homo sapiens OX=9606 GN=UBE3C PE=1 SV=3	2	1	1	1	1	4	2	4	2	2	2	7	7	4	6.18222	6.06866	6.29578	TRUE	TRUE	TRUE	2.39813	23.1343	13.2916	8.61578e-06	2.53881e-05	4.28493	0.984115	1	1	SND1_uninfected - IgG_uninfected	IP	limma	8.61578e-06	2.53881e-05	TRUE	enriched hit	6.29578
EXOSC1	B1AMU4|B1AMU7|Q9Y3B2|R4GMQ7|R4GNH9	Exosome complex component CSL4 (Fragment) OS=Homo sapiens OX=9606 GN=EXOSC1 PE=1 SV=1|Exosome complex component CSL4 (Fragment) OS=Homo sapiens OX=9606 GN=EXOSC1 PE=1 SV=2|Exosome complex component CSL4 OS=Homo sapiens OX=9606 GN=EXOSC1 PE=1 SV=1	2	1	1	1	1	4	2	4	2	2	2	3	3	2	5.84251	5.79387	5.89115	TRUE	TRUE	TRUE	2.13676	20.5742	13.2889	8.62649e-06	2.53881e-05	4.28357	0.984119	1	1	SND1_uninfected - IgG_uninfected	IP	limma	8.62649e-06	2.53881e-05	TRUE	enriched hit	5.89115
ZNF571	Q7Z3V5	Zinc finger protein 571 OS=Homo sapiens OX=9606 GN=ZNF571 PE=2 SV=3	1	NA	1	NA	1	4	NA	4	2	NA	2	2	NA	2	5.70359	NA	5.70359	TRUE	FALSE	TRUE	1.79141	20.9951	13.2792	8.66466e-06	2.54604e-05	4.27875	0.98413	1	1	SND1_uninfected - IgG_uninfected	IP	limma	8.66466e-06	2.54604e-05	TRUE	enriched hit	5.70359
HSD17B11	D6RCD0|Q8NBQ5	Estradiol 17-beta-dehydrogenase 11 OS=Homo sapiens OX=9606 GN=HSD17B11 PE=1 SV=2|Estradiol 17-beta-dehydrogenase 11 OS=Homo sapiens OX=9606 GN=HSD17B11 PE=1 SV=3	2	1	1	1	1	4	2	4	2	2	2	6	6	6	6.76974	6.94496	6.59452	TRUE	TRUE	TRUE	1.53753	23.8537	13.2771	8.67295e-06	2.54604e-05	4.27771	0.984133	1	1	SND1_uninfected - IgG_uninfected	IP	limma	8.67295e-06	2.54604e-05	TRUE	enriched hit	6.59452
WDR3	Q9UNX4	WD repeat-containing protein 3 OS=Homo sapiens OX=9606 GN=WDR3 PE=1 SV=1	2	1	1	1	1	4	2	4	2	2	2	16	16	6	6.59848	6.73767	6.45929	TRUE	TRUE	TRUE	2.22211	23.5503	13.2692	8.7039e-06	2.5519e-05	4.27382	0.984142	1	1	SND1_uninfected - IgG_uninfected	IP	limma	8.7039e-06	2.5519e-05	TRUE	enriched hit	6.45929
RPS15A	I3L3P7|P62244	40S ribosomal protein S15a OS=Homo sapiens OX=9606 GN=RPS15A PE=1 SV=1|40S ribosomal protein S15a OS=Homo sapiens OX=9606 GN=RPS15A PE=1 SV=2	2	1	1	1	1	4	2	4	2	2	2	5	4	5	7.45646	7.24885	7.66406	TRUE	TRUE	TRUE	2.10379	25.5545	13.2655	8.71869e-06	2.55302e-05	4.27196	0.984147	1	1	SND1_uninfected - IgG_uninfected	IP	limma	8.71869e-06	2.55302e-05	TRUE	enriched hit	7.66406
DDX28	Q9NUL7	Probable ATP-dependent RNA helicase DDX28 OS=Homo sapiens OX=9606 GN=DDX28 PE=1 SV=2	2	1	1	1	1	4	2	4	2	2	2	13	13	6	6.14168	6.39473	5.88862	TRUE	TRUE	TRUE	1.87023	22.7359	13.249	8.78409e-06	2.56893e-05	4.2638	0.984166	1	1	SND1_uninfected - IgG_uninfected	IP	limma	8.78409e-06	2.56893e-05	TRUE	enriched hit	5.88862
SLC35B2	Q8TB61|Q8TB61-2|Q8TB61-3	Adenosine 3'-phospho 5'-phosphosulfate transporter 1 OS=Homo sapiens OX=9606 GN=SLC35B2 PE=1 SV=1|Isoform 2 of Adenosine 3'-phospho 5'-phosphosulfate transporter 1 OS=Homo sapiens OX=9606 GN=SLC35B2|Isoform 3 of Adenosine 3'-phospho 5'-phosphosulfate transporter 1 OS=Homo sapiens OX=9606 GN=SLC35B2	2	1	1	1	1	4	2	4	2	2	2	4	4	3	6.51529	6.50796	6.52261	TRUE	TRUE	TRUE	1.62674	23.2895	13.2414	8.81428e-06	2.57452e-05	4.26005	0.984175	1	1	SND1_uninfected - IgG_uninfected	IP	limma	8.81428e-06	2.57452e-05	TRUE	enriched hit	6.52261
ERGIC3	A0A0C4DH46|A6PVJ2|H0Y5K5|H0Y621|Q9Y282|Q9Y282-2|Q9Y282-3	Endoplasmic reticulum-Golgi intermediate compartment protein 3 (Fragment) OS=Homo sapiens OX=9606 GN=ERGIC3 PE=1 SV=1|Endoplasmic reticulum-Golgi intermediate compartment protein 3 OS=Homo sapiens OX=9606 GN=ERGIC3 PE=1 SV=1|ERGIC and golgi 3 (Fragment) OS=Homo sapiens OX=9606 GN=ERGIC3 PE=1 SV=2|Isoform 2 of Endoplasmic reticulum-Golgi intermediate compartment protein 3 OS=Homo sapiens OX=9606 G…	2	1	1	1	1	4	2	4	2	2	2	5	5	3	6.40097	6.84967	5.95227	TRUE	TRUE	TRUE	1.59684	22.9017	13.2334	8.84644e-06	2.58067e-05	4.25607	0.984185	1	1	SND1_uninfected - IgG_uninfected	IP	limma	8.84644e-06	2.58067e-05	TRUE	enriched hit	5.95227
CDK9	P50750|P50750-2	Cyclin-dependent kinase 9 OS=Homo sapiens OX=9606 GN=CDK9 PE=1 SV=3|Isoform 2 of Cyclin-dependent kinase 9 OS=Homo sapiens OX=9606 GN=CDK9	2	1	1	1	1	4	2	4	2	2	2	7	7	7	6.5625	6.83647	6.28854	TRUE	TRUE	TRUE	2.07725	22.9497	13.2229	8.88901e-06	2.5894e-05	4.25083	0.984198	1	1	SND1_uninfected - IgG_uninfected	IP	limma	8.88901e-06	2.5894e-05	TRUE	enriched hit	6.28854
TUBGCP4	Q9UGJ1|Q9UGJ1-2	Gamma-tubulin complex component 4 OS=Homo sapiens OX=9606 GN=TUBGCP4 PE=1 SV=1|Isoform 2 of Gamma-tubulin complex component 4 OS=Homo sapiens OX=9606 GN=TUBGCP4	2	1	1	1	1	4	2	4	2	2	2	5	5	4	6.04371	5.81587	6.27155	TRUE	TRUE	TRUE	2.02584	22.4677	13.2205	8.89861e-06	2.5894e-05	4.24965	0.9842	1	1	SND1_uninfected - IgG_uninfected	IP	limma	8.89861e-06	2.5894e-05	TRUE	enriched hit	6.27155
RPL27A	P46776	60S ribosomal protein L27a OS=Homo sapiens OX=9606 GN=RPL27A PE=1 SV=2	2	1	1	1	1	4	2	4	2	2	2	6	6	5	7.34375	7.52852	7.15897	TRUE	TRUE	TRUE	4.30309	22.9222	13.2091	8.94502e-06	2.59965e-05	4.24396	0.984214	1	1	SND1_uninfected - IgG_uninfected	IP	limma	8.94502e-06	2.59965e-05	TRUE	enriched hit	7.15897
CYP24A1	Q07973|Q07973-2|Q07973-3	1,25-dihydroxyvitamin D(3) 24-hydroxylase, mitochondrial OS=Homo sapiens OX=9606 GN=CYP24A1 PE=1 SV=2|Isoform 2 of 1,25-dihydroxyvitamin D(3) 24-hydroxylase, mitochondrial OS=Homo sapiens OX=9606 GN=CYP24A1|Isoform 3 of 1,25-dihydroxyvitamin D(3) 24-hydroxylase, mitochondrial OS=Homo sapiens OX=9606 GN=CYP24A1	2	1	1	1	1	4	2	4	2	2	2	14	14	6	6.6462	6.93484	6.35756	TRUE	TRUE	TRUE	1.53817	22.5925	13.195	9.00244e-06	2.61167e-05	4.23697	0.984231	1	1	SND1_uninfected - IgG_uninfected	IP	limma	9.00244e-06	2.61167e-05	TRUE	enriched hit	6.35756
TRIM56	Q9BRZ2	E3 ubiquitin-protein ligase TRIM56 OS=Homo sapiens OX=9606 GN=TRIM56 PE=1 SV=3	2	1	1	1	1	4	2	4	2	2	2	8	8	3	6.03784	6.34845	5.72724	TRUE	TRUE	TRUE	1.48784	21.7872	13.1929	9.01124e-06	2.61167e-05	4.2359	0.984233	1	1	SND1_uninfected - IgG_uninfected	IP	limma	9.01124e-06	2.61167e-05	TRUE	enriched hit	5.72724
TENT4B	A0A7N4YH79|Q8NDF8|Q8NDF8-3|Q8NDF8-5	Isoform 3 of Terminal nucleotidyltransferase 4B OS=Homo sapiens OX=9606 GN=TENT4B|Isoform 5 of Terminal nucleotidyltransferase 4B OS=Homo sapiens OX=9606 GN=TENT4B|Terminal nucleotidyltransferase 4B OS=Homo sapiens OX=9606 GN=TENT4B PE=1 SV=1|Terminal nucleotidyltransferase 4B OS=Homo sapiens OX=9606 GN=TENT4B PE=1 SV=2	2	1	1	1	1	4	2	4	2	2	2	10	10	4	6.00718	6.24254	5.77183	TRUE	TRUE	TRUE	2.29958	21.8227	13.1892	9.02664e-06	2.61167e-05	4.23404	0.984238	1	1	SND1_uninfected - IgG_uninfected	IP	limma	9.02664e-06	2.61167e-05	TRUE	enriched hit	5.77183
POLE	F5H1D6|Q07864	DNA polymerase epsilon catalytic subunit A OS=Homo sapiens OX=9606 GN=POLE PE=1 SV=5|DNA polymerase epsilon catalytic subunit OS=Homo sapiens OX=9606 GN=POLE PE=1 SV=1	2	1	1	1	1	4	2	4	2	2	2	20	20	6	6.05577	6.38123	5.73031	TRUE	TRUE	TRUE	2.05986	22.3927	13.1841	9.04761e-06	2.61167e-05	4.2315	0.984244	1	1	SND1_uninfected - IgG_uninfected	IP	limma	9.04761e-06	2.61167e-05	TRUE	enriched hit	5.73031
SURF4	O15260|O15260-2|O15260-3|Q5T8U5	Isoform 2 of Surfeit locus protein 4 OS=Homo sapiens OX=9606 GN=SURF4|Isoform 3 of Surfeit locus protein 4 OS=Homo sapiens OX=9606 GN=SURF4|Surfeit locus protein 4 OS=Homo sapiens OX=9606 GN=SURF4 PE=1 SV=1|Surfeit locus protein 4 OS=Homo sapiens OX=9606 GN=SURF4 PE=1 SV=3	2	1	1	1	1	4	2	4	2	2	2	3	3	2	6.53468	6.45521	6.61414	TRUE	TRUE	TRUE	1.5443	21.6369	13.1831	9.05148e-06	2.61167e-05	4.23103	0.984245	1	1	SND1_uninfected - IgG_uninfected	IP	limma	9.05148e-06	2.61167e-05	TRUE	enriched hit	6.61414
EHD1	A0A024R571|Q9H4M9	EH domain-containing protein 1 OS=Homo sapiens OX=9606 GN=EHD1 PE=1 SV=1|EH domain-containing protein 1 OS=Homo sapiens OX=9606 GN=EHD1 PE=1 SV=2	2	1	1	1	1	4	2	4	2	2	2	16	16	13	6.94536	7.0957	6.79502	TRUE	TRUE	TRUE	1.5111	25.0998	13.1794	9.06676e-06	2.61167e-05	4.22919	0.98425	1	1	SND1_uninfected - IgG_uninfected	IP	limma	9.06676e-06	2.61167e-05	TRUE	enriched hit	6.79502
XPO4	F2Z2X4|Q9C0E2	Exportin-4 OS=Homo sapiens OX=9606 GN=XPO4 PE=1 SV=1|Exportin-4 OS=Homo sapiens OX=9606 GN=XPO4 PE=1 SV=2	2	1	1	1	1	4	2	4	2	2	2	9	9	4	6.08767	6.25955	5.9158	TRUE	TRUE	TRUE	1.74068	22.2382	13.1777	9.07408e-06	2.61167e-05	4.22831	0.984252	1	1	SND1_uninfected - IgG_uninfected	IP	limma	9.07408e-06	2.61167e-05	TRUE	enriched hit	5.9158
POLRMT	O00411	DNA-directed RNA polymerase, mitochondrial OS=Homo sapiens OX=9606 GN=POLRMT PE=1 SV=2	2	1	1	1	1	4	2	4	2	2	2	13	13	5	6.51358	6.69626	6.3309	TRUE	TRUE	TRUE	1.89762	23.5615	13.1771	9.07625e-06	2.61167e-05	4.22805	0.984252	1	1	SND1_uninfected - IgG_uninfected	IP	limma	9.07625e-06	2.61167e-05	TRUE	enriched hit	6.3309
ABCE1	D6R9I9|H0Y990|P61221	ATP-binding cassette sub-family E member 1 (Fragment) OS=Homo sapiens OX=9606 GN=ABCE1 PE=1 SV=1|ATP-binding cassette sub-family E member 1 OS=Homo sapiens OX=9606 GN=ABCE1 PE=1 SV=1	2	1	1	1	1	4	2	4	2	2	2	21	21	4	6.75284	7.55982	5.94585	TRUE	TRUE	TRUE	2.26197	22.5392	13.172	9.09779e-06	2.61196e-05	4.22546	0.984258	1	1	SND1_uninfected - IgG_uninfected	IP	limma	9.09779e-06	2.61196e-05	TRUE	enriched hit	5.94585
STEEP1	Q9H5V9|Q9H5V9-2|Q9H5V9-3	Isoform 2 of STING ER exit protein OS=Homo sapiens OX=9606 GN=STEEP1|Isoform 3 of STING ER exit protein OS=Homo sapiens OX=9606 GN=STEEP1|STING ER exit protein OS=Homo sapiens OX=9606 GN=STEEP1 PE=1 SV=1	2	1	1	1	1	4	2	4	2	2	2	6	6	4	6.10344	6.31878	5.88809	TRUE	TRUE	TRUE	2.10324	22.4878	13.1706	9.10324e-06	2.61196e-05	4.2248	0.98426	1	1	SND1_uninfected - IgG_uninfected	IP	limma	9.10324e-06	2.61196e-05	TRUE	enriched hit	5.88809
TMED3	Q9Y3Q3	Transmembrane emp24 domain-containing protein 3 OS=Homo sapiens OX=9606 GN=TMED3 PE=1 SV=1	2	1	1	1	1	4	2	4	2	2	2	4	4	2	6.65215	7.16411	6.1402	TRUE	TRUE	TRUE	1.55874	22.9204	13.165	9.12657e-06	2.61196e-05	4.222	0.984267	1	1	SND1_uninfected - IgG_uninfected	IP	limma	9.12657e-06	2.61196e-05	TRUE	enriched hit	6.1402
EIF2AK2	P19525|P19525-2	Interferon-induced, double-stranded RNA-activated protein kinase OS=Homo sapiens OX=9606 GN=EIF2AK2 PE=1 SV=2|Isoform 2 of Interferon-induced, double-stranded RNA-activated protein kinase OS=Homo sapiens OX=9606 GN=EIF2AK2	2	1	1	1	1	4	2	4	2	2	2	11	11	5	7.00543	7.23246	6.7784	TRUE	TRUE	TRUE	2.16943	23.7145	13.1634	9.1333e-06	2.61196e-05	4.2212	0.984269	1	1	SND1_uninfected - IgG_uninfected	IP	limma	9.1333e-06	2.61196e-05	TRUE	enriched hit	6.7784
PSMC2	C9JX88|P35998	26S proteasome regulatory subunit 7 OS=Homo sapiens OX=9606 GN=PSMC2 PE=1 SV=1|26S proteasome regulatory subunit 7 OS=Homo sapiens OX=9606 GN=PSMC2 PE=1 SV=3	2	1	1	1	1	4	2	4	2	2	2	19	19	16	7.00099	7.37679	6.62519	TRUE	TRUE	TRUE	1.81201	24.9536	13.1627	9.13651e-06	2.61196e-05	4.22081	0.98427	1	1	SND1_uninfected - IgG_uninfected	IP	limma	9.13651e-06	2.61196e-05	TRUE	enriched hit	6.62519
COPG1	Q9Y678	Coatomer subunit gamma-1 OS=Homo sapiens OX=9606 GN=COPG1 PE=1 SV=1	2	1	1	1	1	4	2	4	2	2	2	15	15	13	7.19126	7.39409	6.98844	TRUE	TRUE	TRUE	1.73695	25.5404	13.1607	9.14468e-06	2.61196e-05	4.21984	0.984272	1	1	SND1_uninfected - IgG_uninfected	IP	limma	9.14468e-06	2.61196e-05	TRUE	enriched hit	6.98844
SAE1	Q9UBE0	SUMO-activating enzyme subunit 1 OS=Homo sapiens OX=9606 GN=SAE1 PE=1 SV=1	2	1	1	1	1	4	2	4	2	2	2	18	18	5	6.67699	7.39188	5.9621	TRUE	TRUE	TRUE	1.51421	22.4979	13.1438	9.21577e-06	2.6232e-05	4.21137	0.984292	1	1	SND1_uninfected - IgG_uninfected	IP	limma	9.21577e-06	2.6232e-05	TRUE	enriched hit	5.9621
RFC4	C9JZI1|P35249	Replication factor C subunit 4 OS=Homo sapiens OX=9606 GN=RFC4 PE=1 SV=1|Replication factor C subunit 4 OS=Homo sapiens OX=9606 GN=RFC4 PE=1 SV=2	2	1	1	1	1	4	2	4	2	2	2	8	8	5	6.45089	6.5458	6.35598	TRUE	TRUE	TRUE	1.83747	23.3191	13.1411	9.22685e-06	2.6232e-05	4.21006	0.984295	1	1	SND1_uninfected - IgG_uninfected	IP	limma	9.22685e-06	2.6232e-05	TRUE	enriched hit	6.35598
PSMD3	O43242	26S proteasome non-ATPase regulatory subunit 3 OS=Homo sapiens OX=9606 GN=PSMD3 PE=1 SV=2	2	1	1	1	1	4	2	4	2	2	2	25	25	14	7.32011	7.48648	7.15374	TRUE	TRUE	TRUE	1.68004	25.6644	13.1386	9.23764e-06	2.6232e-05	4.20878	0.984298	1	1	SND1_uninfected - IgG_uninfected	IP	limma	9.23764e-06	2.6232e-05	TRUE	enriched hit	7.15374
NCBP1	Q09161	Nuclear cap-binding protein subunit 1 OS=Homo sapiens OX=9606 GN=NCBP1 PE=1 SV=1	2	1	1	1	1	4	2	4	2	2	2	14	14	8	6.73972	7.18131	6.29812	TRUE	TRUE	TRUE	2.91354	23.1544	13.1382	9.23936e-06	2.6232e-05	4.20858	0.984299	1	1	SND1_uninfected - IgG_uninfected	IP	limma	9.23936e-06	2.6232e-05	TRUE	enriched hit	6.29812
PDE3A	Q14432	cGMP-inhibited 3',5'-cyclic phosphodiesterase A OS=Homo sapiens OX=9606 GN=PDE3A PE=1 SV=3	2	1	1	1	1	4	2	4	2	2	2	9	9	4	6.25753	6.38718	6.12789	TRUE	TRUE	TRUE	1.75231	22.4349	13.1353	9.25165e-06	2.6232e-05	4.20712	0.984302	1	1	SND1_uninfected - IgG_uninfected	IP	limma	9.25165e-06	2.6232e-05	TRUE	enriched hit	6.12789
DDX55	F5H5U2|Q8NHQ9	RNA helicase OS=Homo sapiens OX=9606 GN=DDX55 PE=1 SV=1|ATP-dependent RNA helicase DDX55 OS=Homo sapiens OX=9606 GN=DDX55 PE=1 SV=3	2	1	1	1	1	4	2	4	2	2	2	10	10	6	6.2158	6.53533	5.89628	TRUE	TRUE	TRUE	2.28476	22.7201	13.1353	9.25171e-06	2.6232e-05	4.20712	0.984302	1	1	SND1_uninfected - IgG_uninfected	IP	limma	9.25171e-06	2.6232e-05	TRUE	enriched hit	5.89628
GAK	O14976	Cyclin-G-associated kinase OS=Homo sapiens OX=9606 GN=GAK PE=1 SV=2	2	1	1	1	1	4	2	4	2	2	2	14	14	6	6.2573	6.42423	6.09036	TRUE	TRUE	TRUE	1.49945	22.9347	13.1282	9.28176e-06	2.62685e-05	4.20357	0.984311	1	1	SND1_uninfected - IgG_uninfected	IP	limma	9.28176e-06	2.62685e-05	TRUE	enriched hit	6.09036
MTUS1	Q9ULD2|Q9ULD2-2	Isoform 2 of Microtubule-associated tumor suppressor 1 OS=Homo sapiens OX=9606 GN=MTUS1|Microtubule-associated tumor suppressor 1 OS=Homo sapiens OX=9606 GN=MTUS1 PE=1 SV=2	2	1	1	1	1	4	2	4	2	2	2	31	31	26	6.75417	6.99473	6.5136	TRUE	TRUE	TRUE	1.85714	25.663	13.1269	9.2872e-06	2.62685e-05	4.20293	0.984312	1	1	SND1_uninfected - IgG_uninfected	IP	limma	9.2872e-06	2.62685e-05	TRUE	enriched hit	6.5136
PSMC5	J3QRR3|P62195	26S proteasome regulatory subunit 8 (Fragment) OS=Homo sapiens OX=9606 GN=PSMC5 PE=1 SV=1|26S proteasome regulatory subunit 8 OS=Homo sapiens OX=9606 GN=PSMC5 PE=1 SV=1	2	1	1	1	1	4	2	4	2	2	2	21	21	14	7.11193	7.46942	6.75443	TRUE	TRUE	TRUE	1.5247	25.5598	13.1175	9.32732e-06	2.62917e-05	4.19822	0.984324	1	1	SND1_uninfected - IgG_uninfected	IP	limma	9.32732e-06	2.62917e-05	TRUE	enriched hit	6.75443
NPM1	A0A7I2V5S2|E5RGW4|P06748|P06748-2|P06748-3	Isoform 2 of Nucleophosmin OS=Homo sapiens OX=9606 GN=NPM1|Isoform 3 of Nucleophosmin OS=Homo sapiens OX=9606 GN=NPM1|Nucleophosmin (Fragment) OS=Homo sapiens OX=9606 GN=NPM1 PE=1 SV=1|Nucleophosmin OS=Homo sapiens OX=9606 GN=NPM1 PE=1 SV=2|Nucleophosmin OS=Homo sapiens OX=9606 GN=NPM1 PE=4 SV=1	2	1	1	1	1	4	2	4	2	2	2	17	17	7	7.99486	8.63664	7.35307	TRUE	TRUE	TRUE	1.83612	25.6037	13.1171	9.32886e-06	2.62917e-05	4.19804	0.984324	1	1	SND1_uninfected - IgG_uninfected	IP	limma	9.32886e-06	2.62917e-05	TRUE	enriched hit	7.35307
RIOX1	Q9H6W3	Ribosomal oxygenase 1 OS=Homo sapiens OX=9606 GN=RIOX1 PE=1 SV=2	2	1	1	1	1	4	2	4	2	2	2	9	9	4	6.25461	6.44465	6.06457	TRUE	TRUE	TRUE	2.00389	22.9259	13.117	9.32933e-06	2.62917e-05	4.19798	0.984324	1	1	SND1_uninfected - IgG_uninfected	IP	limma	9.32933e-06	2.62917e-05	TRUE	enriched hit	6.06457
AGPAT5	Q9NUQ2	1-acyl-sn-glycerol-3-phosphate acyltransferase epsilon OS=Homo sapiens OX=9606 GN=AGPAT5 PE=1 SV=3	2	1	1	1	1	4	2	4	2	2	2	6	4	6	6.2824	6.17873	6.38608	TRUE	TRUE	TRUE	1.71449	23.2216	13.1114	9.35344e-06	2.63278e-05	4.19516	0.984331	1	1	SND1_uninfected - IgG_uninfected	IP	limma	9.35344e-06	2.63278e-05	TRUE	enriched hit	6.38608
GNA13	Q14344	Guanine nucleotide-binding protein subunit alpha-13 OS=Homo sapiens OX=9606 GN=GNA13 PE=1 SV=2	2	1	1	1	1	4	2	4	2	2	2	11	11	6	6.43438	6.78222	6.08654	TRUE	TRUE	TRUE	1.63624	23.9739	13.0995	9.40466e-06	2.644e-05	4.18919	0.984345	1	1	SND1_uninfected - IgG_uninfected	IP	limma	9.40466e-06	2.644e-05	TRUE	enriched hit	6.08654
MRPL38	Q96DV4	39S ribosomal protein L38, mitochondrial OS=Homo sapiens OX=9606 GN=MRPL38 PE=1 SV=2	2	1	1	1	1	4	2	4	2	2	2	13	13	5	6.64232	7.0686	6.21605	TRUE	TRUE	TRUE	1.62613	22.6857	13.0855	9.46534e-06	2.65324e-05	4.18215	0.984362	1	1	SND1_uninfected - IgG_uninfected	IP	limma	9.46534e-06	2.65324e-05	TRUE	enriched hit	6.21605
AQR	O60306	RNA helicase aquarius OS=Homo sapiens OX=9606 GN=AQR PE=1 SV=4	2	1	1	1	1	4	2	4	2	2	2	26	26	9	6.65096	6.95434	6.34758	TRUE	TRUE	TRUE	2.31196	23.4923	13.0828	9.47709e-06	2.65324e-05	4.1808	0.984365	1	1	SND1_uninfected - IgG_uninfected	IP	limma	9.47709e-06	2.65324e-05	TRUE	enriched hit	6.34758
RPF2	Q9H7B2	Ribosome production factor 2 homolog OS=Homo sapiens OX=9606 GN=RPF2 PE=1 SV=2	2	1	1	1	1	4	2	4	2	2	2	8	8	4	6.81574	7.4325	6.19899	TRUE	TRUE	TRUE	3.80961	23.23	13.0789	9.49398e-06	2.65324e-05	4.17885	0.98437	1	1	SND1_uninfected - IgG_uninfected	IP	limma	9.49398e-06	2.65324e-05	TRUE	enriched hit	6.19899
ORC5	G3V0H0|O43913|O43913-2	Isoform 2 of Origin recognition complex subunit 5 OS=Homo sapiens OX=9606 GN=ORC5|Origin recognition complex subunit 5 OS=Homo sapiens OX=9606 GN=ORC5 PE=1 SV=1	2	1	1	1	1	4	2	4	2	2	2	7	7	4	6.16203	6.49117	5.83289	TRUE	TRUE	TRUE	1.65644	22.8339	13.0773	9.50129e-06	2.65324e-05	4.17801	0.984372	1	1	SND1_uninfected - IgG_uninfected	IP	limma	9.50129e-06	2.65324e-05	TRUE	enriched hit	5.83289
KIFBP	A0A1B0GUA3|A0A6Q8PGG2|Q96EK5	KIF-binding protein OS=Homo sapiens OX=9606 GN=KIFBP PE=1 SV=1	2	1	1	1	1	4	2	4	2	2	2	11	11	6	6.39866	6.67714	6.12018	TRUE	TRUE	TRUE	1.52972	23.2905	13.0763	9.50541e-06	2.65324e-05	4.17753	0.984373	1	1	SND1_uninfected - IgG_uninfected	IP	limma	9.50541e-06	2.65324e-05	TRUE	enriched hit	6.12018
TM9SF3	Q9HD45	Transmembrane 9 superfamily member 3 OS=Homo sapiens OX=9606 GN=TM9SF3 PE=1 SV=2	2	1	1	1	1	4	2	4	2	2	2	12	12	7	7.07646	7.4299	6.72301	TRUE	TRUE	TRUE	1.81983	24.3188	13.0749	9.51142e-06	2.65324e-05	4.17684	0.984374	1	1	SND1_uninfected - IgG_uninfected	IP	limma	9.51142e-06	2.65324e-05	TRUE	enriched hit	6.72301
ZNF622	Q969S3	Zinc finger protein 622 OS=Homo sapiens OX=9606 GN=ZNF622 PE=1 SV=1	2	1	1	1	1	4	2	4	2	2	2	8	8	4	6.23829	6.59524	5.88135	TRUE	TRUE	TRUE	1.94606	21.6951	13.0736	9.51742e-06	2.65324e-05	4.17615	0.984376	1	1	SND1_uninfected - IgG_uninfected	IP	limma	9.51742e-06	2.65324e-05	TRUE	enriched hit	5.88135
CBX8	Q9HC52	Chromobox protein homolog 8 OS=Homo sapiens OX=9606 GN=CBX8 PE=1 SV=3	2	1	1	1	1	4	2	4	2	2	2	10	10	3	6.30535	6.56625	6.04445	TRUE	TRUE	TRUE	2.42789	22.3713	13.0682	9.54078e-06	2.65656e-05	4.17347	0.984382	1	1	SND1_uninfected - IgG_uninfected	IP	limma	9.54078e-06	2.65656e-05	TRUE	enriched hit	6.04445
CCAR2	Q8N163|Q8N163-2	Cell cycle and apoptosis regulator protein 2 OS=Homo sapiens OX=9606 GN=CCAR2 PE=1 SV=2|Isoform 2 of Cell cycle and apoptosis regulator protein 2 OS=Homo sapiens OX=9606 GN=CCAR2	2	1	1	1	1	4	2	4	2	2	2	27	27	10	7.09481	7.5757	6.61392	TRUE	TRUE	TRUE	1.86558	24.4283	13.0609	9.57311e-06	2.66238e-05	4.16977	0.984391	1	1	SND1_uninfected - IgG_uninfected	IP	limma	9.57311e-06	2.66238e-05	TRUE	enriched hit	6.61392
PRIM1	A0A5F9ZHB6|P49642	DNA primase OS=Homo sapiens OX=9606 GN=PRIM1 PE=1 SV=1|DNA primase small subunit OS=Homo sapiens OX=9606 GN=PRIM1 PE=1 SV=1	2	1	1	1	1	4	2	4	2	2	2	14	14	6	6.43843	6.78031	6.09655	TRUE	TRUE	TRUE	1.53502	23.5408	13.0445	9.64588e-06	2.67764e-05	4.16149	0.984411	1	1	SND1_uninfected - IgG_uninfected	IP	limma	9.64588e-06	2.67764e-05	TRUE	enriched hit	6.09655
MAGOH|MAGOHB	P61326|Q96A72	Protein mago nashi homolog OS=Homo sapiens OX=9606 GN=MAGOH PE=1 SV=1|Protein mago nashi homolog 2 OS=Homo sapiens OX=9606 GN=MAGOHB PE=1 SV=1	2	1	1	1	1	4	2	4	2	2	2	12	12	4	7.27074	7.78346	6.75803	TRUE	TRUE	TRUE	3.25092	23.1916	13.0433	9.65102e-06	2.67764e-05	4.1609	0.984412	1	1	SND1_uninfected - IgG_uninfected	IP	limma	9.65102e-06	2.67764e-05	TRUE	enriched hit	6.75803
PHLDB2	Q86SQ0	Pleckstrin homology-like domain family B member 2 OS=Homo sapiens OX=9606 GN=PHLDB2 PE=1 SV=2	2	1	1	1	1	4	2	4	2	2	2	17	17	15	6.39271	6.38377	6.40165	TRUE	TRUE	TRUE	2.19972	24.1234	13.0294	9.71323e-06	2.68398e-05	4.15388	0.984429	1	1	SND1_uninfected - IgG_uninfected	IP	limma	9.71323e-06	2.68398e-05	TRUE	enriched hit	6.40165
AACS	Q86V21	Acetoacetyl-CoA synthetase OS=Homo sapiens OX=9606 GN=AACS PE=1 SV=1	2	1	1	1	1	4	2	4	2	2	2	15	15	3	6.04622	6.45539	5.63704	TRUE	TRUE	TRUE	1.57785	21.7639	13.0264	9.72648e-06	2.68398e-05	4.15238	0.984432	1	1	SND1_uninfected - IgG_uninfected	IP	limma	9.72648e-06	2.68398e-05	TRUE	enriched hit	5.63704
DPM1	O60762|Q5QPK2	Dolichol-phosphate mannosyltransferase subunit 1 OS=Homo sapiens OX=9606 GN=DPM1 PE=1 SV=1|Dolichol-phosphate mannosyltransferase subunit 1 OS=Homo sapiens OX=9606 GN=DPM1 PE=1 SV=1	2	1	1	1	1	4	2	4	2	2	2	10	10	5	7.13913	7.27823	7.00004	TRUE	TRUE	TRUE	1.90643	24.4219	13.0238	9.73801e-06	2.68398e-05	4.15109	0.984435	1	1	SND1_uninfected - IgG_uninfected	IP	limma	9.73801e-06	2.68398e-05	TRUE	enriched hit	7.00004
CDKN2AIP	Q9NXV6	CDKN2A-interacting protein OS=Homo sapiens OX=9606 GN=CDKN2AIP PE=1 SV=3	2	1	1	1	1	4	2	4	2	2	2	15	15	6	6.29481	6.63618	5.95343	TRUE	TRUE	TRUE	1.4811	23.0838	13.0223	9.7451e-06	2.68398e-05	4.15029	0.984437	1	1	SND1_uninfected - IgG_uninfected	IP	limma	9.7451e-06	2.68398e-05	TRUE	enriched hit	5.95343
PARN	A0A494C0K5|A0A494C0W0|O95453|O95453-2|O95453-3	Isoform 2 of Poly(A)-specific ribonuclease PARN OS=Homo sapiens OX=9606 GN=PARN|Isoform 3 of Poly(A)-specific ribonuclease PARN OS=Homo sapiens OX=9606 GN=PARN|Poly(A)-specific ribonuclease PARN OS=Homo sapiens OX=9606 GN=PARN PE=1 SV=1	2	1	1	1	1	4	2	4	2	2	2	18	18	4	6.42668	7.09613	5.75722	TRUE	TRUE	TRUE	1.65021	22.0121	13.0214	9.74918e-06	2.68398e-05	4.14983	0.984438	1	1	SND1_uninfected - IgG_uninfected	IP	limma	9.74918e-06	2.68398e-05	TRUE	enriched hit	5.75722
NDUFS1	B4DJ81|P28331|P28331-2|P28331-3|P28331-4|P28331-5	Isoform 2 of NADH-ubiquinone oxidoreductase 75 kDa subunit, mitochondrial OS=Homo sapiens OX=9606 GN=NDUFS1|Isoform 3 of NADH-ubiquinone oxidoreductase 75 kDa subunit, mitochondrial OS=Homo sapiens OX=9606 GN=NDUFS1|Isoform 4 of NADH-ubiquinone oxidoreductase 75 kDa subunit, mitochondrial OS=Homo sapiens OX=9606 GN=NDUFS1|Isoform 5 of NADH-ubiquinone oxidoreductase 75 kDa subunit, mitochondrial O…	2	1	1	1	1	4	2	4	2	2	2	27	27	10	6.95003	7.212	6.68806	TRUE	TRUE	TRUE	1.55596	24.4169	13.0202	9.75462e-06	2.68398e-05	4.14922	0.98444	1	1	SND1_uninfected - IgG_uninfected	IP	limma	9.75462e-06	2.68398e-05	TRUE	enriched hit	6.68806
ALDH3B1	P43353|P43353-2	Aldehyde dehydrogenase family 3 member B1 OS=Homo sapiens OX=9606 GN=ALDH3B1 PE=1 SV=1|Isoform 2 of Aldehyde dehydrogenase family 3 member B1 OS=Homo sapiens OX=9606 GN=ALDH3B1	2	1	1	1	1	4	2	4	2	2	2	6	6	2	6.37596	6.95666	5.79525	TRUE	TRUE	TRUE	1.62125	20.5107	13.0178	9.7654e-06	2.68398e-05	4.14801	0.984443	1	1	SND1_uninfected - IgG_uninfected	IP	limma	9.7654e-06	2.68398e-05	TRUE	enriched hit	5.79525
QARS1	P47897|P47897-2	Glutamine--tRNA ligase OS=Homo sapiens OX=9606 GN=QARS1 PE=1 SV=1|Isoform 2 of Glutamine--tRNA ligase OS=Homo sapiens OX=9606 GN=QARS1	2	1	1	1	1	4	2	4	2	2	2	24	24	15	7.17309	7.49565	6.85053	TRUE	TRUE	TRUE	1.53739	25.3422	13.0176	9.76623e-06	2.68398e-05	4.14792	0.984443	1	1	SND1_uninfected - IgG_uninfected	IP	limma	9.76623e-06	2.68398e-05	TRUE	enriched hit	6.85053
CTPS2	Q9NRF8	CTP synthase 2 OS=Homo sapiens OX=9606 GN=CTPS2 PE=1 SV=1	2	1	1	1	1	4	2	4	2	2	2	12	11	12	6.63755	6.84185	6.43324	TRUE	TRUE	TRUE	1.94971	24.0547	13.0117	9.79263e-06	2.68806e-05	4.14497	0.98445	1	1	SND1_uninfected - IgG_uninfected	IP	limma	9.79263e-06	2.68806e-05	TRUE	enriched hit	6.43324
CMTR2	Q8IYT2	Cap-specific mRNA (nucleoside-2'-O-)-methyltransferase 2 OS=Homo sapiens OX=9606 GN=CMTR2 PE=1 SV=2	1	NA	1	NA	1	4	NA	4	2	NA	2	2	NA	2	5.5926	NA	5.5926	TRUE	FALSE	TRUE	1.50697	20.3076	13.0046	9.8248e-06	2.69371e-05	4.14138	0.984458	1	1	SND1_uninfected - IgG_uninfected	IP	limma	9.8248e-06	2.69371e-05	TRUE	enriched hit	5.5926
UBR4	Q5T4S7|Q5T4S7-2|Q5T4S7-3|Q5T4S7-4	E3 ubiquitin-protein ligase UBR4 OS=Homo sapiens OX=9606 GN=UBR4 PE=1 SV=1|Isoform 2 of E3 ubiquitin-protein ligase UBR4 OS=Homo sapiens OX=9606 GN=UBR4|Isoform 3 of E3 ubiquitin-protein ligase UBR4 OS=Homo sapiens OX=9606 GN=UBR4|Isoform 4 of E3 ubiquitin-protein ligase UBR4 OS=Homo sapiens OX=9606 GN=UBR4	2	1	1	1	1	4	2	4	2	2	2	87	87	32	6.78036	7.14196	6.41877	TRUE	TRUE	TRUE	1.81435	25.4773	12.9996	9.84781e-06	2.69684e-05	4.13882	0.984464	1	1	SND1_uninfected - IgG_uninfected	IP	limma	9.84781e-06	2.69684e-05	TRUE	enriched hit	6.41877
CDK5RAP1	Q96SZ6|Q96SZ6-3|Q96SZ6-5|Q96SZ6-6	Isoform 3 of Mitochondrial tRNA methylthiotransferase CDK5RAP1 OS=Homo sapiens OX=9606 GN=CDK5RAP1|Isoform 5 of Mitochondrial tRNA methylthiotransferase CDK5RAP1 OS=Homo sapiens OX=9606 GN=CDK5RAP1|Isoform 6 of Mitochondrial tRNA methylthiotransferase CDK5RAP1 OS=Homo sapiens OX=9606 GN=CDK5RAP1|Mitochondrial tRNA methylthiotransferase CDK5RAP1 OS=Homo sapiens OX=9606 GN=CDK5RAP1 PE=1 SV=2	2	1	1	1	1	4	2	4	2	2	2	7	7	4	5.99898	6.12215	5.87581	TRUE	TRUE	TRUE	1.89914	22.4072	12.9859	9.91049e-06	2.7047e-05	4.13187	0.984481	1	1	SND1_uninfected - IgG_uninfected	IP	limma	9.91049e-06	2.7047e-05	TRUE	enriched hit	5.87581
PHF6	A0A0D9SGE8|Q8IWS0|Q8IWS0-3|Q8IWS0-5	Isoform 3 of PHD finger protein 6 OS=Homo sapiens OX=9606 GN=PHF6|Isoform 5 of PHD finger protein 6 OS=Homo sapiens OX=9606 GN=PHF6|PHD finger protein 6 OS=Homo sapiens OX=9606 GN=PHF6 PE=1 SV=1	2	1	1	1	1	4	2	4	2	2	2	6	6	3	6.52658	7.27886	5.77429	TRUE	TRUE	TRUE	2.46031	21.3884	12.9852	9.91375e-06	2.7047e-05	4.13151	0.984482	1	1	SND1_uninfected - IgG_uninfected	IP	limma	9.91375e-06	2.7047e-05	TRUE	enriched hit	5.77429
RPL6	Q02878	60S ribosomal protein L6 OS=Homo sapiens OX=9606 GN=RPL6 PE=1 SV=3	2	1	1	1	1	4	2	4	2	2	2	15	15	7	7.41659	8.05461	6.77856	TRUE	TRUE	TRUE	2.99945	23.8274	12.9836	9.92079e-06	2.7047e-05	4.13074	0.984484	1	1	SND1_uninfected - IgG_uninfected	IP	limma	9.92079e-06	2.7047e-05	TRUE	enriched hit	6.77856
TMED2	Q15363	Transmembrane emp24 domain-containing protein 2 OS=Homo sapiens OX=9606 GN=TMED2 PE=1 SV=1	2	1	1	1	1	4	2	4	2	2	2	5	5	3	7.12411	7.70317	6.54504	TRUE	TRUE	TRUE	1.49063	23.0696	12.9831	9.92304e-06	2.7047e-05	4.13049	0.984484	1	1	SND1_uninfected - IgG_uninfected	IP	limma	9.92304e-06	2.7047e-05	TRUE	enriched hit	6.54504
PRIM2	A0A5F9ZHU7|P49643	DNA primase large subunit OS=Homo sapiens OX=9606 GN=PRIM2 PE=1 SV=1|DNA primase large subunit OS=Homo sapiens OX=9606 GN=PRIM2 PE=1 SV=2	2	1	1	1	1	4	2	4	2	2	2	9	9	3	6.08941	6.46407	5.71475	TRUE	TRUE	TRUE	1.64136	21.8051	12.9713	9.97741e-06	2.7152e-05	4.12451	0.984498	1	1	SND1_uninfected - IgG_uninfected	IP	limma	9.97741e-06	2.7152e-05	TRUE	enriched hit	5.71475
STXBP2	Q15833|Q15833-2|Q15833-3	Syntaxin-binding protein 2 OS=Homo sapiens OX=9606 GN=STXBP2 PE=1 SV=2|Isoform 2 of Syntaxin-binding protein 2 OS=Homo sapiens OX=9606 GN=STXBP2|Isoform 3 of Syntaxin-binding protein 2 OS=Homo sapiens OX=9606 GN=STXBP2	2	1	1	1	1	4	2	4	2	2	2	13	13	4	6.10656	6.43507	5.77806	TRUE	TRUE	TRUE	1.69368	22.2635	12.9626	1.00177e-05	2.7152e-05	4.1201	0.984509	1	1	SND1_uninfected - IgG_uninfected	IP	limma	1.00177e-05	2.7152e-05	TRUE	enriched hit	5.77806
SFXN3	A0A1P0AYU5|Q9BWM7	Sidoreflexin OS=Homo sapiens OX=9606 GN=SFXN3 PE=1 SV=1|Sideroflexin-3 OS=Homo sapiens OX=9606 GN=SFXN3 PE=1 SV=3	2	1	1	1	1	4	2	4	2	2	2	8	7	8	6.33286	6.26913	6.3966	TRUE	TRUE	TRUE	1.57858	23.5498	12.9611	1.00249e-05	2.7152e-05	4.11931	0.98451	1	1	SND1_uninfected - IgG_uninfected	IP	limma	1.00249e-05	2.7152e-05	TRUE	enriched hit	6.3966
CLMN	Q96JQ2	Calmin OS=Homo sapiens OX=9606 GN=CLMN PE=1 SV=1	2	1	1	1	1	4	2	4	2	2	2	15	15	5	6.43236	6.92363	5.94109	TRUE	TRUE	TRUE	1.53218	22.2367	12.9526	1.00645e-05	2.7152e-05	4.115	0.984521	1	1	SND1_uninfected - IgG_uninfected	IP	limma	1.00645e-05	2.7152e-05	TRUE	enriched hit	5.94109
LAS1L	Q9Y4W2|Q9Y4W2-2	Ribosomal biogenesis protein LAS1L OS=Homo sapiens OX=9606 GN=LAS1L PE=1 SV=2|Isoform 2 of Ribosomal biogenesis protein LAS1L OS=Homo sapiens OX=9606 GN=LAS1L	2	1	1	1	1	4	2	4	2	2	2	11	11	8	6.64869	6.8428	6.45457	TRUE	TRUE	TRUE	1.82876	23.4396	12.9519	1.00678e-05	2.7152e-05	4.11464	0.984521	1	1	SND1_uninfected - IgG_uninfected	IP	limma	1.00678e-05	2.7152e-05	TRUE	enriched hit	6.45457
GCN1	Q92616	eIF-2-alpha kinase activator GCN1 OS=Homo sapiens OX=9606 GN=GCN1 PE=1 SV=6	2	1	1	1	1	4	2	4	2	2	2	74	74	66	7.23508	7.39654	7.07361	TRUE	TRUE	TRUE	1.93582	27.3155	12.9486	1.0083e-05	2.7152e-05	4.11298	0.984525	1	1	SND1_uninfected - IgG_uninfected	IP	limma	1.0083e-05	2.7152e-05	TRUE	enriched hit	7.07361
BTAF1	A0A0A0MTH9|O14981	TATA-binding protein-associated factor 172 OS=Homo sapiens OX=9606 GN=BTAF1 PE=1 SV=1|TATA-binding protein-associated factor 172 OS=Homo sapiens OX=9606 GN=BTAF1 PE=1 SV=2	2	1	1	1	1	4	2	4	2	2	2	17	17	8	6.22396	6.53822	5.90971	TRUE	TRUE	TRUE	1.74471	22.6584	12.9477	1.00872e-05	2.7152e-05	4.11252	0.984526	1	1	SND1_uninfected - IgG_uninfected	IP	limma	1.00872e-05	2.7152e-05	TRUE	enriched hit	5.90971
KDM2A	I3VM54|Q9Y2K7	Lysine-specific demethylase 2A OS=Homo sapiens OX=9606 GN=KDM2A PE=1 SV=1|Lysine-specific demethylase 2A OS=Homo sapiens OX=9606 GN=KDM2A PE=1 SV=3	2	1	1	1	1	4	2	4	2	2	2	15	15	3	6.02919	6.43937	5.619	TRUE	TRUE	TRUE	1.89851	21.5224	12.9459	1.00957e-05	2.7152e-05	4.11161	0.984529	1	1	SND1_uninfected - IgG_uninfected	IP	limma	1.00957e-05	2.7152e-05	TRUE	enriched hit	5.619
TBCD	J3KR97|Q9BTW9|Q9BTW9-4	Tubulin-specific chaperone D OS=Homo sapiens OX=9606 GN=TBCD PE=1 SV=1|Tubulin-specific chaperone D OS=Homo sapiens OX=9606 GN=TBCD PE=1 SV=2|Isoform 4 of Tubulin-specific chaperone D OS=Homo sapiens OX=9606 GN=TBCD	2	1	1	1	1	4	2	4	2	2	2	9	9	8	6.44304	6.48293	6.40315	TRUE	TRUE	TRUE	1.85632	23.8953	12.9458	1.00963e-05	2.7152e-05	4.11154	0.984529	1	1	SND1_uninfected - IgG_uninfected	IP	limma	1.00963e-05	2.7152e-05	TRUE	enriched hit	6.40315
AKT2	J3QKW1|M0R0P9|P31751	Non-specific serine/threonine protein kinase OS=Homo sapiens OX=9606 GN=AKT2 PE=1 SV=1|RAC-beta serine/threonine-protein kinase (Fragment) OS=Homo sapiens OX=9606 GN=AKT2 PE=1 SV=2|RAC-beta serine/threonine-protein kinase OS=Homo sapiens OX=9606 GN=AKT2 PE=1 SV=2	2	1	1	1	1	4	2	4	2	2	2	11	11	5	6.39626	6.76918	6.02333	TRUE	TRUE	TRUE	1.71767	23.098	12.9435	1.0107e-05	2.7152e-05	4.11038	0.984531	1	1	SND1_uninfected - IgG_uninfected	IP	limma	1.0107e-05	2.7152e-05	TRUE	enriched hit	6.02333
DDX27	B7Z6D5|Q96GQ7	Probable ATP-dependent RNA helicase DDX27 OS=Homo sapiens OX=9606 GN=DDX27 PE=1 SV=2|RNA helicase OS=Homo sapiens OX=9606 GN=DDX27 PE=1 SV=1	2	1	1	1	1	4	2	4	2	2	2	22	22	6	6.65046	6.97019	6.33074	TRUE	TRUE	TRUE	3.20696	23.3056	12.9423	1.01128e-05	2.7152e-05	4.10976	0.984533	1	1	SND1_uninfected - IgG_uninfected	IP	limma	1.01128e-05	2.7152e-05	TRUE	enriched hit	6.33074
MSANTD2	A0A6I8PS01|Q6P1R3|Q6P1R3-3	Myb/SANT-like DNA-binding domain-containing protein 2 OS=Homo sapiens OX=9606 GN=MSANTD2 PE=1 SV=1|Myb/SANT-like DNA-binding domain-containing protein 2 OS=Homo sapiens OX=9606 GN=MSANTD2 PE=1 SV=1|Isoform 3 of Myb/SANT-like DNA-binding domain-containing protein 2 OS=Homo sapiens OX=9606 GN=MSANTD2	1	NA	1	NA	1	4	NA	4	2	NA	2	3	NA	3	5.83352	NA	5.83352	TRUE	FALSE	TRUE	2.18856	22.1634	12.9406	1.01207e-05	2.7152e-05	4.1089	0.984535	1	1	SND1_uninfected - IgG_uninfected	IP	limma	1.01207e-05	2.7152e-05	TRUE	enriched hit	5.83352
TCF20	Q9UGU0|Q9UGU0-2	Transcription factor 20 OS=Homo sapiens OX=9606 GN=TCF20 PE=1 SV=3|Isoform 2 of Transcription factor 20 OS=Homo sapiens OX=9606 GN=TCF20	2	1	1	1	1	4	2	4	2	2	2	3	3	3	5.85262	6.05026	5.65497	TRUE	TRUE	TRUE	2.24903	20.9445	12.9332	1.01557e-05	2.7152e-05	4.10512	0.984544	1	1	SND1_uninfected - IgG_uninfected	IP	limma	1.01557e-05	2.7152e-05	TRUE	enriched hit	5.65497
NSF	I3L0N3|P46459	Vesicle-fusing ATPase OS=Homo sapiens OX=9606 GN=NSF PE=1 SV=1|Vesicle-fusing ATPase OS=Homo sapiens OX=9606 GN=NSF PE=1 SV=3	2	1	1	1	1	4	2	4	2	2	2	24	24	16	6.90278	7.12864	6.67693	TRUE	TRUE	TRUE	1.63798	25.6111	12.9325	1.01588e-05	2.7152e-05	4.10478	0.984545	1	1	SND1_uninfected - IgG_uninfected	IP	limma	1.01588e-05	2.7152e-05	TRUE	enriched hit	6.67693
TRPM4	Q8TD43|Q8TD43-2|Q8TD43-3	Transient receptor potential cation channel subfamily M member 4 OS=Homo sapiens OX=9606 GN=TRPM4 PE=1 SV=1|Isoform 2 of Transient receptor potential cation channel subfamily M member 4 OS=Homo sapiens OX=9606 GN=TRPM4|Isoform 3 of Transient receptor potential cation channel subfamily M member 4 OS=Homo sapiens OX=9606 GN=TRPM4	2	1	1	1	1	4	2	4	2	2	2	3	2	3	5.5736	5.61729	5.5299	TRUE	TRUE	TRUE	1.50732	21.3875	12.9293	1.01741e-05	2.7152e-05	4.10313	0.984548	1	1	SND1_uninfected - IgG_uninfected	IP	limma	1.01741e-05	2.7152e-05	TRUE	enriched hit	5.5299
KCTD10	Q9H3F6	BTB/POZ domain-containing adapter for CUL3-mediated RhoA degradation protein 3 OS=Homo sapiens OX=9606 GN=KCTD10 PE=1 SV=1	2	1	1	1	1	4	2	4	2	2	2	7	3	7	6.0064	5.80017	6.21263	TRUE	TRUE	TRUE	1.75799	23.2279	12.9219	1.02092e-05	2.7152e-05	4.09936	0.984557	1	1	SND1_uninfected - IgG_uninfected	IP	limma	1.02092e-05	2.7152e-05	TRUE	enriched hit	6.21263
CDK12	J3QSD7|Q9NYV4|Q9NYV4-2|Q9NYV4-3	Cyclin-dependent kinase 12 (Fragment) OS=Homo sapiens OX=9606 GN=CDK12 PE=1 SV=1|Cyclin-dependent kinase 12 OS=Homo sapiens OX=9606 GN=CDK12 PE=1 SV=2|Isoform 2 of Cyclin-dependent kinase 12 OS=Homo sapiens OX=9606 GN=CDK12|Isoform 3 of Cyclin-dependent kinase 12 OS=Homo sapiens OX=9606 GN=CDK12	2	1	1	1	1	4	2	4	2	2	2	18	18	6	6.09986	6.7029	5.49682	TRUE	TRUE	TRUE	2.54866	21.9236	12.9217	1.02098e-05	2.7152e-05	4.0993	0.984557	1	1	SND1_uninfected - IgG_uninfected	IP	limma	1.02098e-05	2.7152e-05	TRUE	enriched hit	5.49682
PPT1	A0A286YFF7|A0A2C9F2P4|P50897|P50897-2	Isoform 2 of Palmitoyl-protein thioesterase 1 OS=Homo sapiens OX=9606 GN=PPT1|Palmitoyl-protein hydrolase 1 OS=Homo sapiens OX=9606 GN=PPT1 PE=1 SV=1|Palmitoyl-protein thioesterase 1 OS=Homo sapiens OX=9606 GN=PPT1 PE=1 SV=1	2	1	1	1	1	4	2	4	2	2	2	5	5	2	6.0474	6.11962	5.97518	TRUE	TRUE	TRUE	1.7699	21.093	12.9211	1.0213e-05	2.7152e-05	4.09896	0.984558	1	1	SND1_uninfected - IgG_uninfected	IP	limma	1.0213e-05	2.7152e-05	TRUE	enriched hit	5.97518
GRWD1	Q9BQ67	Glutamate-rich WD repeat-containing protein 1 OS=Homo sapiens OX=9606 GN=GRWD1 PE=1 SV=1	2	1	1	1	1	4	2	4	2	2	2	7	5	7	6.77142	6.79222	6.75061	TRUE	TRUE	TRUE	1.52327	24.5559	12.92	1.02178e-05	2.7152e-05	4.09844	0.984559	1	1	SND1_uninfected - IgG_uninfected	IP	limma	1.02178e-05	2.7152e-05	TRUE	enriched hit	6.75061
SLC25A22	A0A0D9SEI9|A0A0D9SFE1|E9PJH7|E9PS95|K4DIA8|K4DIB8|Q9H936	Mitochondrial glutamate carrier 1 (Fragment) OS=Homo sapiens OX=9606 GN=SLC25A22 PE=1 SV=1|Mitochondrial glutamate carrier 1 (Fragment) OS=Homo sapiens OX=9606 GN=SLC25A22 PE=1 SV=2|Mitochondrial glutamate carrier 1 (Fragment) OS=Homo sapiens OX=9606 GN=SLC25A22 PE=1 SV=5|Mitochondrial glutamate carrier 1 OS=Homo sapiens OX=9606 GN=SLC25A22 PE=1 SV=1	2	1	1	1	1	4	2	4	2	2	2	4	3	4	6.33526	6.30529	6.36523	TRUE	TRUE	TRUE	1.58201	22.5767	12.9192	1.02221e-05	2.7152e-05	4.09799	0.984561	1	1	SND1_uninfected - IgG_uninfected	IP	limma	1.02221e-05	2.7152e-05	TRUE	enriched hit	6.36523
KNTC1	P50748	Kinetochore-associated protein 1 OS=Homo sapiens OX=9606 GN=KNTC1 PE=1 SV=1	2	1	1	1	1	4	2	4	2	2	2	16	15	16	6.13535	6.09015	6.18055	TRUE	TRUE	TRUE	1.79715	24.8461	12.9174	1.02302e-05	2.7152e-05	4.09712	0.984563	1	1	SND1_uninfected - IgG_uninfected	IP	limma	1.02302e-05	2.7152e-05	TRUE	enriched hit	6.18055
ELOA	A0A024RAC6|Q14241	Elongin-A OS=Homo sapiens OX=9606 GN=ELOA PE=1 SV=1|Elongin-A OS=Homo sapiens OX=9606 GN=ELOA PE=1 SV=2	2	1	1	1	1	4	2	4	2	2	2	18	18	2	6.15527	6.62948	5.68106	TRUE	TRUE	TRUE	2.11053	21.3494	12.9167	1.02339e-05	2.7152e-05	4.09672	0.984564	1	1	SND1_uninfected - IgG_uninfected	IP	limma	1.02339e-05	2.7152e-05	TRUE	enriched hit	5.68106
HEATR5B	Q9P2D3|Q9P2D3-3	HEAT repeat-containing protein 5B OS=Homo sapiens OX=9606 GN=HEATR5B PE=1 SV=2|Isoform 3 of HEAT repeat-containing protein 5B OS=Homo sapiens OX=9606 GN=HEATR5B	2	1	1	1	1	4	2	4	2	2	2	5	5	2	5.84099	6.12566	5.55632	TRUE	TRUE	TRUE	1.72918	20.2718	12.9144	1.02448e-05	2.7152e-05	4.09555	0.984566	1	1	SND1_uninfected - IgG_uninfected	IP	limma	1.02448e-05	2.7152e-05	TRUE	enriched hit	5.55632
AIMP1	Q12904|Q12904-2	Aminoacyl tRNA synthase complex-interacting multifunctional protein 1 OS=Homo sapiens OX=9606 GN=AIMP1 PE=1 SV=2|Isoform 2 of Aminoacyl tRNA synthase complex-interacting multifunctional protein 1 OS=Homo sapiens OX=9606 GN=AIMP1	2	1	1	1	1	4	2	4	2	2	2	14	14	13	7.01042	7.14744	6.8734	TRUE	TRUE	TRUE	1.57627	25.6902	12.9137	1.02479e-05	2.7152e-05	4.09523	0.984567	1	1	SND1_uninfected - IgG_uninfected	IP	limma	1.02479e-05	2.7152e-05	TRUE	enriched hit	6.8734
SRPRA	P08240|P08240-2	Isoform 2 of Signal recognition particle receptor subunit alpha OS=Homo sapiens OX=9606 GN=SRPRA|Signal recognition particle receptor subunit alpha OS=Homo sapiens OX=9606 GN=SRPRA PE=1 SV=2	2	1	1	1	1	4	2	4	2	2	2	14	14	4	6.42737	6.74143	6.11332	TRUE	TRUE	TRUE	1.87373	22.4264	12.9125	1.02535e-05	2.7152e-05	4.09462	0.984568	1	1	SND1_uninfected - IgG_uninfected	IP	limma	1.02535e-05	2.7152e-05	TRUE	enriched hit	6.11332
ATP5F1C	P36542|P36542-2	ATP synthase subunit gamma, mitochondrial OS=Homo sapiens OX=9606 GN=ATP5F1C PE=1 SV=1|Isoform Heart of ATP synthase subunit gamma, mitochondrial OS=Homo sapiens OX=9606 GN=ATP5F1C	2	1	1	1	1	4	2	4	2	2	2	10	10	8	7.64349	7.87387	7.41311	TRUE	TRUE	TRUE	1.62538	25.7214	12.9097	1.02673e-05	2.71575e-05	4.09315	0.984572	1	1	SND1_uninfected - IgG_uninfected	IP	limma	1.02673e-05	2.71575e-05	TRUE	enriched hit	7.41311
COG2	B7Z2Y2|Q14746|Q14746-2	Component of oligomeric Golgi complex 2 OS=Homo sapiens OX=9606 GN=COG2 PE=1 SV=1|Conserved oligomeric Golgi complex subunit 2 OS=Homo sapiens OX=9606 GN=COG2 PE=1 SV=1|Isoform 2 of Conserved oligomeric Golgi complex subunit 2 OS=Homo sapiens OX=9606 GN=COG2	2	1	1	1	1	4	2	4	2	2	2	12	12	6	6.24803	6.42018	6.07588	TRUE	TRUE	TRUE	1.47956	22.6068	12.9	1.03135e-05	2.72128e-05	4.08823	0.984583	1	1	SND1_uninfected - IgG_uninfected	IP	limma	1.03135e-05	2.72128e-05	TRUE	enriched hit	6.07588
SPG7	A0A2R8Y3M4|A0A2R8Y4Y7|A0A2R8Y6K2|A0A2R8Y726|A0A2R8Y7E2|A0A2R8YFW4|A0A2U3TZH1|Q9UQ90	Paraplegin (Fragment) OS=Homo sapiens OX=9606 GN=SPG7 PE=1 SV=1|Paraplegin OS=Homo sapiens OX=9606 GN=SPG7 PE=1 SV=1|Paraplegin OS=Homo sapiens OX=9606 GN=SPG7 PE=1 SV=2	2	1	1	1	1	4	2	4	2	2	2	8	8	5	6.18646	6.33625	6.03667	TRUE	TRUE	TRUE	1.6776	23.1215	12.8873	1.03748e-05	2.72128e-05	4.08174	0.984599	1	1	SND1_uninfected - IgG_uninfected	IP	limma	1.03748e-05	2.72128e-05	TRUE	enriched hit	6.03667
GOLGA7	Q7Z5G4|Q7Z5G4-3	Golgin subfamily A member 7 OS=Homo sapiens OX=9606 GN=GOLGA7 PE=1 SV=2|Isoform 2 of Golgin subfamily A member 7 OS=Homo sapiens OX=9606 GN=GOLGA7	2	1	1	1	1	4	2	4	2	2	2	6	6	2	6.31639	6.57743	6.05536	TRUE	TRUE	TRUE	1.52322	21.8328	12.8853	1.03844e-05	2.72128e-05	4.08073	0.984601	1	1	SND1_uninfected - IgG_uninfected	IP	limma	1.03844e-05	2.72128e-05	TRUE	enriched hit	6.05536
FUS	H3BPE7|P35637|P35637-2	RNA-binding protein FUS OS=Homo sapiens OX=9606 GN=FUS PE=1 SV=1|RNA-binding protein FUS OS=Homo sapiens OX=9606 GN=FUS PE=1 SV=1|Isoform Short of RNA-binding protein FUS OS=Homo sapiens OX=9606 GN=FUS	2	1	1	1	1	4	2	4	2	2	2	7	7	7	7.25899	7.3517	7.16629	TRUE	TRUE	TRUE	3.24955	24.4775	12.8815	1.04031e-05	2.72128e-05	4.07876	0.984606	1	1	SND1_uninfected - IgG_uninfected	IP	limma	1.04031e-05	2.72128e-05	TRUE	enriched hit	7.16629
CDK1	A0A024QZP7|P06493	Cell division cycle 2, G1 to S and G2 to M, isoform CRA_a OS=Homo sapiens OX=9606 GN=CDK1 PE=1 SV=1|Cyclin-dependent kinase 1 OS=Homo sapiens OX=9606 GN=CDK1 PE=1 SV=3	2	1	1	1	1	4	2	4	2	2	2	12	12	9	7.20944	7.07304	7.34584	TRUE	TRUE	TRUE	1.75106	24.9347	12.8814	1.04034e-05	2.72128e-05	4.07873	0.984606	1	1	SND1_uninfected - IgG_uninfected	IP	limma	1.04034e-05	2.72128e-05	TRUE	enriched hit	7.34584
NDUFV1	G3V0I5|P49821|P49821-2	NADH dehydrogenase [ubiquinone] flavoprotein 1, mitochondrial OS=Homo sapiens OX=9606 GN=NDUFV1 PE=1 SV=1|NADH dehydrogenase [ubiquinone] flavoprotein 1, mitochondrial OS=Homo sapiens OX=9606 GN=NDUFV1 PE=1 SV=4|Isoform 2 of NADH dehydrogenase [ubiquinone] flavoprotein 1, mitochondrial OS=Homo sapiens OX=9606 GN=NDUFV1	2	1	1	1	1	4	2	4	2	2	2	11	11	9	6.80432	7.12754	6.4811	TRUE	TRUE	TRUE	1.60858	25.073	12.8799	1.04107e-05	2.72128e-05	4.07796	0.984607	1	1	SND1_uninfected - IgG_uninfected	IP	limma	1.04107e-05	2.72128e-05	TRUE	enriched hit	6.4811
N	P0DTC9	Nucleoprotein OS=Severe acute respiratory syndrome coronavirus 2 OX=2697049 GN=N PE=1 SV=1	2	1	1	1	1	4	2	4	2	2	2	30	30	29	8.77069	8.95992	8.58146	TRUE	TRUE	TRUE	2.00752	26.9669	12.876	1.04297e-05	2.72128e-05	4.07596	0.984612	1	1	SND1_uninfected - IgG_uninfected	IP	limma	1.04297e-05	2.72128e-05	TRUE	enriched hit	8.58146
PIK3R4	Q99570	Phosphoinositide 3-kinase regulatory subunit 4 OS=Homo sapiens OX=9606 GN=PIK3R4 PE=1 SV=3	2	1	1	1	1	4	2	4	2	2	2	12	12	5	6.09314	6.38639	5.79989	TRUE	TRUE	TRUE	1.62157	22.6076	12.8731	1.04438e-05	2.72128e-05	4.07449	0.984616	1	1	SND1_uninfected - IgG_uninfected	IP	limma	1.04438e-05	2.72128e-05	TRUE	enriched hit	5.79989
UBE3A	A0A0D9SG77|A0A1B0GVL3|A0A6Q8PHE5|Q05086|Q05086-2|Q05086-3	Isoform I of Ubiquitin-protein ligase E3A OS=Homo sapiens OX=9606 GN=UBE3A|Isoform III of Ubiquitin-protein ligase E3A OS=Homo sapiens OX=9606 GN=UBE3A|Ubiquitin-protein ligase E3A OS=Homo sapiens OX=9606 GN=UBE3A PE=1 SV=1|Ubiquitin-protein ligase E3A OS=Homo sapiens OX=9606 GN=UBE3A PE=1 SV=4	2	1	1	1	1	4	2	4	2	2	2	18	18	7	6.52113	6.9116	6.13066	TRUE	TRUE	TRUE	1.64289	23.0401	12.8715	1.04513e-05	2.72128e-05	4.07369	0.984617	1	1	SND1_uninfected - IgG_uninfected	IP	limma	1.04513e-05	2.72128e-05	TRUE	enriched hit	6.13066
SNRPB2	P08579	U2 small nuclear ribonucleoprotein B'' OS=Homo sapiens OX=9606 GN=SNRPB2 PE=1 SV=1	2	1	1	1	1	4	2	4	2	2	2	7	7	5	6.83986	7.33704	6.34268	TRUE	TRUE	TRUE	2.78245	22.6332	12.8707	1.04553e-05	2.72128e-05	4.07327	0.984618	1	1	SND1_uninfected - IgG_uninfected	IP	limma	1.04553e-05	2.72128e-05	TRUE	enriched hit	6.34268
COG5	Q9UP83|Q9UP83-2|Q9UP83-3	Conserved oligomeric Golgi complex subunit 5 OS=Homo sapiens OX=9606 GN=COG5 PE=1 SV=3|Isoform 2 of Conserved oligomeric Golgi complex subunit 5 OS=Homo sapiens OX=9606 GN=COG5|Isoform 3 of Conserved oligomeric Golgi complex subunit 5 OS=Homo sapiens OX=9606 GN=COG5	2	1	1	1	1	4	2	4	2	2	2	8	8	6	6.29103	6.43705	6.14501	TRUE	TRUE	TRUE	1.51525	23.1712	12.8698	1.04597e-05	2.72128e-05	4.07281	0.98462	1	1	SND1_uninfected - IgG_uninfected	IP	limma	1.04597e-05	2.72128e-05	TRUE	enriched hit	6.14501
TAP1	A0A140T9T7|Q03518	Antigen peptide transporter 1 OS=Homo sapiens OX=9606 GN=TAP1 PE=1 SV=1|Antigen peptide transporter 1 OS=Homo sapiens OX=9606 GN=TAP1 PE=1 SV=2	2	1	1	1	1	4	2	4	2	2	2	7	7	3	6.23609	6.57754	5.89465	TRUE	TRUE	TRUE	1.55456	22.2191	12.868	1.04684e-05	2.72128e-05	4.07191	0.984622	1	1	SND1_uninfected - IgG_uninfected	IP	limma	1.04684e-05	2.72128e-05	TRUE	enriched hit	5.89465
PSMD2	Q13200	26S proteasome non-ATPase regulatory subunit 2 OS=Homo sapiens OX=9606 GN=PSMD2 PE=1 SV=3	2	1	1	1	1	4	2	4	2	2	2	35	35	15	7.32772	7.8383	6.81713	TRUE	TRUE	TRUE	1.57022	25.7299	12.8641	1.04878e-05	2.72128e-05	4.06988	0.984626	1	1	SND1_uninfected - IgG_uninfected	IP	limma	1.04878e-05	2.72128e-05	TRUE	enriched hit	6.81713
P4HA1	P13674|P13674-2|P13674-3	Isoform 2 of Prolyl 4-hydroxylase subunit alpha-1 OS=Homo sapiens OX=9606 GN=P4HA1|Isoform 3 of Prolyl 4-hydroxylase subunit alpha-1 OS=Homo sapiens OX=9606 GN=P4HA1|Prolyl 4-hydroxylase subunit alpha-1 OS=Homo sapiens OX=9606 GN=P4HA1 PE=1 SV=2	2	1	1	1	1	4	2	4	2	2	2	20	20	7	6.61184	7.0613	6.16239	TRUE	TRUE	TRUE	1.53517	23.5316	12.864	1.04882e-05	2.72128e-05	4.06984	0.984626	1	1	SND1_uninfected - IgG_uninfected	IP	limma	1.04882e-05	2.72128e-05	TRUE	enriched hit	6.16239
AFF4	Q9UHB7	AF4/FMR2 family member 4 OS=Homo sapiens OX=9606 GN=AFF4 PE=1 SV=1	2	1	1	1	1	4	2	4	2	2	2	18	18	2	5.9772	6.36124	5.59317	TRUE	TRUE	TRUE	2.40354	20.6709	12.8637	1.04896e-05	2.72128e-05	4.06969	0.984627	1	1	SND1_uninfected - IgG_uninfected	IP	limma	1.04896e-05	2.72128e-05	TRUE	enriched hit	5.59317
UNC45A	A0A1W2PNX8|Q9H3U1|Q9H3U1-2	Isoform 2 of Protein unc-45 homolog A OS=Homo sapiens OX=9606 GN=UNC45A|Protein unc-45 homolog A OS=Homo sapiens OX=9606 GN=UNC45A PE=1 SV=1	2	1	1	1	1	4	2	4	2	2	2	20	20	13	6.83298	6.94308	6.72289	TRUE	TRUE	TRUE	1.77036	25.4021	12.8637	1.04899e-05	2.72128e-05	4.06966	0.984627	1	1	SND1_uninfected - IgG_uninfected	IP	limma	1.04899e-05	2.72128e-05	TRUE	enriched hit	6.72289
PUM1	Q14671|Q14671-4|Q5T1Z8	Isoform 4 of Pumilio homolog 1 OS=Homo sapiens OX=9606 GN=PUM1|Pumilio homolog 1 OS=Homo sapiens OX=9606 GN=PUM1 PE=1 SV=1|Pumilio homolog 1 OS=Homo sapiens OX=9606 GN=PUM1 PE=1 SV=3	2	1	1	1	1	4	2	4	2	2	2	14	14	13	6.38881	6.29892	6.4787	TRUE	TRUE	TRUE	1.74217	24.3253	12.8637	1.04899e-05	2.72128e-05	4.06966	0.984627	1	1	SND1_uninfected - IgG_uninfected	IP	limma	1.04899e-05	2.72128e-05	TRUE	enriched hit	6.4787
OAS3	Q9Y6K5	2'-5'-oligoadenylate synthase 3 OS=Homo sapiens OX=9606 GN=OAS3 PE=1 SV=3	2	1	1	1	1	4	2	4	2	2	2	18	18	7	6.58163	7.14597	6.01729	TRUE	TRUE	TRUE	1.86341	23.2885	12.8607	1.05045e-05	2.72128e-05	4.06813	0.98463	1	1	SND1_uninfected - IgG_uninfected	IP	limma	1.05045e-05	2.72128e-05	TRUE	enriched hit	6.01729
BIRC6	Q9NR09	Baculoviral IAP repeat-containing protein 6 OS=Homo sapiens OX=9606 GN=BIRC6 PE=1 SV=2	2	1	1	1	1	4	2	4	2	2	2	43	43	6	6.2745	6.63895	5.91005	TRUE	TRUE	TRUE	1.53101	22.7894	12.856	1.05277e-05	2.72128e-05	4.06572	0.984636	1	1	SND1_uninfected - IgG_uninfected	IP	limma	1.05277e-05	2.72128e-05	TRUE	enriched hit	5.91005
HEATR1	Q9H583	HEAT repeat-containing protein 1 OS=Homo sapiens OX=9606 GN=HEATR1 PE=1 SV=3	2	1	1	1	1	4	2	4	2	2	2	24	24	22	6.61287	6.6786	6.54714	TRUE	TRUE	TRUE	1.97096	25.5178	12.8532	1.05412e-05	2.72128e-05	4.06432	0.984639	1	1	SND1_uninfected - IgG_uninfected	IP	limma	1.05412e-05	2.72128e-05	TRUE	enriched hit	6.54714
NIPBL	A0A590UJS4|Q6KC79|Q6KC79-2	Nipped-B protein OS=Homo sapiens OX=9606 GN=NIPBL PE=1 SV=1|Nipped-B-like protein OS=Homo sapiens OX=9606 GN=NIPBL PE=1 SV=2|Isoform 2 of Nipped-B-like protein OS=Homo sapiens OX=9606 GN=NIPBL	2	1	1	1	1	4	2	4	2	2	2	16	16	4	5.96906	6.32427	5.61385	TRUE	TRUE	TRUE	2.20746	21.9543	12.8505	1.05546e-05	2.72128e-05	4.06292	0.984643	1	1	SND1_uninfected - IgG_uninfected	IP	limma	1.05546e-05	2.72128e-05	TRUE	enriched hit	5.61385
CPSF1	Q10570	Cleavage and polyadenylation specificity factor subunit 1 OS=Homo sapiens OX=9606 GN=CPSF1 PE=1 SV=2	2	1	1	1	1	4	2	4	2	2	2	20	20	6	6.61987	6.8697	6.37004	TRUE	TRUE	TRUE	1.98501	23.1424	12.8499	1.05577e-05	2.72128e-05	4.0626	0.984643	1	1	SND1_uninfected - IgG_uninfected	IP	limma	1.05577e-05	2.72128e-05	TRUE	enriched hit	6.37004
VPS18	Q9P253	Vacuolar protein sorting-associated protein 18 homolog OS=Homo sapiens OX=9606 GN=VPS18 PE=1 SV=2	2	1	1	1	1	4	2	4	2	2	2	10	10	2	5.83936	6.03723	5.64148	TRUE	TRUE	TRUE	1.94355	20.3949	12.8486	1.0564e-05	2.72128e-05	4.06195	0.984645	1	1	SND1_uninfected - IgG_uninfected	IP	limma	1.0564e-05	2.72128e-05	TRUE	enriched hit	5.64148
MCM7	P33993	DNA replication licensing factor MCM7 OS=Homo sapiens OX=9606 GN=MCM7 PE=1 SV=4	2	1	1	1	1	4	2	4	2	2	2	29	29	16	7.38382	7.55951	7.20813	TRUE	TRUE	TRUE	1.58127	25.7084	12.8476	1.05691e-05	2.72128e-05	4.06142	0.984646	1	1	SND1_uninfected - IgG_uninfected	IP	limma	1.05691e-05	2.72128e-05	TRUE	enriched hit	7.20813
RREB1	Q92766|Q92766-2	Ras-responsive element-binding protein 1 OS=Homo sapiens OX=9606 GN=RREB1 PE=1 SV=3|Isoform 2 of Ras-responsive element-binding protein 1 OS=Homo sapiens OX=9606 GN=RREB1	1	NA	1	NA	1	4	NA	4	2	NA	2	4	NA	4	5.777	NA	5.777	TRUE	FALSE	TRUE	2.80461	21.5921	12.8411	1.0601e-05	2.72646e-05	4.05812	0.984654	1	1	SND1_uninfected - IgG_uninfected	IP	limma	1.0601e-05	2.72646e-05	TRUE	enriched hit	5.777
TFIP11	Q9UBB9	Tuftelin-interacting protein 11 OS=Homo sapiens OX=9606 GN=TFIP11 PE=1 SV=1	2	1	1	1	1	4	2	4	2	2	2	15	15	5	6.27614	6.48323	6.06904	TRUE	TRUE	TRUE	1.86908	23.086	12.836	1.06266e-05	2.72791e-05	4.05547	0.98466	1	1	SND1_uninfected - IgG_uninfected	IP	limma	1.06266e-05	2.72791e-05	TRUE	enriched hit	6.06904
CCT5	B7ZAR1|E7ENZ3|E9PCA1|P48643|P48643-2	CCT-epsilon OS=Homo sapiens OX=9606 GN=CCT5 PE=1 SV=1|Isoform 2 of T-complex protein 1 subunit epsilon OS=Homo sapiens OX=9606 GN=CCT5|T-complex protein 1 subunit epsilon OS=Homo sapiens OX=9606 GN=CCT5 PE=1 SV=1	2	1	1	1	1	4	2	4	2	2	2	29	29	7	7.35103	7.86992	6.83214	TRUE	TRUE	TRUE	1.5272	24.6428	12.8353	1.063e-05	2.72791e-05	4.05512	0.984661	1	1	SND1_uninfected - IgG_uninfected	IP	limma	1.063e-05	2.72791e-05	TRUE	enriched hit	6.83214
SEPTIN9	Q9UHD8	Septin-9 OS=Homo sapiens OX=9606 GN=SEPTIN9 PE=1 SV=2	2	1	1	1	1	4	2	4	2	2	2	35	35	13	7.29007	7.66862	6.91151	TRUE	TRUE	TRUE	2.71168	25.0789	12.8281	1.0666e-05	2.73411e-05	4.05142	0.984669	1	1	SND1_uninfected - IgG_uninfected	IP	limma	1.0666e-05	2.73411e-05	TRUE	enriched hit	6.91151
SYMPK	Q92797	Symplekin OS=Homo sapiens OX=9606 GN=SYMPK PE=1 SV=2	2	1	1	1	1	4	2	4	2	2	2	28	28	13	6.74804	7.06988	6.4262	TRUE	TRUE	TRUE	1.75103	24.1009	12.8189	1.07116e-05	2.7428e-05	4.04674	0.98468	1	1	SND1_uninfected - IgG_uninfected	IP	limma	1.07116e-05	2.7428e-05	TRUE	enriched hit	6.4262
USP7	Q93009	Ubiquitin carboxyl-terminal hydrolase 7 OS=Homo sapiens OX=9606 GN=USP7 PE=1 SV=2	2	1	1	1	1	4	2	4	2	2	2	33	33	8	6.65456	7.19327	6.11586	TRUE	TRUE	TRUE	1.87437	23.3644	12.8166	1.07235e-05	2.7428e-05	4.04553	0.984683	1	1	SND1_uninfected - IgG_uninfected	IP	limma	1.07235e-05	2.7428e-05	TRUE	enriched hit	6.11586
GTPBP10	A4D1E9|A4D1E9-2	GTP-binding protein 10 OS=Homo sapiens OX=9606 GN=GTPBP10 PE=1 SV=1|Isoform 2 of GTP-binding protein 10 OS=Homo sapiens OX=9606 GN=GTPBP10	2	1	1	1	1	4	2	4	2	2	2	6	6	2	6.0553	6.25606	5.85455	TRUE	TRUE	TRUE	1.67025	21.6919	12.8073	1.07704e-05	2.75177e-05	4.04075	0.984694	1	1	SND1_uninfected - IgG_uninfected	IP	limma	1.07704e-05	2.75177e-05	TRUE	enriched hit	5.85455
RPL7	P18124	60S ribosomal protein L7 OS=Homo sapiens OX=9606 GN=RPL7 PE=1 SV=1	2	1	1	1	1	4	2	4	2	2	2	14	14	10	8.00046	8.09076	7.91016	TRUE	TRUE	TRUE	2.67805	25.698	12.8043	1.07855e-05	2.7526e-05	4.03921	0.984698	1	1	SND1_uninfected - IgG_uninfected	IP	limma	1.07855e-05	2.7526e-05	TRUE	enriched hit	7.91016
EMC1	Q8N766|Q8N766-2|Q8N766-3|Q8N766-4	ER membrane protein complex subunit 1 OS=Homo sapiens OX=9606 GN=EMC1 PE=1 SV=1|Isoform 2 of ER membrane protein complex subunit 1 OS=Homo sapiens OX=9606 GN=EMC1|Isoform 3 of ER membrane protein complex subunit 1 OS=Homo sapiens OX=9606 GN=EMC1|Isoform 4 of ER membrane protein complex subunit 1 OS=Homo sapiens OX=9606 GN=EMC1	2	1	1	1	1	4	2	4	2	2	2	19	19	7	6.83617	7.34259	6.32974	TRUE	TRUE	TRUE	1.44081	24.1076	12.7972	1.08216e-05	2.7588e-05	4.03555	0.984706	1	1	SND1_uninfected - IgG_uninfected	IP	limma	1.08216e-05	2.7588e-05	TRUE	enriched hit	6.32974
PPP2R5D	E9PFR3|Q14738	Serine/threonine-protein phosphatase 2A 56 kDa regulatory subunit OS=Homo sapiens OX=9606 GN=PPP2R5D PE=1 SV=1|Serine/threonine-protein phosphatase 2A 56 kDa regulatory subunit delta isoform OS=Homo sapiens OX=9606 GN=PPP2R5D PE=1 SV=1	2	1	1	1	1	4	2	4	2	2	2	8	8	5	6.19105	6.37651	6.00559	TRUE	TRUE	TRUE	1.9782	23.1481	12.7904	1.0856e-05	2.76162e-05	4.03208	0.984714	1	1	SND1_uninfected - IgG_uninfected	IP	limma	1.0856e-05	2.76162e-05	TRUE	enriched hit	6.00559
NOMO1	A0A087X117|A0A0G2JN29|Q15155	Nodal modulator 1 OS=Homo sapiens OX=9606 GN=NOMO1 PE=1 SV=1|Nodal modulator 1 OS=Homo sapiens OX=9606 GN=NOMO1 PE=1 SV=1|Nodal modulator 1 OS=Homo sapiens OX=9606 GN=NOMO1 PE=1 SV=5	2	1	1	1	1	4	2	4	2	2	2	8	2	8	6.43227	6.6685	6.19605	TRUE	TRUE	TRUE	1.52156	23.8558	12.7903	1.08564e-05	2.76162e-05	4.03203	0.984715	1	1	SND1_uninfected - IgG_uninfected	IP	limma	1.08564e-05	2.76162e-05	TRUE	enriched hit	6.19605
RUVBL1	Q9Y265	RuvB-like 1 OS=Homo sapiens OX=9606 GN=RUVBL1 PE=1 SV=1	2	1	1	1	1	4	2	4	2	2	2	19	19	9	7.1886	7.61471	6.76249	TRUE	TRUE	TRUE	1.46024	24.1272	12.7828	1.08946e-05	2.7683e-05	4.02818	0.984723	1	1	SND1_uninfected - IgG_uninfected	IP	limma	1.08946e-05	2.7683e-05	TRUE	enriched hit	6.76249
PRPF31	Q8WWY3	U4/U6 small nuclear ribonucleoprotein Prp31 OS=Homo sapiens OX=9606 GN=PRPF31 PE=1 SV=2	2	1	1	1	1	4	2	4	2	2	2	11	10	11	6.87751	6.93072	6.82429	TRUE	TRUE	TRUE	2.03882	25.2924	12.7681	1.09702e-05	2.78264e-05	4.0206	0.984741	1	1	SND1_uninfected - IgG_uninfected	IP	limma	1.09702e-05	2.78264e-05	TRUE	enriched hit	6.82429
MAP2K1	Q02750|Q02750-2	Dual specificity mitogen-activated protein kinase kinase 1 OS=Homo sapiens OX=9606 GN=MAP2K1 PE=1 SV=2|Isoform 2 of Dual specificity mitogen-activated protein kinase kinase 1 OS=Homo sapiens OX=9606 GN=MAP2K1	2	1	1	1	1	4	2	4	2	2	2	7	7	3	6.75455	7.31306	6.19604	TRUE	TRUE	TRUE	1.65702	23.8074	12.767	1.09759e-05	2.78264e-05	4.02003	0.984742	1	1	SND1_uninfected - IgG_uninfected	IP	limma	1.09759e-05	2.78264e-05	TRUE	enriched hit	6.19604
TARDBP	Q13148	TAR DNA-binding protein 43 OS=Homo sapiens OX=9606 GN=TARDBP PE=1 SV=1	2	1	1	1	1	4	2	4	2	2	2	8	8	3	6.88722	7.55621	6.21823	TRUE	TRUE	TRUE	1.65888	22.6644	12.7628	1.09978e-05	2.78264e-05	4.01785	0.984747	1	1	SND1_uninfected - IgG_uninfected	IP	limma	1.09978e-05	2.78264e-05	TRUE	enriched hit	6.21823
KIF20B	Q96Q89|Q96Q89-2|Q96Q89-3|Q96Q89-4	Isoform 2 of Kinesin-like protein KIF20B OS=Homo sapiens OX=9606 GN=KIF20B|Isoform 3 of Kinesin-like protein KIF20B OS=Homo sapiens OX=9606 GN=KIF20B|Isoform 4 of Kinesin-like protein KIF20B OS=Homo sapiens OX=9606 GN=KIF20B|Kinesin-like protein KIF20B OS=Homo sapiens OX=9606 GN=KIF20B PE=1 SV=3	2	1	1	1	1	4	2	4	2	2	2	16	16	3	5.78964	6.1392	5.44008	TRUE	TRUE	TRUE	2.02713	21.0419	12.7616	1.10039e-05	2.78264e-05	4.01723	0.984749	1	1	SND1_uninfected - IgG_uninfected	IP	limma	1.10039e-05	2.78264e-05	TRUE	enriched hit	5.44008
SRPRB	Q9Y5M8	Signal recognition particle receptor subunit beta OS=Homo sapiens OX=9606 GN=SRPRB PE=1 SV=3	2	1	1	1	1	4	2	4	2	2	2	8	8	8	6.82798	6.99643	6.65954	TRUE	TRUE	TRUE	1.57575	23.8309	12.7603	1.10109e-05	2.78264e-05	4.01654	0.98475	1	1	SND1_uninfected - IgG_uninfected	IP	limma	1.10109e-05	2.78264e-05	TRUE	enriched hit	6.65954
NKRF	O15226|O15226-2	NF-kappa-B-repressing factor OS=Homo sapiens OX=9606 GN=NKRF PE=1 SV=2|Isoform 2 of NF-kappa-B-repressing factor OS=Homo sapiens OX=9606 GN=NKRF	2	1	1	1	1	4	2	4	2	2	2	26	26	19	6.88013	7.01343	6.74683	TRUE	TRUE	TRUE	1.60092	25.5953	12.7564	1.1031e-05	2.78471e-05	4.01454	0.984755	1	1	SND1_uninfected - IgG_uninfected	IP	limma	1.1031e-05	2.78471e-05	TRUE	enriched hit	6.74683
XPR1	Q9UBH6|Q9UBH6-2	Xenotropic and polytropic retrovirus receptor 1 OS=Homo sapiens OX=9606 GN=XPR1 PE=1 SV=1|Isoform 2 of Xenotropic and polytropic retrovirus receptor 1 OS=Homo sapiens OX=9606 GN=XPR1	2	1	1	1	1	4	2	4	2	2	2	6	6	2	5.89469	6.11658	5.6728	TRUE	TRUE	TRUE	1.71541	21.7777	12.7496	1.10665e-05	2.79062e-05	4.01102	0.984763	1	1	SND1_uninfected - IgG_uninfected	IP	limma	1.10665e-05	2.79062e-05	TRUE	enriched hit	5.6728
AHNAK	Q09666	Neuroblast differentiation-associated protein AHNAK OS=Homo sapiens OX=9606 GN=AHNAK PE=1 SV=2	2	1	1	1	1	4	2	4	2	2	2	236	236	79	7.5628	8.20091	6.9247	TRUE	TRUE	TRUE	1.63089	27.2424	12.7463	1.10833e-05	2.79183e-05	4.00936	0.984767	1	1	SND1_uninfected - IgG_uninfected	IP	limma	1.10833e-05	2.79183e-05	TRUE	enriched hit	6.9247
AP3B1	O00203|O00203-3	AP-3 complex subunit beta-1 OS=Homo sapiens OX=9606 GN=AP3B1 PE=1 SV=3|Isoform 2 of AP-3 complex subunit beta-1 OS=Homo sapiens OX=9606 GN=AP3B1	2	1	1	1	1	4	2	4	2	2	2	24	24	15	6.80869	6.92919	6.68819	TRUE	TRUE	TRUE	1.76296	25.4229	12.739	1.11216e-05	2.79646e-05	4.00557	0.984776	1	1	SND1_uninfected - IgG_uninfected	IP	limma	1.11216e-05	2.79646e-05	TRUE	enriched hit	6.68819
CDK2	G3V5T9|P24941|P24941-2	Cyclin-dependent kinase 2 OS=Homo sapiens OX=9606 GN=CDK2 PE=1 SV=1|Cyclin-dependent kinase 2 OS=Homo sapiens OX=9606 GN=CDK2 PE=1 SV=2|Isoform 2 of Cyclin-dependent kinase 2 OS=Homo sapiens OX=9606 GN=CDK2	2	1	1	1	1	4	2	4	2	2	2	6	6	4	6.3282	6.36953	6.28686	TRUE	TRUE	TRUE	1.74636	22.4634	12.7382	1.11257e-05	2.79646e-05	4.00517	0.984777	1	1	SND1_uninfected - IgG_uninfected	IP	limma	1.11257e-05	2.79646e-05	TRUE	enriched hit	6.28686
MBD1	A0A0A0MS90|K7EN65|Q9UIS9|Q9UIS9-10|Q9UIS9-12|Q9UIS9-5|Q9UIS9-7|Q9UIS9-9	Isoform 10 of Methyl-CpG-binding domain protein 1 OS=Homo sapiens OX=9606 GN=MBD1|Isoform 12 of Methyl-CpG-binding domain protein 1 OS=Homo sapiens OX=9606 GN=MBD1|Isoform 5 of Methyl-CpG-binding domain protein 1 OS=Homo sapiens OX=9606 GN=MBD1|Isoform 7 of Methyl-CpG-binding domain protein 1 OS=Homo sapiens OX=9606 GN=MBD1|Isoform 9 of Methyl-CpG-binding domain protein 1 OS=Homo sapiens OX=9606 …	2	1	1	1	1	4	2	4	2	2	2	3	3	2	5.84061	5.87457	5.80665	TRUE	TRUE	TRUE	3.51097	21.6911	12.7355	1.11398e-05	2.79698e-05	4.00378	0.98478	1	1	SND1_uninfected - IgG_uninfected	IP	limma	1.11398e-05	2.79698e-05	TRUE	enriched hit	5.80665
HIVEP2	P31629	Transcription factor HIVEP2 OS=Homo sapiens OX=9606 GN=HIVEP2 PE=1 SV=2	1	NA	1	NA	1	4	NA	4	2	NA	2	6	NA	6	5.90824	NA	5.90824	TRUE	FALSE	TRUE	2.43648	22.3291	12.7076	1.12879e-05	2.82822e-05	3.9893	0.984813	1	1	SND1_uninfected - IgG_uninfected	IP	limma	1.12879e-05	2.82822e-05	TRUE	enriched hit	5.90824
FMNL2	Q96PY5|Q96PY5-3	Formin-like protein 2 OS=Homo sapiens OX=9606 GN=FMNL2 PE=1 SV=3|Isoform 2 of Formin-like protein 2 OS=Homo sapiens OX=9606 GN=FMNL2	2	1	1	1	1	4	2	4	2	2	2	7	7	6	6.12263	6.18604	6.05921	TRUE	TRUE	TRUE	1.92199	22.8824	12.7041	1.13062e-05	2.82822e-05	3.98753	0.984817	1	1	SND1_uninfected - IgG_uninfected	IP	limma	1.13062e-05	2.82822e-05	TRUE	enriched hit	6.05921
POLR1B	Q9H9Y6|Q9H9Y6-2|Q9H9Y6-3|Q9H9Y6-5	DNA-directed RNA polymerase I subunit RPA2 OS=Homo sapiens OX=9606 GN=POLR1B PE=1 SV=2|Isoform 2 of DNA-directed RNA polymerase I subunit RPA2 OS=Homo sapiens OX=9606 GN=POLR1B|Isoform 3 of DNA-directed RNA polymerase I subunit RPA2 OS=Homo sapiens OX=9606 GN=POLR1B|Isoform 5 of DNA-directed RNA polymerase I subunit RPA2 OS=Homo sapiens OX=9606 GN=POLR1B	2	1	1	1	1	4	2	4	2	2	2	15	15	4	6.44595	6.99657	5.89533	TRUE	TRUE	TRUE	1.68662	22.7306	12.7016	1.13198e-05	2.82822e-05	3.98621	0.984821	1	1	SND1_uninfected - IgG_uninfected	IP	limma	1.13198e-05	2.82822e-05	TRUE	enriched hit	5.89533
SUGP2	M0R2Z9|Q8IX01|Q8IX01-3|Q8IX01-4	Isoform 3 of SURP and G-patch domain-containing protein 2 OS=Homo sapiens OX=9606 GN=SUGP2|Isoform 4 of SURP and G-patch domain-containing protein 2 OS=Homo sapiens OX=9606 GN=SUGP2|SURP and G-patch domain-containing protein 2 OS=Homo sapiens OX=9606 GN=SUGP2 PE=1 SV=1|SURP and G-patch domain-containing protein 2 OS=Homo sapiens OX=9606 GN=SUGP2 PE=1 SV=2	2	1	1	1	1	4	2	4	2	2	2	19	19	7	6.25635	6.50768	6.00502	TRUE	TRUE	TRUE	2.04916	23.2993	12.6998	1.13295e-05	2.82822e-05	3.98527	0.984823	1	1	SND1_uninfected - IgG_uninfected	IP	limma	1.13295e-05	2.82822e-05	TRUE	enriched hit	6.00502
TRMT1L	Q7Z2T5	TRMT1-like protein OS=Homo sapiens OX=9606 GN=TRMT1L PE=1 SV=2	2	1	1	1	1	4	2	4	2	2	2	17	17	4	6.37412	6.94554	5.8027	TRUE	TRUE	TRUE	1.85329	22.5185	12.6979	1.13396e-05	2.82822e-05	3.98429	0.984825	1	1	SND1_uninfected - IgG_uninfected	IP	limma	1.13396e-05	2.82822e-05	TRUE	enriched hit	5.8027
UCKL1	Q9NWZ5|Q9NWZ5-2|Q9NWZ5-3|Q9NWZ5-4	Isoform 2 of Uridine-cytidine kinase-like 1 OS=Homo sapiens OX=9606 GN=UCKL1|Isoform 3 of Uridine-cytidine kinase-like 1 OS=Homo sapiens OX=9606 GN=UCKL1|Isoform 4 of Uridine-cytidine kinase-like 1 OS=Homo sapiens OX=9606 GN=UCKL1|Uridine-cytidine kinase-like 1 OS=Homo sapiens OX=9606 GN=UCKL1 PE=1 SV=2	2	1	1	1	1	4	2	4	2	2	2	3	3	2	5.68644	5.59991	5.77297	TRUE	TRUE	TRUE	1.55638	21.1515	12.6936	1.13627e-05	2.82822e-05	3.98206	0.98483	1	1	SND1_uninfected - IgG_uninfected	IP	limma	1.13627e-05	2.82822e-05	TRUE	enriched hit	5.77297
SLC25A11	I3L1P8|Q02978	Mitochondrial 2-oxoglutarate/malate carrier protein (Fragment) OS=Homo sapiens OX=9606 GN=SLC25A11 PE=1 SV=1|Mitochondrial 2-oxoglutarate/malate carrier protein OS=Homo sapiens OX=9606 GN=SLC25A11 PE=1 SV=3	2	1	1	1	1	4	2	4	2	2	2	10	10	7	7.41613	7.68405	7.14822	TRUE	TRUE	TRUE	1.70357	24.6275	12.6916	1.13731e-05	2.82822e-05	3.98105	0.984832	1	1	SND1_uninfected - IgG_uninfected	IP	limma	1.13731e-05	2.82822e-05	TRUE	enriched hit	7.14822
ANAPC5	F5H0F9|Q9UJX4|Q9UJX4-2|Q9UJX4-3	Anaphase-promoting complex subunit 5 OS=Homo sapiens OX=9606 GN=ANAPC5 PE=1 SV=1|Anaphase-promoting complex subunit 5 OS=Homo sapiens OX=9606 GN=ANAPC5 PE=1 SV=2|Isoform 2 of Anaphase-promoting complex subunit 5 OS=Homo sapiens OX=9606 GN=ANAPC5|Isoform 3 of Anaphase-promoting complex subunit 5 OS=Homo sapiens OX=9606 GN=ANAPC5	2	1	1	1	1	4	2	4	2	2	2	11	11	3	5.84044	6.14575	5.53512	TRUE	TRUE	TRUE	1.68206	22.0344	12.6914	1.13747e-05	2.82822e-05	3.9809	0.984833	1	1	SND1_uninfected - IgG_uninfected	IP	limma	1.13747e-05	2.82822e-05	TRUE	enriched hit	5.53512
CCDC12	J3KR35|Q8WUD4	Coiled-coil domain containing 12, isoform CRA_a OS=Homo sapiens OX=9606 GN=CCDC12 PE=1 SV=1|Coiled-coil domain-containing protein 12 OS=Homo sapiens OX=9606 GN=CCDC12 PE=1 SV=1	2	1	1	1	1	4	2	4	2	2	2	8	8	3	6.09537	6.34404	5.8467	TRUE	TRUE	TRUE	2.34197	21.3354	12.6897	1.13834e-05	2.82822e-05	3.98006	0.984835	1	1	SND1_uninfected - IgG_uninfected	IP	limma	1.13834e-05	2.82822e-05	TRUE	enriched hit	5.8467
ABCB6	Q9NP58|Q9NP58-4	ATP-binding cassette sub-family B member 6, mitochondrial OS=Homo sapiens OX=9606 GN=ABCB6 PE=1 SV=1|Isoform 2 of ATP-binding cassette sub-family B member 6, mitochondrial OS=Homo sapiens OX=9606 GN=ABCB6	2	1	1	1	1	4	2	4	2	2	2	10	10	2	6.11505	6.3664	5.86371	TRUE	TRUE	TRUE	1.59206	21.062	12.6886	1.13894e-05	2.82822e-05	3.97948	0.984836	1	1	SND1_uninfected - IgG_uninfected	IP	limma	1.13894e-05	2.82822e-05	TRUE	enriched hit	5.86371
MRPL1	H0Y8N7|Q9BYD6	39S ribosomal protein L1, mitochondrial (Fragment) OS=Homo sapiens OX=9606 GN=MRPL1 PE=1 SV=1|39S ribosomal protein L1, mitochondrial OS=Homo sapiens OX=9606 GN=MRPL1 PE=1 SV=2	2	1	1	1	1	4	2	4	2	2	2	10	10	2	6.58385	7.1164	6.05131	TRUE	TRUE	TRUE	1.52433	22.0848	12.687	1.1398e-05	2.82822e-05	3.97865	0.984838	1	1	SND1_uninfected - IgG_uninfected	IP	limma	1.1398e-05	2.82822e-05	TRUE	enriched hit	6.05131
LARP4	Q71RC2|Q71RC2-3|Q71RC2-4|Q71RC2-5	La-related protein 4 OS=Homo sapiens OX=9606 GN=LARP4 PE=1 SV=3|Isoform 3 of La-related protein 4 OS=Homo sapiens OX=9606 GN=LARP4|Isoform 4 of La-related protein 4 OS=Homo sapiens OX=9606 GN=LARP4|Isoform 5 of La-related protein 4 OS=Homo sapiens OX=9606 GN=LARP4	2	1	1	1	1	4	2	4	2	2	2	16	16	5	6.53651	6.92189	6.15112	TRUE	TRUE	TRUE	1.8254	23.1502	12.6832	1.14187e-05	2.82863e-05	3.97666	0.984843	1	1	SND1_uninfected - IgG_uninfected	IP	limma	1.14187e-05	2.82863e-05	TRUE	enriched hit	6.15112
EIF2B3	Q9NR50|Q9NR50-2|Q9NR50-3	Isoform 2 of Translation initiation factor eIF-2B subunit gamma OS=Homo sapiens OX=9606 GN=EIF2B3|Isoform 3 of Translation initiation factor eIF-2B subunit gamma OS=Homo sapiens OX=9606 GN=EIF2B3|Translation initiation factor eIF-2B subunit gamma OS=Homo sapiens OX=9606 GN=EIF2B3 PE=1 SV=1	2	1	1	1	1	4	2	4	2	2	2	14	14	5	6.29267	6.6138	5.97154	TRUE	TRUE	TRUE	1.60042	22.8952	12.6822	1.1424e-05	2.82863e-05	3.97615	0.984844	1	1	SND1_uninfected - IgG_uninfected	IP	limma	1.1424e-05	2.82863e-05	TRUE	enriched hit	5.97154
HMG20A	Q9NP66	High mobility group protein 20A OS=Homo sapiens OX=9606 GN=HMG20A PE=1 SV=1	2	1	1	1	1	4	2	4	2	2	2	7	6	7	6.363	6.31988	6.40612	TRUE	TRUE	TRUE	2.35461	23.682	12.6686	1.14977e-05	2.83758e-05	3.9691	0.98486	1	1	SND1_uninfected - IgG_uninfected	IP	limma	1.14977e-05	2.83758e-05	TRUE	enriched hit	6.40612
PGM2L1	Q6PCE3	Glucose 1,6-bisphosphate synthase OS=Homo sapiens OX=9606 GN=PGM2L1 PE=1 SV=3	2	1	1	1	1	4	2	4	2	2	2	15	15	3	6.16894	6.56686	5.77102	TRUE	TRUE	TRUE	1.62484	21.6039	12.667	1.15066e-05	2.83758e-05	3.96825	0.984862	1	1	SND1_uninfected - IgG_uninfected	IP	limma	1.15066e-05	2.83758e-05	TRUE	enriched hit	5.77102
RARS1	P54136|P54136-2	Arginine--tRNA ligase, cytoplasmic OS=Homo sapiens OX=9606 GN=RARS1 PE=1 SV=2|Isoform Monomeric of Arginine--tRNA ligase, cytoplasmic OS=Homo sapiens OX=9606 GN=RARS1	2	1	1	1	1	4	2	4	2	2	2	26	26	17	7.38469	7.57178	7.19761	TRUE	TRUE	TRUE	1.70917	26.0632	12.6661	1.15116e-05	2.83758e-05	3.96778	0.984863	1	1	SND1_uninfected - IgG_uninfected	IP	limma	1.15116e-05	2.83758e-05	TRUE	enriched hit	7.19761
TBRG4	Q969Z0	FAST kinase domain-containing protein 4 OS=Homo sapiens OX=9606 GN=TBRG4 PE=1 SV=1	2	1	1	1	1	4	2	4	2	2	2	12	11	12	7.00968	7.10363	6.91573	TRUE	TRUE	TRUE	1.63286	25.8239	12.6642	1.15219e-05	2.83758e-05	3.9668	0.984865	1	1	SND1_uninfected - IgG_uninfected	IP	limma	1.15219e-05	2.83758e-05	TRUE	enriched hit	6.91573
PYGO2	Q5T171|Q9BRQ0	Pygopus homolog 2 OS=Homo sapiens OX=9606 GN=PYGO2 PE=1 SV=1|Pygopus homolog 2 OS=Homo sapiens OX=9606 GN=PYGO2 PE=1 SV=2	1	NA	1	NA	1	4	NA	4	2	NA	2	2	NA	2	6.0262	NA	6.0262	TRUE	FALSE	TRUE	3.59119	20.6284	12.6605	1.15419e-05	2.83758e-05	3.96489	0.98487	1	1	SND1_uninfected - IgG_uninfected	IP	limma	1.15419e-05	2.83758e-05	TRUE	enriched hit	6.0262
CDCA8	Q53HL2	Borealin OS=Homo sapiens OX=9606 GN=CDCA8 PE=1 SV=2	2	1	1	1	1	4	2	4	2	2	2	7	7	5	6.37971	6.4005	6.35891	TRUE	TRUE	TRUE	2.55642	22.9109	12.66	1.15448e-05	2.83758e-05	3.96461	0.98487	1	1	SND1_uninfected - IgG_uninfected	IP	limma	1.15448e-05	2.83758e-05	TRUE	enriched hit	6.35891
DDX6	P26196	Probable ATP-dependent RNA helicase DDX6 OS=Homo sapiens OX=9606 GN=DDX6 PE=1 SV=2	2	1	1	1	1	4	2	4	2	2	2	15	15	5	6.65831	7.4371	5.87953	TRUE	TRUE	TRUE	1.81619	22.6796	12.6587	1.15521e-05	2.83758e-05	3.96392	0.984872	1	1	SND1_uninfected - IgG_uninfected	IP	limma	1.15521e-05	2.83758e-05	TRUE	enriched hit	5.87953
NCLN	Q969V3|Q969V3-2	Nicalin OS=Homo sapiens OX=9606 GN=NCLN PE=1 SV=2|Isoform 2 of Nicalin OS=Homo sapiens OX=9606 GN=NCLN	2	1	1	1	1	4	2	4	2	2	2	16	16	10	6.78137	6.90742	6.65531	TRUE	TRUE	TRUE	1.49458	24.3923	12.6572	1.15601e-05	2.83758e-05	3.96316	0.984874	1	1	SND1_uninfected - IgG_uninfected	IP	limma	1.15601e-05	2.83758e-05	TRUE	enriched hit	6.65531
NPEPPS	E9PLK3|P55786	Aminopeptidase OS=Homo sapiens OX=9606 GN=NPEPPS PE=1 SV=1|Puromycin-sensitive aminopeptidase OS=Homo sapiens OX=9606 GN=NPEPPS PE=1 SV=2	2	1	1	1	1	4	2	4	2	2	2	28	28	10	7.00244	7.59939	6.4055	TRUE	TRUE	TRUE	1.46815	25.0106	12.6554	1.157e-05	2.83758e-05	3.96222	0.984876	1	1	SND1_uninfected - IgG_uninfected	IP	limma	1.157e-05	2.83758e-05	TRUE	enriched hit	6.4055
MAP2K4	P45985|P45985-2	Dual specificity mitogen-activated protein kinase kinase 4 OS=Homo sapiens OX=9606 GN=MAP2K4 PE=1 SV=1|Isoform 2 of Dual specificity mitogen-activated protein kinase kinase 4 OS=Homo sapiens OX=9606 GN=MAP2K4	2	1	1	1	1	4	2	4	2	2	2	10	10	3	6.65482	7.16755	6.14209	TRUE	TRUE	TRUE	1.56535	23.0658	12.6449	1.16278e-05	2.8486e-05	3.95676	0.984888	1	1	SND1_uninfected - IgG_uninfected	IP	limma	1.16278e-05	2.8486e-05	TRUE	enriched hit	6.14209
[truncated: 19,075 more rows]

## Sheet: SND1 fold change correlation
gene_name	protein_id	log2(SND1_uninfected/IgG_uninfected)	log2(SND1_SCoV2/IgG_SCoV2)	log2(SND1_SCoV2/IgG_SCoV2) - log2(SND1_uninfected/IgG_uninfected)	pvalue	fdr
[truncated: 95 more rows]

## Sheet: SND1 GO lost interactors
Category	Term	Count	%	PValue	Genes	List Total	Pop Hits	Pop Total	Fold Enrichment	Bonferroni	Benjamini	FDR
[truncated: 29 more rows]
