# Supplementary material for: SND1 binds SARS-CoV-2 negative-sense RNA and promotes viral RNA synthesis through NSP9
Source: Cell. 2023 Oct 26;186(22):4834–4850.e23. doi: 10.1016/j.cell.2023.09.002 (PMC10617981; doi:10.1016/j.cell.2023.09.002)
Supplement: Table S5. Covalent NSP9 binding sites on SARS-CoV-2 RNA at 8 and 12 hpi, related to Figure 6 [file mmc5.xlsx]

## Sheet: cRIP_rep1_NSP9_8h_CTRL_fwd
peak_name	count.IP	count.SM	noPeak.IP	noPeak.SM	log2FC(IP/SMI)	oddsRatio	p.value	p.adj
MN908947.3_6_53	2072	58	44504	167414	6.97967	134.386	0	0
MN908947.3_18681_18716	42	37	46534	167435	2.02315	4.08435	1.03921e-09	5.96962e-08

## Sheet: cRIP_rep1_NSP9_8h_CTRL_rev
peak_name	count.IP	count.SM	noPeak.IP	noPeak.SM	log2FC(IP/SMI)	oddsRatio	p.value	p.adj
MN908947.3_25_64	292	2	5772	2990	5.5921	75.6306	6.50932e-49	5.42443e-48
MN908947.3_29837_29879	284	2	5780	2990	5.55216	73.4567	1.73377e-47	7.22405e-47

## Sheet: cRIP_rep1_NSP9_8h_KO_fwd
peak_name	count.IP	count.SM	noPeak.IP	noPeak.SM	log2FC(IP/SMI)	oddsRatio	p.value	p.adj
MN908947.3_6_53	1001	8	11591	15076	7.05886	162.746	0	0

## Sheet: cRIP_rep1_NSP9_8h_KO_rev
peak_name	count.IP	count.SM	noPeak.IP	noPeak.SM	log2FC(IP/SMI)	oddsRatio	p.value	p.adj
MN908947.3_25_64	78	0	1682	360	4.02694	Inf	3.68529e-07	3.07108e-06

## Sheet: cRIP_rep1_NSP9_12h_CTRL_fwd
peak_name	count.IP	count.SM	noPeak.IP	noPeak.SM	log2FC(IP/SMI)	oddsRatio	p.value	p.adj
MN908947.3_6_55	12643	692	590105	950060	4.84681	29.4148	0	0
MN908947.3_9573_9629	983	371	601765	950381	2.06071	4.18457	2.37469e-140	1.97384e-138

## Sheet: cRIP_rep1_NSP9_12h_CTRL_rev
peak_name	count.IP	count.SM	noPeak.IP	noPeak.SM	log2FC(IP/SMI)	oddsRatio	p.value	p.adj
MN908947.3_25_67	1142	26	24730	14426	4.56483	25.6221	4.53343e-183	8.44091e-182
MN908947.3_28295_28334	333	40	25539	14412	2.18726	4.69791	8.05039e-29	9.99282e-28
MN908947.3_29309_29420	264	35	25608	14417	2.04103	4.24654	1.77419e-21	1.6517e-20
MN908947.3_29815_29879	1325	6	24547	14446	6.72662	129.961	3.14284e-248	1.17035e-246

## Sheet: cRIP_rep1_NSP9_12h_KO_fwd
peak_name	count.IP	count.SM	noPeak.IP	noPeak.SM	log2FC(IP/SMI)	oddsRatio	p.value	p.adj
MN908947.3_6_112	13374	768	186982	263076	4.5174	24.5009	0	0
MN908947.3_191_216	354	72	200002	263772	2.67884	6.48433	8.73463e-65	3.95779e-63

## Sheet: cRIP_rep1_NSP9_12h_KO_rev
peak_name	count.IP	count.SM	noPeak.IP	noPeak.SM	log2FC(IP/SMI)	oddsRatio	p.value	p.adj
MN908947.3_25_68	2769	14	41639	10910	5.50805	51.8226	3.56282e-245	1.77334e-243
MN908947.3_28295_28345	1277	37	43131	10887	3.05101	8.7118	6.16939e-78	1.02357e-76
MN908947.3_29325_29369	208	9	44200	10915	2.3647	5.70719	1.73723e-11	2.16169e-10
MN908947.3_29837_29879	953	4	43455	10920	5.55518	59.8709	7.02027e-85	1.74711e-83

## Sheet: cRIP_rep2_NSP9_8h_CTRL_fwd
peak_name	count.IP	count.SM	noPeak.IP	noPeak.SM	log2FC(IP/SMI)	oddsRatio	p.value	p.adj
MN908947.3_6_53	13523	987	1159065	1813749	4.40482	21.44	0	0
MN908947.3_9516_9630	10383	3353	1162205	1811383	2.26036	4.82633	0	0

## Sheet: cRIP_rep2_NSP9_8h_CTRL_rev
peak_name	count.IP	count.SM	noPeak.IP	noPeak.SM	log2FC(IP/SMI)	oddsRatio	p.value	p.adj
MN908947.3_25_67	6501	87	54035	34301	5.39182	47.4343	0	0
MN908947.3_29816_29879	2744	61	57792	34327	4.65298	26.7191	0	0

[truncated: 6 more sheets: cRIP_rep2_NSP9_8h_KO_fwd, cRIP_rep2_NSP9_8h_KO_rev, cRIP_rep2_NSP9_12h_CTRL_fwd, cRIP_rep2_NSP9_12h_CTRL_rev, cRIP_rep2_NSP9_12h_KO_fwd, cRIP_rep2_NSP9_12h_KO_rev]
