# Supplementary material for: SND1 binds SARS-CoV-2 negative-sense RNA and promotes viral RNA synthesis through NSP9
Source: Cell. 2023 Oct 26;186(22):4834–4850.e23. doi: 10.1016/j.cell.2023.09.002 (PMC10617981; doi:10.1016/j.cell.2023.09.002)
Supplement: Table S6. Differential NSP9 peaks and covalent linkage sites in SARS-CoV-2 RNA in SND1 knockout vs. control cells, related to Figure 6 [file mmc6.xlsx]

## Sheet: PEAK cRIP_rep1_NSP9_8h_fwd
peak_name	count.ctrl	count.ko	noPeak_ctrl	noPeak_ko	CPM.ctrl	CPM.ko	log2FC(ko/ctrl)	oddsRatio	p.value	p.adj
peak_MN908947.3_5_53	2090	1011	44486	11581	44894.4	80368.5	0.840096	1.85816	3.01506e-51	3.4422e-50
peak_MN908947.3_28619_28703	608	98	45968	12494	13075.4	7862.13	-0.733862	0.59303	5.30404e-07	3.02772e-06

## Sheet: PEAK cRIP_rep1_NSP9_8h_rev
peak_name	count.ctrl	count.ko	noPeak_ctrl	noPeak_ko	CPM.ctrl	CPM.ko	log2FC(ko/ctrl)	oddsRatio	p.value	p.adj

## Sheet: PEAK cRIP_rep1_NSP9_12h_fwd
peak_name	count.ctrl	count.ko	noPeak_ctrl	noPeak_ko	CPM.ctrl	CPM.ko	log2FC(ko/ctrl)	oddsRatio	p.value	p.adj
peak_MN908947.3_5_55	12849	11242	589899	189114	21319	56115.1	1.39625	2.72916	0	0
peak_MN908947.3_81_109	274	203	602474	200153	456.244	1018.19	1.15813	2.23009	5.10633e-17	1.14734e-15
peak_MN908947.3_190_215	248	362	602500	199994	413.108	1811.78	2.13281	4.39741	2.28208e-72	7.69141e-71
peak_MN908947.3_338_378	522	257	602226	200099	867.693	1287.71	0.569549	1.48176	4.95482e-07	4.17488e-06
peak_MN908947.3_879_902	329	73	602419	200283	547.492	369.343	-0.56788	0.667393	0.00147955	0.00906657
peak_MN908947.3_9575_9605	312	43	602436	200313	519.288	219.609	-1.2416	0.414492	2.68953e-09	3.62587e-08
peak_MN908947.3_11108_11123	268	34	602480	200322	446.289	174.689	-1.35319	0.381556	3.33223e-09	3.74359e-08
peak_MN908947.3_11179_11190	273	38	602475	200318	454.585	194.654	-1.22364	0.418639	3.90531e-08	3.76065e-07
peak_MN908947.3_11658_11678	255	57	602493	200299	424.721	289.485	-0.55303	0.672369	0.00589905	0.0331365
peak_MN908947.3_21598_21645	588	281	602160	200075	977.191	1407.49	0.526417	1.4383	1.07711e-06	8.0672e-06
peak_MN908947.3_21700_21740	750	202	601998	200154	1245.96	1013.2	-0.298344	0.810067	0.00775719	0.0402223
peak_MN908947.3_25597_25603	238	37	602510	200319	396.517	189.662	-1.06395	0.467592	3.6117e-06	2.43454e-05
peak_MN908947.3_25625_25735	2715	671	600033	199685	4506.03	3354.03	-0.425961	0.742647	1.50158e-12	2.53042e-11

## Sheet: PEAK cRIP_rep1_NSP9_12h_rev
peak_name	count.ctrl	count.ko	noPeak_ctrl	noPeak_ko	CPM.ctrl	CPM.ko	log2FC(ko/ctrl)	oddsRatio	p.value	p.adj
peak_MN908947.3_24_67	1145	2710	24727	41698	44295	61047.6	0.46279	1.40352	1.30993e-21	7.47753e-21
peak_MN908947.3_29078_29117	66	181	25806	44227	2589.67	4098.36	0.662277	1.60018	0.000917424	0.00261848
peak_MN908947.3_29324_29369	71	209	25801	44199	2782.93	4728.88	0.764893	1.71835	5.08783e-05	0.00019362
peak_MN908947.3_29836_29879	1260	956	24612	43452	48740	21550.2	-1.17741	0.429759	3.81228e-84	4.35235e-83

## Sheet: PEAK cRIP_rep2_NSP9_8h_fwd
peak_name	count.ctrl	count.ko	noPeak_ctrl	noPeak_ko	CPM.ctrl	CPM.ko	log2FC(ko/ctrl)	oddsRatio	p.value	p.adj
peak_MN908947.3_5_53	13600	9130	1158988	359014	11599.1	24802.8	1.09649	2.1672	0	0
peak_MN908947.3_75_83	305	414	1172283	367730	260.961	1127.28	2.11093	4.32717	7.94565e-83	7.88952e-81
peak_MN908947.3_1481_1505	193	91	1172395	368053	165.446	249.902	0.595003	1.50192	0.0017089	0.0154257
peak_MN908947.3_1900_1941	817	165	1171771	367979	697.602	450.911	-0.629563	0.643105	7.92581e-08	9.83728e-07
peak_MN908947.3_3769_3813	923	163	1171665	367981	788.001	445.478	-0.822843	0.562295	6.51903e-13	1.2946e-11
peak_MN908947.3_4132_4180	1283	322	1171305	367822	1095.01	877.374	-0.319685	0.799211	0.000278919	0.00259639
peak_MN908947.3_4682_4725	976	196	1171612	367948	833.2	535.117	-0.638809	0.639446	2.74538e-09	3.89426e-08
peak_MN908947.3_6649_6657	185	19	1172403	368125	158.623	54.3266	-1.54588	0.327087	1.52489e-07	1.81695e-06
peak_MN908947.3_7249_7296	1441	213	1171147	367931	1229.76	581.294	-1.08103	0.470501	4.27802e-29	1.82049e-27
peak_MN908947.3_8839_8845	190	36	1172398	368108	162.888	100.504	-0.696621	0.60346	0.00482043	0.0410261
peak_MN908947.3_9094_9140	1145	225	1171443	367919	977.325	613.89	-0.670858	0.625671	1.58825e-11	2.95693e-10
peak_MN908947.3_9524_9628	10262	1484	1162326	366660	8752.43	4033.75	-1.11756	0.458423	1.01824e-207	1.51658e-205
peak_MN908947.3_10471_10553	2368	608	1170220	367536	2020.32	1654.24	-0.28841	0.817503	6.82962e-06	7.26576e-05
peak_MN908947.3_11167_11275	5552	1318	1167036	366826	4735.68	3582.84	-0.402469	0.755249	6.35146e-21	1.89198e-19
peak_MN908947.3_11302_11319	272	27	1172316	368117	232.818	76.0572	-1.61405	0.316121	4.0292e-11	7.06013e-10
peak_MN908947.3_11481_11498	639	114	1171949	368030	545.801	312.378	-0.805084	0.568106	4.05553e-09	5.4912e-08
peak_MN908947.3_11531_11606	3837	907	1168751	367237	3273.1	2466.43	-0.408236	0.7523	2.69212e-15	5.72809e-14
peak_MN908947.3_11645_11704	3974	805	1168614	367339	3389.94	2189.36	-0.630749	0.644425	1.56348e-32	7.76216e-31
peak_MN908947.3_11724_11739	213	112	1172375	368032	182.502	306.945	0.750066	1.67502	2.10391e-05	0.000208905
peak_MN908947.3_14773_14779	45	34	1172543	368110	39.2295	95.0715	1.27708	2.40668	0.00017657	0.00169667
peak_MN908947.3_15364_15374	130	14	1172458	368130	111.719	40.7449	-1.45518	0.342989	2.08713e-05	0.000208905
peak_MN908947.3_16366_16399	736	132	1171852	368012	628.524	361.272	-0.798884	0.571093	3.4557e-10	5.41783e-09
peak_MN908947.3_17103_17140	2159	427	1170429	367717	1842.08	1162.59	-0.663995	0.629516	5.89518e-20	1.46338e-18
peak_MN908947.3_18696_18731	593	233	1171995	367911	506.572	635.621	0.3274	1.25165	0.00425402	0.0372704
peak_MN908947.3_21585_21645	1779	848	1170809	367296	1518.01	2306.16	0.603313	1.51946	1.94831e-22	6.4485e-21
peak_MN908947.3_21671_21763	4238	1130	1168350	367014	3615.08	3072.17	-0.234771	0.848805	7.81255e-07	8.9508e-06
peak_MN908947.3_22305_22374	2573	618	1170015	367526	2195.14	1681.41	-0.384647	0.764631	9.58026e-10	1.42689e-08
peak_MN908947.3_23267_23373	2645	1059	1169943	367085	2256.55	2879.31	0.351605	1.27605	5.1619e-11	8.5424e-10
peak_MN908947.3_23401_23465	1187	568	1171401	367576	1013.14	1545.59	0.60932	1.52495	8.99286e-16	2.06062e-14
peak_MN908947.3_23633_23688	2161	400	1170427	367744	1843.78	1089.25	-0.759338	0.58912	9.57019e-25	3.56347e-23
peak_MN908947.3_24162_24186	812	177	1171776	367967	693.338	483.506	-0.520024	0.694149	6.11456e-06	6.74597e-05
peak_MN908947.3_24242_24309	2208	526	1170380	367618	1883.87	1431.51	-0.396164	0.758432	5.86325e-09	7.59369e-08
peak_MN908947.3_25464_25506	953	615	1171635	367529	813.585	1673.26	1.0403	2.05723	2.52166e-41	1.50231e-39
peak_MN908947.3_25527_25736	7748	3446	1164840	364698	6608.46	9363.18	0.502685	1.42056	2.13564e-62	1.59042e-60
peak_MN908947.3_26415_26461	1009	531	1171579	367613	861.343	1445.09	0.746497	1.6772	8.69758e-21	2.35531e-19

## Sheet: PEAK cRIP_rep2_NSP9_8h_rev
peak_name	count.ctrl	count.ko	noPeak_ctrl	noPeak_ko	CPM.ctrl	CPM.ko	log2FC(ko/ctrl)	oddsRatio	p.value	p.adj
peak_MN908947.3_28295_28334	215	388	60321	56884	3568.12	6792.15	0.928702	1.91369	7.3078e-15	6.63183e-14
peak_MN908947.3_29820_29879	2742	1499	57794	55773	45311.9	26190.8	-0.790829	0.566491	1.73474e-70	3.14854e-69

## Sheet: PEAK cRIP_rep2_NSP9_12h_fwd
peak_name	count.ctrl	count.ko	noPeak_ctrl	noPeak_ko	CPM.ctrl	CPM.ko	log2FC(ko/ctrl)	oddsRatio	p.value	p.adj
peak_MN908947.3_6_54	13812	8769	1931912	605703	7099.16	14272.4	1.00751	2.02498	0	0
peak_MN908947.3_74_108	1541	929	1944183	613543	792.507	1513.49	0.933388	1.91032	2.8841e-51	1.39311e-49
peak_MN908947.3_188_215	570	313	1945154	614159	293.464	511.008	0.800162	1.73917	2.58652e-14	4.80528e-13
peak_MN908947.3_256_301	1035	398	1944689	614074	532.45	649.338	0.286325	1.21779	0.00103185	0.00890029
peak_MN908947.3_6993_7024	817	199	1944907	614273	420.409	325.483	-0.369213	0.771203	0.000822255	0.00735512
peak_MN908947.3_7237_7263	499	85	1945225	614387	256.974	139.958	-0.876632	0.53932	2.13828e-08	3.03782e-07
peak_MN908947.3_9116_9139	710	171	1945014	614301	365.417	279.915	-0.384553	0.762569	0.0012064	0.0100471
peak_MN908947.3_9525_9551	940	161	1944784	614311	483.625	263.641	-0.875313	0.542227	1.81598e-14	3.65491e-13
peak_MN908947.3_9572_9615	3720	740	1942004	613732	1912.4	1205.91	-0.665257	0.629448	1.72834e-33	5.96319e-32
peak_MN908947.3_10058_10081	737	156	1944987	614316	379.293	255.504	-0.569968	0.670165	2.93984e-06	3.38104e-05
peak_MN908947.3_10117_10127	241	47	1945483	614425	124.375	78.1158	-0.671013	0.617503	0.00184977	0.0144113
peak_MN908947.3_10454_10511	2655	671	1943069	613801	1365.04	1093.62	-0.319834	0.800053	1.56059e-07	1.98372e-06
peak_MN908947.3_10684_10717	849	196	1944875	614276	436.855	320.6	-0.446379	0.730931	5.63997e-05	0.000567561
peak_MN908947.3_11044_11083	1523	413	1944201	614059	783.256	673.749	-0.217272	0.858581	0.00562907	0.0411974
peak_MN908947.3_11170_11275	7452	1583	1938272	612889	3830.45	2577.82	-0.571361	0.671801	1.45251e-50	5.84673e-49
peak_MN908947.3_11454_11498	1548	384	1944176	614088	796.105	626.554	-0.345519	0.785354	1.5626e-05	0.000171543
peak_MN908947.3_11528_11604	5525	1061	1940199	613411	2840.07	1728.31	-0.716564	0.607404	2.23516e-55	1.34957e-53
peak_MN908947.3_11645_11685	3051	708	1942673	613764	1568.57	1153.84	-0.44301	0.734496	2.99756e-14	5.17114e-13
peak_MN908947.3_11724_11737	396	77	1945328	614395	204.037	126.938	-0.684705	0.61566	5.11242e-05	0.000536841
peak_MN908947.3_12798_12830	764	189	1944960	614283	393.17	309.209	-0.346572	0.783268	0.00238831	0.0180255
peak_MN908947.3_16365_16401	1179	235	1944545	614237	606.458	384.07	-0.65904	0.63101	1.50726e-11	2.27517e-10
peak_MN908947.3_17102_17140	3967	682	1941757	613790	2039.34	1111.52	-0.875567	0.543873	1.01805e-55	8.1959e-54
peak_MN908947.3_17164_17180	843	105	1944881	614367	433.772	172.506	-1.33029	0.3943	7.00537e-24	1.5381e-22
peak_MN908947.3_21136_21144	89	11	1945635	614461	46.2553	19.529	-1.244	0.391354	0.00144905	0.0116657
peak_MN908947.3_21585_21647	2846	1160	1942878	613312	1463.21	1889.43	0.368813	1.29118	6.38876e-13	1.02866e-11
peak_MN908947.3_21669_21763	6312	1719	1939412	612753	3244.55	2799.15	-0.213029	0.861973	3.57552e-08	4.79748e-07
peak_MN908947.3_22305_22376	4930	1333	1940794	613139	2534.28	2170.97	-0.223234	0.855862	3.44989e-07	4.16602e-06
peak_MN908947.3_22626_22667	867	352	1944857	614120	446.106	574.477	0.364861	1.28575	9.79598e-05	0.000946356
peak_MN908947.3_23275_23326	3538	710	1942186	613762	1818.86	1157.09	-0.652532	0.635026	6.46622e-31	1.95212e-29
peak_MN908947.3_23577_23641	4023	879	1941701	613593	2068.12	1432.12	-0.530167	0.691418	1.00117e-24	2.68666e-23
peak_MN908947.3_25443_25749	23281	9647	1922443	604825	11965.7	15701.3	0.391975	1.31709	1.18532e-108	1.43137e-106
peak_MN908947.3_26435_26461	677	276	1945047	614196	348.456	450.794	0.371489	1.29105	0.000475141	0.00441363
peak_MN908947.3_27783_27824	2403	1108	1943321	613364	1235.53	1804.8	0.54671	1.46087	2.62125e-24	6.33074e-23

## Sheet: PEAK cRIP_rep2_NSP9_12h_rev
peak_name	count.ctrl	count.ko	noPeak_ctrl	noPeak_ko	CPM.ctrl	CPM.ko	log2FC(ko/ctrl)	oddsRatio	p.value	p.adj
peak_MN908947.3_24_68	10161	5989	96827	66983	94982.6	82086.3	-0.210522	0.85202	3.87825e-21	2.21383e-20
peak_MN908947.3_28995_29032	185	189	106803	72783	1738.51	2603.74	0.582731	1.49914	0.000113183	0.000323044
peak_MN908947.3_29321_29420	1004	1011	105984	71961	9393.58	13868.3	0.562048	1.48307	1.8751e-18	7.13578e-18
peak_MN908947.3_29836_29879	2697	1190	104291	71782	25217.8	16321.3	-0.627683	0.641058	2.10628e-38	2.40467e-37

## Sheet: CL cRIP_rep1_NSP9_8h_fwd
chr	cl_site	count.ctrl	count.ko	no_cl_ctrl	no_cl_ko	log2FC(ko/ctrl)	oddsRatio	p.value	p.adj		*cl = covalent linkage
MN908947.3	1	1500	872	10144	2276	1.10487	5.71535e-81	5.71535e-81	1.90024e-78
MN908947.3	10	125	76	11519	3072	1.17625	7.54483e-08	7.54483e-08	1.25425e-05

## Sheet: CL cRIP_rep1_NSP9_8h_rev
chr	cl_site	count.ctrl	count.ko	no_cl_ctrl	no_cl_ko	log2FC(ko/ctrl)	oddsRatio	p.value	p.adj		*cl = covalent linkage

[truncated: 6 more sheets: CL cRIP_rep1_NSP9_12h_fwd, CL cRIP_rep1_NSP9_12h_rev, CL cRIP_rep2_NSP9_8h_fwd, CL cRIP_rep2_NSP9_8h_rev, CL cRIP_rep2_NSP9_12h_fwd, CL cRIP_rep2_NSP9_12h_rev]
